# Supplementary material for: Transcriptomic analysis reveals the GRAS family genes respond to gibberellin in Salvia miltiorrhiza hairy roots
Source: BMC Genomics. 2020 Oct 27;21:727. doi: 10.1186/s12864-020-07119-3 (PMC7590604; doi:10.1186/s12864-020-07119-3)
Supplement: Supplementary file 4 — Additional file 4: Table S1. Data output quality list. [file 12864_2020_7119_MOESM4_ESM.xlsx]

## Sheet: Sheet1
Sample name	Raw reads	Clean reads	Clean bases	Error rate(%)	Q20(%)	Q30(%)	GC content(%)
ATCC_CK1	49998136	49078322	7.36G	0.03	96.71	91.24	48.33
ATCC_CK2	56212148	55368654	8.31G	0.03	97.32	92.52	48.18
ATCC_CK3	48578150	47691582	7.15G	0.03	95.77	88.91	48.19
ATCC_GA1	53236092	52337544	7.85G	0.03	96.49	90.78	47.58
ATCC_GA2	55948936	55056716	8.26G	0.03	96.84	91.53	47.67
ATCC_GA3	55364882	54413554	8.16G	0.03	97.06	91.95	47.6
