# Supplementary material for: Transcriptomic analysis reveals the GRAS family genes respond to gibberellin in Salvia miltiorrhiza hairy roots
Source: BMC Genomics. 2020 Oct 27;21:727. doi: 10.1186/s12864-020-07119-3 (PMC7590604; doi:10.1186/s12864-020-07119-3)
Supplement: Supplementary file 5 — Additional file 5: Table S2. Reads and reference genome comparison list. [file 12864_2020_7119_MOESM5_ESM.xlsx]

## Sheet: Sheet1
Sample_name	ATCC_CK1	ATCC_CK2	ATCC_CK3	ATCC_GA1	ATCC_GA2	ATCC_GA3
Total reads	49078322	55368654	47691582	52337544	55056716	54413554
Total mapped	42173506 (85.93%)	48002592 (86.7%)	40782304 (85.51%)	44625695 (85.27%)	47076925 (85.51%)	46861906 (86.12%)
Multiple mapped	2160421 (4.4%)	2470954 (4.46%)	2070141 (4.34%)	2371425 (4.53%)	2472545 (4.49%)	2522597 (4.64%)
Uniquely mapped	40013085 (81.53%)	45531638 (82.23%)	38712163 (81.17%)	42254270 (80.73%)	44604380 (81.02%)	44339309 (81.49%)
Reads map to '+'	20006723 (40.76%)	22771749 (41.13%)	19342853 (40.56%)	21122456 (40.36%)	22308718 (40.52%)	22170484 (40.74%)
Reads map to '-'	20006362 (40.76%)	22759889 (41.11%)	19369310 (40.61%)	21131814 (40.38%)	22295662 (40.5%)	22168825 (40.74%)
