# Supplementary material for: Transcriptomic analysis reveals the GRAS family genes respond to gibberellin in Salvia miltiorrhiza hairy roots
Source: BMC Genomics. 2020 Oct 27;21:727. doi: 10.1186/s12864-020-07119-3 (PMC7590604; doi:10.1186/s12864-020-07119-3)
Supplement: Supplementary file 6 — Additional file 6: Table S3. GO enrichment of DEGs between CK and GA-treated hairy roots. (XLS 3958 kb) [file 12864_2020_7119_MOESM6_ESM.xls]

GO_accession	Description	Term_type	Over_represented_pValue	Corrected_pValue	DEG_item	DEG_list	Bg_item	Bg_list	Up	Up_Gene_names	Down	Down_Gene_names
GO:0003674	molecular_function	molecular_function	0.17091	0.88385	6859	7659	20674	23301	3327	SMil_00008423|SMil_00004990|SMil_00029851|SMil_00021270|SMil_00001234|SMil_00024336|SMil_00011150|SMil_00012168|SMil_00020475|SMil_00029800|SMil_00002160|SMil_00014884|SMil_00002295|SMil_00001704|SMil_00005090|SMil_00001920|Novel00558|SMil_00017370|SMil_00014091|SMil_00022816|SMil_00021659|SMil_00019250|SMil_00023592|SMil_00013388|SMil_00016764|SMil_00006931|SMil_00024322|SMil_00001719|SMil_00005934|SMil_00010185|SMil_00019913|SMil_00000878|Novel02839|SMil_00024663|SMil_00001255|SMil_00004388|SMil_00001770|SMil_00019196|SMil_00009695|SMil_00012082|SMil_00020818|SMil_00027789|SMil_00019378|SMil_00002149|SMil_00013370|SMil_00013643|SMil_00020127|SMil_00023295|SMil_00004245|SMil_00016835|SMil_00012541|SMil_00026283|SMil_00020449|SMil_00013285|SMil_00012812|SMil_00000997|SMil_00019260|SMil_00005716|SMil_00011838|SMil_00020099|SMil_00002684|SMil_00028935|SMil_00001767|SMil_00025302|SMil_00003549|SMil_00020837|SMil_00018821|SMil_00003483|SMil_00023265|SMil_00000346|SMil_00016513|Novel03445|SMil_00005117|SMil_00010929|SMil_00011530|SMil_00020611|SMil_00003753|SMil_00010662|SMil_00008858|SMil_00005557|SMil_00014399|SMil_00008489|SMil_00002912|Novel02766|Novel00916|SMil_00030061|SMil_00013689|SMil_00027703|SMil_00012304|SMil_00010486|SMil_00021419|SMil_00024184|SMil_00009918|SMil_00027797|SMil_00029214|SMil_00028636|SMil_00023512|SMil_00009013|SMil_00027019|SMil_00017711|SMil_00017335|SMil_00011925|SMil_00021227|SMil_00029665|SMil_00010590|SMil_00018885|SMil_00022801|SMil_00001395|SMil_00013778|SMil_00007601|SMil_00029302|SMil_00000656|SMil_00018367|SMil_00020994|SMil_00017326|SMil_00005845|SMil_00010970|Novel00652|SMil_00004524|SMil_00024044|SMil_00024251|SMil_00018771|SMil_00025850|SMil_00016874|SMil_00028256|SMil_00010210|SMil_00024241|SMil_00012130|SMil_00027622|SMil_00017097|SMil_00009376|SMil_00026870|SMil_00003205|SMil_00002429|SMil_00013162|SMil_00002416|SMil_00016127|SMil_00029091|SMil_00003644|SMil_00025222|SMil_00008598|SMil_00003134|SMil_00008740|SMil_00007069|SMil_00021366|SMil_00013074|SMil_00007203|Novel02900|SMil_00013464|SMil_00014156|SMil_00013080|SMil_00018112|SMil_00010194|SMil_00025571|SMil_00018575|SMil_00018170|SMil_00008852|SMil_00009660|SMil_00015464|SMil_00013145|SMil_00002918|SMil_00001009|SMil_00014010|SMil_00022455|SMil_00020128|SMil_00010404|SMil_00013792|SMil_00012308|SMil_00025754|SMil_00003977|SMil_00012297|SMil_00008040|SMil_00029988|SMil_00000822|SMil_00021008|Novel01609|SMil_00008474|SMil_00019907|SMil_00006200|SMil_00020439|SMil_00010541|Novel02790|SMil_00025166|SMil_00002578|SMil_00004605|SMil_00023755|SMil_00003872|SMil_00001007|SMil_00028101|SMil_00017249|SMil_00014738|SMil_00026282|SMil_00010976|SMil_00023655|SMil_00002951|SMil_00011190|SMil_00022904|SMil_00006743|SMil_00015393|SMil_00015679|SMil_00027381|SMil_00019862|SMil_00015357|SMil_00002829|SMil_00007750|SMil_00019284|SMil_00027921|SMil_00001313|SMil_00012258|SMil_00020316|SMil_00002743|SMil_00012802|SMil_00020223|SMil_00001389|SMil_00007299|SMil_00013946|SMil_00014340|SMil_00022333|SMil_00012884|SMil_00001208|SMil_00025003|SMil_00004919|SMil_00017311|SMil_00023516|SMil_00017634|Novel01538|SMil_00020113|SMil_00010911|SMil_00029587|SMil_00010106|SMil_00002344|Novel01845|SMil_00008575|SMil_00012524|SMil_00028429|SMil_00019358|SMil_00002873|SMil_00017909|SMil_00013055|SMil_00009412|SMil_00021807|SMil_00005382|SMil_00007983|SMil_00022861|SMil_00017390|SMil_00003456|SMil_00002510|SMil_00004824|SMil_00000006|SMil_00004126|SMil_00016535|SMil_00012381|SMil_00024995|SMil_00026500|SMil_00004352|SMil_00015423|SMil_00025967|SMil_00009461|SMil_00003135|SMil_00015326|SMil_00004428|SMil_00020378|SMil_00002549|SMil_00025151|SMil_00027567|SMil_00003044|SMil_00017128|SMil_00018183|SMil_00029456|SMil_00000117|SMil_00007418|SMil_00015836|SMil_00009705|SMil_00017063|SMil_00029364|SMil_00006074|SMil_00002038|SMil_00029736|SMil_00028397|SMil_00013091|SMil_00014681|SMil_00004922|Novel02624|SMil_00019001|SMil_00009068|SMil_00004582|SMil_00012641|SMil_00019064|SMil_00018402|SMil_00019760|SMil_00027278|SMil_00013290|SMil_00026814|SMil_00020997|SMil_00001894|SMil_00023338|SMil_00006373|SMil_00024045|SMil_00017134|SMil_00008775|SMil_00008889|SMil_00015063|SMil_00021703|SMil_00026221|SMil_00001775|SMil_00004084|SMil_00002525|Novel03341|SMil_00014131|SMil_00024817|SMil_00010558|SMil_00000426|SMil_00018863|SMil_00009356|SMil_00015112|SMil_00001191|SMil_00005125|SMil_00002176|SMil_00000848|SMil_00019895|SMil_00010531|SMil_00001879|SMil_00016138|SMil_00027972|SMil_00011639|SMil_00012815|SMil_00024430|SMil_00002566|SMil_00021246|SMil_00028598|SMil_00024312|SMil_00012294|SMil_00023770|SMil_00025223|SMil_00013827|SMil_00022524|SMil_00002029|SMil_00025901|SMil_00016827|SMil_00015699|SMil_00001062|Novel00353|SMil_00013642|SMil_00008407|SMil_00006998|SMil_00001764|SMil_00009829|SMil_00003528|SMil_00005816|SMil_00021165|SMil_00008502|SMil_00025394|SMil_00007321|SMil_00005046|SMil_00006821|SMil_00023847|SMil_00018564|SMil_00025997|Novel01161|SMil_00004368|SMil_00013352|SMil_00015092|SMil_00001422|Novel00793|SMil_00027284|SMil_00009769|SMil_00023133|SMil_00009983|SMil_00000432|SMil_00025214|SMil_00016918|SMil_00022203|SMil_00003237|SMil_00004576|SMil_00006563|SMil_00011696|SMil_00007438|SMil_00024475|SMil_00021242|SMil_00006261|SMil_00014970|SMil_00002183|SMil_00005768|SMil_00002511|SMil_00012546|SMil_00006747|SMil_00026117|SMil_00013081|SMil_00008260|SMil_00023818|SMil_00029731|SMil_00024266|SMil_00005130|Novel03294|SMil_00005808|SMil_00005761|SMil_00029905|SMil_00010058|SMil_00014506|SMil_00014038|SMil_00013212|SMil_00004601|SMil_00024496|SMil_00015607|SMil_00024697|SMil_00021190|SMil_00008837|SMil_00022590|SMil_00004547|SMil_00023441|SMil_00001975|SMil_00009763|SMil_00019386|SMil_00011231|SMil_00021649|SMil_00009396|SMil_00015709|SMil_00025543|SMil_00005458|SMil_00012774|SMil_00009323|SMil_00005969|SMil_00026677|SMil_00008473|SMil_00012670|SMil_00007070|SMil_00029176|SMil_00020970|SMil_00007706|SMil_00022400|SMil_00004067|SMil_00003070|SMil_00001802|SMil_00021979|SMil_00020407|SMil_00002767|SMil_00006525|SMil_00021584|SMil_00007577|SMil_00012322|SMil_00000302|SMil_00003887|SMil_00027917|SMil_00009554|SMil_00024694|SMil_00024931|SMil_00015525|SMil_00026066|SMil_00029532|Novel02166|SMil_00007728|SMil_00026463|SMil_00005541|SMil_00011331|SMil_00012373|SMil_00017258|SMil_00023303|SMil_00019404|SMil_00013987|SMil_00008777|Novel00620|SMil_00012531|SMil_00028105|SMil_00008828|SMil_00015199|SMil_00027814|SMil_00026207|SMil_00001398|SMil_00019265|SMil_00014121|SMil_00009029|SMil_00011901|SMil_00011578|SMil_00003052|SMil_00012492|SMil_00001244|SMil_00004811|SMil_00018264|SMil_00007676|SMil_00015851|SMil_00026421|SMil_00022253|SMil_00015259|SMil_00005798|SMil_00014111|Novel02571|SMil_00022797|SMil_00016300|Novel01156|SMil_00018756|SMil_00023474|SMil_00025558|SMil_00002669|SMil_00016972|SMil_00027440|SMil_00022578|SMil_00018187|SMil_00005802|SMil_00022865|SMil_00024818|SMil_00013657|SMil_00005070|SMil_00007407|SMil_00010753|SMil_00009193|SMil_00003459|SMil_00020852|SMil_00027147|SMil_00011961|SMil_00015145|SMil_00005158|SMil_00028550|SMil_00008913|SMil_00019018|SMil_00001326|SMil_00006380|SMil_00029011|SMil_00019373|SMil_00004950|SMil_00029296|Novel00426|SMil_00010291|SMil_00025037|Novel01913|SMil_00021101|SMil_00000025|SMil_00012109|SMil_00028063|SMil_00012740|SMil_00018184|SMil_00025630|SMil_00016823|SMil_00021935|SMil_00007218|SMil_00021679|SMil_00003277|SMil_00005014|SMil_00006781|SMil_00012819|SMil_00028518|Novel02728|SMil_00000191|SMil_00009318|SMil_00015506|SMil_00001287|SMil_00001872|SMil_00008194|SMil_00014462|SMil_00027417|SMil_00002437|SMil_00011557|SMil_00028937|SMil_00025991|SMil_00018667|SMil_00001439|SMil_00025299|SMil_00000035|SMil_00011812|SMil_00026296|SMil_00013100|SMil_00025780|SMil_00018866|SMil_00010657|SMil_00002498|SMil_00008984|SMil_00009951|SMil_00020768|SMil_00014125|SMil_00022471|SMil_00014124|SMil_00026365|SMil_00004554|SMil_00017998|SMil_00002757|SMil_00006593|SMil_00001734|SMil_00027229|SMil_00026212|SMil_00005451|SMil_00018786|SMil_00014333|SMil_00022050|SMil_00028332|SMil_00024503|SMil_00022271|SMil_00027271|SMil_00022641|SMil_00007393|SMil_00019029|SMil_00024997|SMil_00018911|SMil_00017386|SMil_00002710|SMil_00021055|SMil_00015642|SMil_00012661|SMil_00014389|SMil_00009694|SMil_00004793|SMil_00012150|SMil_00009814|SMil_00000137|SMil_00029504|SMil_00004134|SMil_00018393|SMil_00009242|SMil_00021576|SMil_00024897|SMil_00019045|SMil_00000329|SMil_00007756|SMil_00007912|SMil_00013288|SMil_00014921|SMil_00005274|SMil_00000411|SMil_00004825|SMil_00000072|SMil_00027600|SMil_00005610|SMil_00008680|SMil_00013079|SMil_00021056|SMil_00017381|SMil_00010623|SMil_00018211|SMil_00013914|SMil_00004640|SMil_00023647|SMil_00028093|SMil_00007897|SMil_00023805|SMil_00009468|SMil_00028306|SMil_00011552|SMil_00004545|SMil_00005556|SMil_00001063|Novel00340|SMil_00027666|SMil_00009112|SMil_00006678|SMil_00014944|SMil_00007497|SMil_00025005|SMil_00019853|SMil_00013129|SMil_00007236|SMil_00004159|SMil_00023192|SMil_00026882|Novel00879|SMil_00007673|SMil_00023472|SMil_00026041|SMil_00024512|SMil_00029420|SMil_00005330|Novel01003|SMil_00017064|SMil_00023746|SMil_00005583|SMil_00014885|SMil_00009154|SMil_00024551|SMil_00024598|SMil_00003957|SMil_00027325|SMil_00004997|SMil_00019882|SMil_00003547|SMil_00012882|SMil_00015614|SMil_00011497|SMil_00009731|SMil_00018583|SMil_00013826|SMil_00001967|SMil_00013745|SMil_00024637|SMil_00019630|SMil_00014789|SMil_00017539|SMil_00017524|SMil_00005067|SMil_00019942|SMil_00003293|SMil_00024969|SMil_00008021|SMil_00027785|Novel02298|SMil_00001051|SMil_00008943|SMil_00009024|SMil_00030116|SMil_00028097|SMil_00000251|SMil_00004227|SMil_00011568|SMil_00019010|SMil_00024801|SMil_00020614|SMil_00017208|SMil_00026353|SMil_00014453|SMil_00026914|SMil_00024738|SMil_00013686|SMil_00027513|SMil_00019297|SMil_00021090|SMil_00019438|SMil_00023686|SMil_00005332|SMil_00006962|SMil_00002728|SMil_00012232|Novel02210|SMil_00004179|SMil_00019531|SMil_00001722|SMil_00001573|SMil_00003160|SMil_00020895|SMil_00011593|SMil_00010973|SMil_00021299|SMil_00001397|SMil_00016332|SMil_00000441|SMil_00028262|SMil_00012083|SMil_00022908|SMil_00016993|SMil_00018714|SMil_00027036|SMil_00030369|SMil_00022365|SMil_00004089|SMil_00015820|SMil_00007311|SMil_00013289|SMil_00026055|SMil_00013518|SMil_00024510|Novel01626|SMil_00022938|SMil_00018574|SMil_00022092|SMil_00014523|SMil_00017438|SMil_00006179|SMil_00009655|SMil_00019952|SMil_00004203|SMil_00022721|SMil_00011198|SMil_00000070|SMil_00015791|SMil_00014606|SMil_00015366|SMil_00012964|SMil_00003273|SMil_00002093|SMil_00023329|SMil_00004776|SMil_00019195|SMil_00007677|SMil_00019088|SMil_00018186|SMil_00009088|SMil_00005704|SMil_00025743|SMil_00020085|SMil_00023854|SMil_00014912|SMil_00011406|SMil_00004540|SMil_00009385|SMil_00014509|SMil_00020873|SMil_00004546|SMil_00021658|SMil_00001578|SMil_00026808|SMil_00003852|SMil_00015407|SMil_00000369|SMil_00001858|SMil_00010811|SMil_00014945|SMil_00017881|SMil_00025789|Novel02269|SMil_00005384|SMil_00005248|SMil_00001906|SMil_00000536|Novel01139|SMil_00010438|SMil_00017836|Novel02399|SMil_00015083|SMil_00012097|SMil_00000166|SMil_00011008|SMil_00003363|SMil_00024641|SMil_00019142|SMil_00012807|SMil_00016881|SMil_00000946|SMil_00001694|SMil_00022372|SMil_00024656|SMil_00019236|SMil_00028716|SMil_00004141|SMil_00020914|SMil_00001565|SMil_00012620|SMil_00015009|SMil_00006390|SMil_00024307|SMil_00008183|SMil_00010061|SMil_00012717|SMil_00002587|SMil_00007202|SMil_00009300|SMil_00004896|SMil_00003692|SMil_00008809|SMil_00009264|SMil_00028467|SMil_00004757|SMil_00003409|SMil_00026288|SMil_00015798|SMil_00013654|SMil_00014497|SMil_00005293|SMil_00026794|Novel01017|SMil_00018223|SMil_00005425|Novel03401|SMil_00002242|SMil_00021232|SMil_00009801|SMil_00006417|SMil_00000790|SMil_00020846|SMil_00029699|SMil_00016319|SMil_00006649|SMil_00019588|SMil_00018206|SMil_00003161|SMil_00029317|SMil_00020064|SMil_00015558|SMil_00001493|SMil_00014645|SMil_00007204|SMil_00020865|SMil_00009291|SMil_00021134|SMil_00026415|SMil_00012069|SMil_00006474|SMil_00029341|SMil_00024599|SMil_00022678|SMil_00013472|SMil_00007804|SMil_00001311|SMil_00008559|SMil_00000040|SMil_00014942|SMil_00006716|SMil_00017074|SMil_00011296|SMil_00007392|SMil_00016514|SMil_00020034|SMil_00020350|SMil_00019852|SMil_00024151|SMil_00008216|SMil_00025647|SMil_00006392|SMil_00006146|SMil_00002420|SMil_00022171|SMil_00018099|SMil_00005819|SMil_00013110|SMil_00013195|SMil_00020380|SMil_00017552|SMil_00020133|SMil_00025116|SMil_00015219|SMil_00012668|SMil_00017068|SMil_00001803|SMil_00015442|SMil_00029127|SMil_00008099|SMil_00025339|SMil_00029147|SMil_00000065|SMil_00025744|SMil_00016263|SMil_00006837|SMil_00021209|SMil_00021758|SMil_00000183|SMil_00004690|SMil_00029545|SMil_00012072|Novel01053|SMil_00000468|SMil_00016357|SMil_00003037|SMil_00019654|SMil_00011152|SMil_00029849|SMil_00003664|SMil_00021214|SMil_00016853|SMil_00000193|SMil_00009689|SMil_00013137|SMil_00004499|SMil_00014781|SMil_00007445|SMil_00012849|SMil_00019488|SMil_00023094|SMil_00016887|SMil_00025635|SMil_00025270|SMil_00021310|SMil_00008533|SMil_00013414|SMil_00028981|SMil_00009988|SMil_00024431|SMil_00000845|SMil_00012959|SMil_00013412|SMil_00000843|SMil_00027635|SMil_00013104|SMil_00003439|SMil_00018634|SMil_00016015|SMil_00012944|SMil_00028637|SMil_00023290|SMil_00024202|SMil_00000220|SMil_00014254|Novel01300|SMil_00021889|SMil_00019233|SMil_00022537|SMil_00020746|SMil_00018438|SMil_00026299|Novel03460|SMil_00021024|SMil_00008305|SMil_00004552|SMil_00002643|SMil_00014436|SMil_00016206|SMil_00024640|SMil_00015033|SMil_00023855|SMil_00009682|SMil_00014194|SMil_00012749|SMil_00025190|SMil_00002426|SMil_00009033|SMil_00002750|SMil_00018976|Novel00219|SMil_00015951|SMil_00016245|SMil_00025533|SMil_00012991|SMil_00028249|SMil_00017882|SMil_00018980|SMil_00009841|SMil_00009546|SMil_00010199|SMil_00014480|SMil_00007137|SMil_00028812|SMil_00019970|SMil_00014203|SMil_00009886|SMil_00015658|SMil_00010406|SMil_00023890|SMil_00012562|SMil_00004844|SMil_00020864|SMil_00015261|SMil_00022573|SMil_00023368|SMil_00007482|SMil_00001366|SMil_00010930|SMil_00026538|SMil_00025811|SMil_00022701|SMil_00015867|SMil_00009470|SMil_00001843|SMil_00016987|SMil_00014183|SMil_00014191|SMil_00021827|Novel00729|SMil_00016208|SMil_00009215|SMil_00003065|SMil_00011973|SMil_00010967|SMil_00015095|SMil_00016200|SMil_00024508|SMil_00008887|SMil_00003991|SMil_00026908|SMil_00012921|SMil_00022237|SMil_00023232|SMil_00014331|SMil_00027896|SMil_00011678|SMil_00020545|SMil_00021396|SMil_00005843|SMil_00013342|SMil_00002984|SMil_00011688|SMil_00011009|SMil_00014380|SMil_00017195|SMil_00024936|SMil_00023557|SMil_00021416|SMil_00027726|SMil_00006409|SMil_00016821|SMil_00005118|SMil_00001440|SMil_00026336|SMil_00027512|SMil_00010325|SMil_00027991|SMil_00011224|SMil_00003461|SMil_00002051|SMil_00012043|SMil_00017635|SMil_00015426|SMil_00018736|SMil_00028892|SMil_00008701|SMil_00013278|SMil_00001488|SMil_00019725|SMil_00028239|SMil_00030025|SMil_00008165|SMil_00003560|SMil_00022079|SMil_00012007|SMil_00023751|SMil_00028466|SMil_00021178|SMil_00009872|SMil_00015880|SMil_00002008|SMil_00023088|SMil_00016117|SMil_00026772|SMil_00000009|Novel01137|SMil_00003436|SMil_00011874|SMil_00016134|SMil_00010643|SMil_00009729|Novel02489|SMil_00029657|SMil_00005053|SMil_00024173|SMil_00027610|SMil_00007149|SMil_00015592|SMil_00005291|SMil_00002443|SMil_00016720|Novel00805|SMil_00015212|SMil_00007811|SMil_00017870|SMil_00026629|SMil_00028499|SMil_00005763|SMil_00021201|SMil_00014865|SMil_00002718|SMil_00022295|SMil_00019745|SMil_00003159|SMil_00023899|SMil_00007037|Novel00149|SMil_00026465|SMil_00005476|SMil_00018520|SMil_00022352|SMil_00008426|SMil_00005331|SMil_00000458|SMil_00005563|SMil_00003077|SMil_00004603|SMil_00013707|SMil_00010248|SMil_00016397|SMil_00027249|SMil_00012123|SMil_00011399|SMil_00024846|SMil_00007478|SMil_00009822|SMil_00022362|SMil_00010076|SMil_00013706|SMil_00019016|SMil_00000606|SMil_00025133|SMil_00003812|SMil_00002057|SMil_00011984|SMil_00007993|SMil_00024602|SMil_00007935|SMil_00024041|SMil_00024156|SMil_00028908|SMil_00005667|SMil_00005779|SMil_00011288|SMil_00001177|SMil_00017236|SMil_00020197|SMil_00026788|SMil_00017560|SMil_00007331|SMil_00007828|Novel01374|SMil_00013557|SMil_00002251|SMil_00026376|SMil_00020882|SMil_00012350|SMil_00005145|SMil_00006569|SMil_00023749|SMil_00012626|SMil_00024993|SMil_00030149|SMil_00012172|SMil_00007196|SMil_00029813|SMil_00023116|SMil_00004553|SMil_00017190|SMil_00012136|SMil_00030388|SMil_00015907|SMil_00010931|SMil_00023728|SMil_00007139|SMil_00009239|SMil_00009445|SMil_00014341|SMil_00006784|SMil_00022599|SMil_00008749|SMil_00015047|SMil_00005877|SMil_00003639|SMil_00009001|SMil_00007405|SMil_00014113|SMil_00000830|SMil_00013893|SMil_00025479|SMil_00025209|SMil_00016337|SMil_00000890|SMil_00011748|SMil_00001610|SMil_00011404|Novel02273|SMil_00010432|SMil_00023620|SMil_00010732|SMil_00008602|SMil_00016271|SMil_00002577|Novel03082|SMil_00019090|SMil_00002866|SMil_00022612|SMil_00020000|SMil_00014492|SMil_00026395|SMil_00022937|SMil_00019252|SMil_00011328|SMil_00012345|SMil_00017761|SMil_00000179|SMil_00023808|SMil_00011079|SMil_00008326|SMil_00004816|SMil_00028746|SMil_00002769|SMil_00006137|SMil_00007930|SMil_00013989|SMil_00007861|SMil_00012597|SMil_00010006|SMil_00006992|Novel01496|SMil_00007313|SMil_00010715|SMil_00020683|SMil_00000127|SMil_00009599|SMil_00006365|SMil_00007711|Novel00883|SMil_00015518|SMil_00010982|SMil_00010530|SMil_00022401|SMil_00026273|SMil_00004376|SMil_00021588|SMil_00008396|SMil_00018841|SMil_00024354|SMil_00011024|SMil_00011981|SMil_00015831|SMil_00025441|SMil_00005665|SMil_00022109|SMil_00008854|SMil_00027116|SMil_00012760|SMil_00026125|SMil_00023086|SMil_00001626|SMil_00023314|SMil_00011047|SMil_00021627|SMil_00005000|SMil_00025545|SMil_00023970|SMil_00007598|SMil_00019510|SMil_00019860|SMil_00009125|SMil_00013992|SMil_00013921|SMil_00023301|SMil_00000114|SMil_00001991|SMil_00012454|SMil_00007770|SMil_00013681|SMil_00007105|SMil_00025443|SMil_00010390|SMil_00013874|SMil_00003418|SMil_00019355|SMil_00001625|SMil_00016270|SMil_00004892|SMil_00025076|SMil_00008467|SMil_00026862|SMil_00005750|SMil_00004087|SMil_00018182|SMil_00004650|SMil_00024693|SMil_00003444|SMil_00021046|SMil_00024391|SMil_00013867|SMil_00005268|SMil_00000924|SMil_00007949|SMil_00018495|SMil_00014761|SMil_00017453|SMil_00016225|SMil_00015193|SMil_00006267|SMil_00017159|SMil_00013973|SMil_00024799|SMil_00017753|SMil_00015129|SMil_00025067|SMil_00014940|Novel01966|SMil_00021441|SMil_00022739|SMil_00016878|Novel00580|SMil_00003562|SMil_00019702|SMil_00010377|SMil_00025707|SMil_00004393|SMil_00005162|SMil_00020508|SMil_00016489|SMil_00019640|Novel02919|SMil_00026856|SMil_00026549|SMil_00009621|SMil_00016156|SMil_00015264|SMil_00020342|SMil_00003782|SMil_00005823|SMil_00026279|Novel02378|SMil_00015682|SMil_00025038|SMil_00022733|SMil_00006250|SMil_00010701|SMil_00013059|SMil_00006489|SMil_00009335|SMil_00030280|SMil_00018780|SMil_00010618|SMil_00019173|SMil_00008518|SMil_00002827|SMil_00019072|SMil_00015469|SMil_00022202|SMil_00005244|SMil_00016911|SMil_00024491|SMil_00007496|Novel00780|SMil_00017382|SMil_00003110|SMil_00028968|SMil_00016763|SMil_00015540|SMil_00020067|SMil_00016734|SMil_00017555|SMil_00019548|SMil_00017250|SMil_00008505|SMil_00000378|SMil_00005596|SMil_00014210|SMil_00026576|SMil_00017832|SMil_00008100|SMil_00002852|SMil_00012427|Novel00826|SMil_00012527|SMil_00012125|SMil_00012436|SMil_00015608|SMil_00017714|SMil_00011783|SMil_00013277|SMil_00025070|SMil_00006360|SMil_00016490|SMil_00011992|SMil_00026171|SMil_00023919|SMil_00013482|SMil_00000399|SMil_00001005|SMil_00006483|SMil_00023948|SMil_00006922|SMil_00000470|SMil_00007144|SMil_00014592|SMil_00011053|SMil_00005093|Novel02219|SMil_00000791|SMil_00000444|SMil_00028734|SMil_00004999|SMil_00017781|SMil_00009276|SMil_00014283|SMil_00018082|SMil_00008195|SMil_00009583|SMil_00011779|SMil_00001763|SMil_00026274|SMil_00009698|SMil_00004749|SMil_00001835|SMil_00006670|SMil_00022876|SMil_00012225|SMil_00029995|SMil_00017728|SMil_00019164|SMil_00000290|SMil_00029644|SMil_00016580|SMil_00011092|Novel01429|SMil_00010289|SMil_00024466|SMil_00018028|SMil_00013959|SMil_00001070|SMil_00013823|SMil_00004226|SMil_00029529|SMil_00022985|SMil_00022172|SMil_00016028|SMil_00008401|SMil_00011254|SMil_00024758|SMil_00001393|SMil_00007821|SMil_00015341|SMil_00003561|SMil_00003795|SMil_00016556|SMil_00009498|SMil_00027427|SMil_00002500|SMil_00020107|SMil_00028128|SMil_00007982|SMil_00024940|SMil_00006870|Novel03320|SMil_00022063|SMil_00010298|SMil_00028743|SMil_00013558|SMil_00014962|SMil_00012466|SMil_00016393|SMil_00010641|SMil_00023535|SMil_00024967|SMil_00014715|SMil_00006867|SMil_00024404|SMil_00010892|SMil_00013717|SMil_00028047|SMil_00004624|SMil_00020901|SMil_00024109|SMil_00023369|SMil_00013263|SMil_00016924|SMil_00013473|SMil_00005282|SMil_00018895|SMil_00027941|SMil_00001984|SMil_00026148|SMil_00010425|SMil_00002833|SMil_00017683|SMil_00026924|SMil_00025463|SMil_00017251|SMil_00000338|SMil_00005137|SMil_00025648|SMil_00014119|SMil_00022226|SMil_00002857|SMil_00004820|SMil_00023825|SMil_00019133|SMil_00006178|SMil_00002338|SMil_00000217|Novel00445|SMil_00010294|SMil_00005441|SMil_00014676|SMil_00018623|SMil_00025145|SMil_00029667|SMil_00023989|SMil_00029757|SMil_00001801|SMil_00000837|SMil_00001430|SMil_00010571|SMil_00020892|Novel02665|SMil_00009516|SMil_00009284|SMil_00017839|SMil_00017303|SMil_00001551|SMil_00027002|SMil_00012969|SMil_00007280|SMil_00000322|SMil_00000965|SMil_00009884|SMil_00000686|Novel02390|Novel00331|SMil_00026233|SMil_00009253|SMil_00026111|SMil_00026024|SMil_00008790|Novel00266|SMil_00023370|SMil_00005027|SMil_00020054|SMil_00019619|SMil_00016014|SMil_00014094|SMil_00004032|SMil_00001436|SMil_00016912|SMil_00029438|SMil_00004581|SMil_00013368|SMil_00015165|Novel02934|SMil_00004529|SMil_00002983|SMil_00001302|SMil_00027988|SMil_00022932|SMil_00016389|SMil_00009211|Novel02544|SMil_00024408|SMil_00026238|SMil_00020847|SMil_00023870|SMil_00002086|Novel01953|SMil_00013552|SMil_00021843|SMil_00003690|SMil_00010653|SMil_00013890|SMil_00016420|SMil_00005097|SMil_00024557|SMil_00002528|SMil_00020496|SMil_00013281|SMil_00006613|SMil_00005991|SMil_00008205|SMil_00001192|Novel02968|SMil_00019798|SMil_00010695|SMil_00027100|SMil_00011677|SMil_00014765|SMil_00011191|SMil_00024904|SMil_00011450|SMil_00000170|SMil_00026995|SMil_00013361|SMil_00020558|SMil_00015065|SMil_00013495|SMil_00021823|Novel00827|SMil_00011542|SMil_00003442|SMil_00013850|SMil_00021327|Novel03174|SMil_00021280|SMil_00017973|SMil_00008088|Novel00037|SMil_00029153|SMil_00019259|SMil_00028342|SMil_00009212|SMil_00017494|Novel02196|SMil_00020599|SMil_00010252|SMil_00021966|SMil_00016882|SMil_00012253|SMil_00019470|SMil_00004437|SMil_00008356|SMil_00001054|SMil_00008823|Novel03183|SMil_00000999|SMil_00017320|SMil_00001461|Novel01070|SMil_00028554|SMil_00005482|SMil_00011201|SMil_00001403|SMil_00018087|SMil_00020924|Novel01251|SMil_00008351|SMil_00003358|SMil_00014586|SMil_00021482|SMil_00007792|SMil_00015278|SMil_00028357|SMil_00012407|SMil_00007973|SMil_00002524|SMil_00017005|SMil_00003537|SMil_00001073|SMil_00016820|SMil_00030088|SMil_00005017|SMil_00027655|SMil_00015336|SMil_00019622|SMil_00018363|SMil_00018902|SMil_00018307|SMil_00021079|SMil_00000667|SMil_00013001|SMil_00019996|SMil_00003906|SMil_00011104|SMil_00000175|Novel01591|SMil_00012728|SMil_00004501|Novel01231|SMil_00002139|SMil_00007142|SMil_00002985|SMil_00023457|SMil_00004533|SMil_00017152|SMil_00001772|SMil_00004775|SMil_00020270|SMil_00008622|Novel01505|SMil_00011080|SMil_00014360|SMil_00012827|SMil_00004423|SMil_00028361|SMil_00001683|SMil_00004383|SMil_00019829|SMil_00013960|SMil_00013549|SMil_00006149|SMil_00006839|SMil_00009402|Novel02754|SMil_00015849|SMil_00007352|SMil_00013035|SMil_00020012|SMil_00018985|Novel01791|SMil_00009678|SMil_00023661|SMil_00020896|SMil_00019343|SMil_00010122|SMil_00024511|SMil_00029109|SMil_00006440|SMil_00025115|SMil_00021919|Novel02036|SMil_00020410|SMil_00029196|SMil_00009423|SMil_00017136|SMil_00024681|SMil_00009639|SMil_00006820|SMil_00009628|SMil_00013746|SMil_00016754|SMil_00004402|SMil_00022426|SMil_00005072|SMil_00020564|SMil_00026135|SMil_00004496|SMil_00004797|SMil_00003717|SMil_00017470|SMil_00008217|Novel02751|SMil_00024754|SMil_00021338|SMil_00013216|SMil_00000218|SMil_00007899|SMil_00018053|SMil_00024300|SMil_00007551|SMil_00015568|SMil_00011872|SMil_00011116|Novel01393|SMil_00025916|SMil_00021202|Novel02835|SMil_00007650|Novel02373|SMil_00000361|SMil_00003269|Novel01015|SMil_00021690|SMil_00004432|SMil_00008746|SMil_00011712|SMil_00028972|SMil_00009467|SMil_00028159|SMil_00025742|SMil_00021503|SMil_00002132|SMil_00005526|SMil_00007651|SMil_00023718|SMil_00015384|SMil_00022208|SMil_00013228|SMil_00019968|SMil_00009066|SMil_00009929|SMil_00000853|SMil_00023750|SMil_00019861|SMil_00023722|SMil_00025580|SMil_00014928|SMil_00015104|SMil_00017021|SMil_00003918|SMil_00028631|SMil_00020859|SMil_00006650|SMil_00028522|SMil_00008926|SMil_00000559|SMil_00012768|SMil_00023734|SMil_00022393|SMil_00020745|SMil_00010904|SMil_00014531|SMil_00024382|SMil_00020499|SMil_00005520|SMil_00020834|SMil_00012792|SMil_00018668|SMil_00028440|Novel00595|SMil_00004310|SMil_00010209|SMil_00008022|SMil_00020603|SMil_00015687|SMil_00027746|SMil_00015141|SMil_00014898|SMil_00018663|SMil_00016805|Novel01297|SMil_00026461|SMil_00006018|SMil_00001473|SMil_00005918|SMil_00018185|SMil_00027207|SMil_00000765|SMil_00025560|SMil_00019079|SMil_00023045|SMil_00010216|SMil_00008094|SMil_00016833|SMil_00025213|SMil_00005243|SMil_00012588|SMil_00011944|SMil_00022716|SMil_00011899|SMil_00011564|SMil_00021494|SMil_00021136|SMil_00011873|SMil_00008931|SMil_00027178|SMil_00019309|SMil_00013636|SMil_00024985|SMil_00014016|SMil_00021052|SMil_00016012|SMil_00018403|SMil_00016395|SMil_00006151|SMil_00024321|SMil_00003368|SMil_00024678|SMil_00004852|SMil_00024871|SMil_00000836|SMil_00021399|SMil_00014795|SMil_00016022|SMil_00013666|SMil_00023607|SMil_00020431|SMil_00022052|SMil_00016893|SMil_00001566|SMil_00022360|SMil_00016202|SMil_00016373|SMil_00019321|SMil_00021978|SMil_00020381|SMil_00001739|SMil_00010151|SMil_00026146|SMil_00020430|SMil_00019227|SMil_00002099|SMil_00014591|SMil_00001628|SMil_00024689|SMil_00006091|SMil_00011862|SMil_00000160|SMil_00018213|SMil_00015656|SMil_00026926|SMil_00015113|SMil_00017295|SMil_00002117|SMil_00006454|SMil_00011252|SMil_00006316|SMil_00026410|SMil_00023289|SMil_00001808|SMil_00022021|SMil_00020541|SMil_00021347|Novel00642|SMil_00008580|SMil_00026857|SMil_00003317|SMil_00020975|SMil_00007837|SMil_00016106|SMil_00007967|SMil_00009358|SMil_00020048|SMil_00019659|SMil_00009564|SMil_00014200|SMil_00024905|SMil_00024281|SMil_00006578|SMil_00014753|SMil_00009441|SMil_00013571|SMil_00017554|SMil_00023160|SMil_00011595|SMil_00000793|SMil_00011793|SMil_00026156|SMil_00001736|SMil_00010405|SMil_00022291|SMil_00013759|SMil_00002175|SMil_00013340|SMil_00000067|SMil_00020609|SMil_00021149|SMil_00007769|SMil_00011606|SMil_00000263|SMil_00005310|SMil_00014353|SMil_00005728|SMil_00008368|SMil_00008767|SMil_00006576|SMil_00022512|SMil_00028923|SMil_00018204|SMil_00019608|SMil_00015931|SMil_00021365|SMil_00008012|SMil_00012592|SMil_00000988|Novel01748|SMil_00006882|SMil_00013262|SMil_00004663|SMil_00014655|SMil_00005508|SMil_00011581|SMil_00003066|SMil_00026118|SMil_00003449|Novel03273|SMil_00010419|SMil_00008972|SMil_00016994|SMil_00013834|SMil_00022453|SMil_00011069|SMil_00028418|SMil_00028954|SMil_00014348|SMil_00003921|SMil_00004010|SMil_00001620|SMil_00007294|SMil_00006135|SMil_00003440|SMil_00000787|SMil_00014669|SMil_00007088|SMil_00001362|SMil_00015900|SMil_00004056|SMil_00027975|SMil_00006029|SMil_00026225|SMil_00025741|SMil_00000764|SMil_00001811|SMil_00001296|SMil_00013237|SMil_00001161|SMil_00001048|SMil_00027626|SMil_00019899|SMil_00010626|SMil_00017376|SMil_00020732|SMil_00014552|SMil_00022879|SMil_00009181|SMil_00021384|SMil_00028494|SMil_00026366|SMil_00019335|SMil_00026403|SMil_00023230|Novel00625|SMil_00015833|SMil_00028519|SMil_00027217|SMil_00003554|SMil_00002234|SMil_00003152|SMil_00027215|SMil_00004287|SMil_00027419|SMil_00026011|SMil_00006093|Novel02231|SMil_00024282|SMil_00026644|SMil_00010333|SMil_00012948|SMil_00000214|SMil_00029260|SMil_00003367|SMil_00015354|SMil_00016049|SMil_00024363|SMil_00013021|SMil_00021311|SMil_00008249|SMil_00023769|SMil_00011594|SMil_00025449|SMil_00013811|SMil_00003940|SMil_00026700|SMil_00003150|SMil_00026038|SMil_00012266|SMil_00021508|SMil_00025999|SMil_00013546|SMil_00007122|SMil_00025563|SMil_00008284|SMil_00005181|SMil_00003335|SMil_00024242|Novel02170|SMil_00029683|SMil_00007734|SMil_00010663|SMil_00013934|SMil_00026667|SMil_00009656|SMil_00013977|Novel01665|SMil_00025996|Novel02686|SMil_00015871|SMil_00006722|SMil_00003370|SMil_00005810|SMil_00014779|SMil_00001836|SMil_00027680|SMil_00024182|SMil_00022988|SMil_00018798|SMil_00005635|SMil_00008841|SMil_00017846|SMil_00017987|SMil_00007887|SMil_00008525|SMil_00016029|SMil_00014971|SMil_00029807|SMil_00007958|SMil_00014541|SMil_00011137|SMil_00006291|SMil_00001955|SMil_00006433|SMil_00003071|SMil_00012003|SMil_00021965|SMil_00013366|SMil_00018253|SMil_00019053|Novel01226|SMil_00002733|SMil_00017410|SMil_00003927|SMil_00030393|SMil_00001997|SMil_00013509|SMil_00006481|SMil_00007086|SMil_00029626|SMil_00006079|SMil_00017427|SMil_00023224|SMil_00009434|SMil_00012513|SMil_00011468|SMil_00000756|SMil_00003667|SMil_00015942|SMil_00012453|SMil_00024805|SMil_00004286|SMil_00027021|SMil_00007860|SMil_00025381|SMil_00010810|SMil_00020716|SMil_00013189|SMil_00024445|SMil_00016264|SMil_00022997|SMil_00011318|SMil_00016223|SMil_00029596|SMil_00019323|SMil_00001659|SMil_00026359|SMil_00005680|SMil_00013058|SMil_00028287|SMil_00010681|SMil_00024176|SMil_00024177|SMil_00013539|SMil_00024540|SMil_00013637|SMil_00025777|SMil_00014678|Novel02308|SMil_00014839|SMil_00008345|SMil_00014234|SMil_00013084|SMil_00022420|SMil_00028698|SMil_00004759|SMil_00008905|SMil_00006869|SMil_00021417|SMil_00005772|SMil_00013672|SMil_00007274|SMil_00028084|SMil_00019762|SMil_00004742|SMil_00013367|SMil_00027213|SMil_00027900|SMil_00000484|SMil_00015956|SMil_00000209|SMil_00014037|SMil_00004212|SMil_00015889|SMil_00020995|SMil_00019500|SMil_00022342|SMil_00024355|SMil_00004966|SMil_00008199|SMil_00004395|SMil_00006212|SMil_00009464|SMil_00018856|SMil_00003972|Novel03250|SMil_00018467|SMil_00000812|SMil_00008748|SMil_00000136|SMil_00006188|SMil_00003755|SMil_00012034|SMil_00013403|SMil_00003400|SMil_00012838|SMil_00022990|SMil_00010054|SMil_00017234|SMil_00016492|SMil_00010863|SMil_00026414|SMil_00012347|SMil_00025364|SMil_00014948|SMil_00001059|SMil_00011802|SMil_00014972|SMil_00000621|SMil_00020636|SMil_00015899|SMil_00018297|SMil_00015688|SMil_00020551|SMil_00024400|Novel01726|SMil_00010842|SMil_00015386|Novel02367|SMil_00018818|SMil_00018527|SMil_00023969|SMil_00019709|SMil_00009173|SMil_00003516|SMil_00005564|SMil_00009845|SMil_00019290|SMil_00005900|SMil_00014364|SMil_00001165|SMil_00009811|SMil_00006033|SMil_00018677|SMil_00023444|SMil_00005638|SMil_00022692|SMil_00024302|SMil_00003568|SMil_00020713|SMil_00024035|SMil_00025480|SMil_00005485|SMil_00000047|SMil_00000457|SMil_00004086|SMil_00024999|SMil_00010052|SMil_00008485|SMil_00011351|SMil_00002774|SMil_00021912|SMil_00003968|SMil_00004544|SMil_00024423|Novel03129|SMil_00011528|SMil_00018231|SMil_00022845|SMil_00006864|SMil_00011449|SMil_00003460|Novel03283|SMil_00010945|SMil_00017665|SMil_00001095|SMil_00024493|SMil_00019346|SMil_00022458|SMil_00002405|SMil_00018680|SMil_00024606|SMil_00013463|SMil_00024473|SMil_00003955|SMil_00011998|SMil_00001766|SMil_00018990|SMil_00023872|SMil_00018588|SMil_00021273|SMil_00030080|SMil_00020186|SMil_00020769|SMil_00007326|SMil_00024621|SMil_00021546|SMil_00008380|SMil_00002792|SMil_00026884|SMil_00015742|SMil_00019593|SMil_00007556|SMil_00006007|SMil_00004142|SMil_00017802|SMil_00010642|SMil_00017707|SMil_00026129|SMil_00021131|Novel01301|SMil_00019764|SMil_00005561|SMil_00002379|SMil_00009748|SMil_00021274|SMil_00011238|SMil_00014227|SMil_00014866|SMil_00015144|SMil_00012195|SMil_00018645|SMil_00008400|SMil_00013975|SMil_00012982|SMil_00020483|SMil_00005457|Novel01410|SMil_00008365|SMil_00013437|SMil_00027868|SMil_00014274|SMil_00002900|SMil_00020260|SMil_00020655|SMil_00003978|SMil_00014400|SMil_00019429|SMil_00002244|SMil_00016415|SMil_00019973|SMil_00010410|SMil_00000693|SMil_00008527|SMil_00026133|SMil_00013386|SMil_00019013|SMil_00003904|SMil_00013508|SMil_00002352|Novel01259|SMil_00018452|SMil_00006234|SMil_00025307|SMil_00025335|SMil_00012054|SMil_00004073|SMil_00017988|SMil_00003723|SMil_0		
GO:0008150	biological_process	biological_process	7.15E-14	3.28E-10	5660	7659	16380	23301	2814	SMil_00020381|SMil_00007455|SMil_00001566|SMil_00022360|SMil_00016202|SMil_00016373|SMil_00018530|SMil_00019321|SMil_00021978|SMil_00020431|SMil_00022052|SMil_00001628|SMil_00024689|SMil_00020430|SMil_00002099|SMil_00019227|SMil_00014591|SMil_00026146|SMil_00006151|SMil_00003368|SMil_00016012|SMil_00018403|SMil_00015091|SMil_00013636|SMil_00024985|SMil_00023607|SMil_00021399|SMil_00000836|SMil_00014795|SMil_00013666|SMil_00004852|SMil_00011506|SMil_00024871|SMil_00024678|SMil_00001736|SMil_00022291|SMil_00010405|SMil_00013759|SMil_00002175|SMil_00013340|SMil_00026156|SMil_00011595|SMil_00011793|SMil_00005728|SMil_00008368|SMil_00008767|SMil_00014353|SMil_00003338|SMil_00011606|SMil_00020609|SMil_00021149|SMil_00007769|SMil_00013979|Novel00642|SMil_00008580|SMil_00026857|SMil_00007837|SMil_00011252|SMil_00026410|SMil_00006316|SMil_00001808|SMil_00022021|SMil_00020541|SMil_00021347|SMil_00026926|SMil_00015113|SMil_00017295|SMil_00006454|SMil_00011862|SMil_00006091|SMil_00000160|SMil_00024281|SMil_00006578|SMil_00009441|SMil_00014753|SMil_00013571|SMil_00009564|SMil_00014200|SMil_00024905|SMil_00014071|SMil_00009358|SMil_00020048|SMil_00022187|SMil_00000442|SMil_00007967|SMil_00007294|SMil_00006135|SMil_00003440|SMil_00000787|SMil_00014348|SMil_00003921|SMil_00004010|SMil_00001620|SMil_00011069|SMil_00028418|SMil_00013834|SMil_00001811|SMil_00001296|SMil_00026225|SMil_00006029|SMil_00000764|SMil_00001362|SMil_00004056|SMil_00007088|SMil_00021372|SMil_00013262|SMil_00006882|SMil_00018204|SMil_00019608|SMil_00015931|SMil_00008012|SMil_00021365|SMil_00000988|SMil_00028923|SMil_00016994|SMil_00003449|SMil_00026118|SMil_00010419|Novel03273|SMil_00008972|SMil_00005853|SMil_00011581|SMil_00003066|SMil_00014655|SMil_00008249|SMil_00019220|SMil_00023769|SMil_00013021|SMil_00021311|SMil_00015354|SMil_00003367|SMil_00016049|SMil_00024363|SMil_00026644|SMil_00024282|SMil_00010333|SMil_00012948|SMil_00029260|SMil_00000214|SMil_00012266|SMil_00021508|SMil_00025999|SMil_00013546|SMil_00026700|SMil_00003150|SMil_00026038|SMil_00011594|SMil_00003940|SMil_00021384|SMil_00028494|SMil_00026366|SMil_00022879|SMil_00009181|SMil_00019899|SMil_00027626|SMil_00017376|SMil_00020732|SMil_00014552|SMil_00027419|Novel02231|SMil_00006093|SMil_00003152|SMil_00004287|SMil_00028519|SMil_00027217|SMil_00003554|SMil_00002234|SMil_00015833|SMil_00015336|SMil_00016820|SMil_00027655|SMil_00001073|SMil_00027156|SMil_00012545|SMil_00002524|SMil_00010208|Novel01591|SMil_00012728|SMil_00003732|SMil_00004501|SMil_00017644|SMil_00013001|SMil_00019996|SMil_00018868|SMil_00019622|SMil_00018902|SMil_00018307|SMil_00021079|SMil_00000667|SMil_00028360|SMil_00000999|SMil_00017320|SMil_00001461|SMil_00012241|SMil_00008356|SMil_00001054|Novel03183|SMil_00019470|SMil_00004437|Novel01523|SMil_00007792|SMil_00015278|SMil_00028357|SMil_00014586|SMil_00021482|SMil_00011201|SMil_00020924|Novel01251|SMil_00008351|Novel01070|SMil_00028554|SMil_00005482|SMil_00019343|SMil_00010122|SMil_00024511|SMil_00029109|SMil_00006440|SMil_00025115|SMil_00023661|SMil_00028430|SMil_00017952|Novel01791|SMil_00009678|Novel02754|SMil_00007352|SMil_00004402|SMil_00006726|SMil_00009628|SMil_00013746|SMil_00017136|SMil_00024681|SMil_00009639|SMil_00006820|SMil_00021919|SMil_00020410|SMil_00029196|SMil_00001772|SMil_00004775|SMil_00020270|SMil_00008622|Novel01505|SMil_00004533|SMil_00017152|SMil_00007142|SMil_00002139|SMil_00023457|SMil_00006149|SMil_00006839|SMil_00009402|SMil_00019829|SMil_00013960|SMil_00028361|SMil_00001683|SMil_00000276|SMil_00014360|SMil_00026039|SMil_00012827|SMil_00004423|SMil_00019968|SMil_00009066|SMil_00009929|SMil_00007651|SMil_00023718|SMil_00022208|SMil_00013228|SMil_00002132|SMil_00005526|SMil_00011712|SMil_00009467|SMil_00021503|SMil_00028522|SMil_00008926|SMil_00003918|SMil_00028631|SMil_00020859|SMil_00006650|SMil_00015104|SMil_00017021|SMil_00023750|SMil_00000853|SMil_00023722|SMil_00019861|SMil_00025580|SMil_00014928|SMil_00017470|Novel02751|SMil_00004797|SMil_00003717|SMil_00007322|SMil_00005072|SMil_00020564|SMil_00026135|SMil_00004496|SMil_00000361|SMil_00003269|Novel01015|SMil_00021690|SMil_00008746|SMil_00004432|SMil_00011116|Novel01393|SMil_00025916|SMil_00021202|Novel02835|SMil_00007650|SMil_00011872|SMil_00007899|SMil_00018053|SMil_00000218|SMil_00024300|SMil_00000765|SMil_00025560|SMil_00021434|SMil_00019079|SMil_00027207|SMil_00005918|SMil_00018185|SMil_00006018|SMil_00001473|SMil_00021136|SMil_00011873|SMil_00008931|SMil_00027178|SMil_00019309|SMil_00022716|SMil_00011899|SMil_00011564|SMil_00024301|SMil_00021494|SMil_00016833|SMil_00025213|SMil_00005243|SMil_00012588|SMil_00011944|SMil_00023045|SMil_00010216|SMil_00008094|SMil_00020111|SMil_00012792|SMil_00018668|SMil_00010904|SMil_00014531|SMil_00020499|SMil_00023734|SMil_00022393|SMil_00020745|SMil_00015991|SMil_00000559|SMil_00012768|SMil_00026461|SMil_00020603|SMil_00015141|SMil_00014898|SMil_00016805|SMil_00028440|Novel00595|SMil_00010209|SMil_00008022|SMil_00011238|SMil_00005561|SMil_00002379|SMil_00019724|SMil_00021274|SMil_00009748|SMil_00019764|SMil_00017707|SMil_00026129|Novel01301|SMil_00020483|SMil_00005457|Novel01410|SMil_00012982|SMil_00013975|SMil_00018645|SMil_00008400|SMil_00014227|SMil_00014866|SMil_00015144|SMil_00012195|SMil_00018588|SMil_00030080|SMil_00020186|SMil_00018990|Novel02156|SMil_00024473|SMil_00003955|SMil_00001766|SMil_00002617|SMil_00030467|SMil_00013463|SMil_00006007|SMil_00004142|SMil_00010642|SMil_00019593|SMil_00024621|SMil_00021546|SMil_00008380|SMil_00002792|SMil_00007326|SMil_00019577|SMil_00029769|SMil_00012391|SMil_00003723|SMil_00006971|SMil_00025307|SMil_00025335|SMil_00012054|SMil_00004073|SMil_00019013|SMil_00003904|SMil_00002352|Novel01259|SMil_00018452|SMil_00006234|SMil_00003090|SMil_00001414|SMil_00019316|Novel03099|SMil_00020116|SMil_00028619|SMil_00021552|SMil_00013377|SMil_00008706|SMil_00021554|SMil_00014400|SMil_00020655|SMil_00012020|SMil_00001382|SMil_00027868|SMil_00002900|SMil_00020260|SMil_00008365|SMil_00013437|SMil_00013386|SMil_00000693|SMil_00008527|SMil_00016415|SMil_00006816|SMil_00002244|SMil_00026544|SMil_00028204|SMil_00002800|SMil_00021047|SMil_00009529|SMil_00016523|SMil_00014535|SMil_00018232|SMil_00028055|SMil_00019865|SMil_00011894|SMil_00021612|SMil_00027020|SMil_00009248|SMil_00000684|SMil_00003486|SMil_00018614|SMil_00014746|SMil_00026003|SMil_00000594|SMil_00003157|SMil_00015618|SMil_00011983|SMil_00010205|SMil_00029040|SMil_00018347|SMil_00018021|SMil_00000891|SMil_00015841|SMil_00005334|SMil_00017733|SMil_00001139|SMil_00015348|SMil_00025751|SMil_00006497|SMil_00014323|SMil_00006322|SMil_00012557|Novel01877|SMil_00010900|SMil_00007562|SMil_00029458|SMil_00027214|Novel01336|SMil_00007458|SMil_00011180|SMil_00008268|SMil_00019104|SMil_00023137|SMil_00020580|SMil_00003813|SMil_00016724|SMil_00017884|SMil_00002238|SMil_00018339|SMil_00004609|SMil_00028131|SMil_00007041|SMil_00013057|SMil_00018975|SMil_00002011|SMil_00011871|SMil_00007443|SMil_00009487|SMil_00012289|SMil_00020706|SMil_00004577|SMil_00026533|SMil_00006752|SMil_00024517|SMil_00014299|SMil_00005260|SMil_00000339|SMil_00028764|Novel03482|SMil_00011090|SMil_00010848|SMil_00028553|SMil_00019334|SMil_00015467|SMil_00010496|SMil_00012759|SMil_00008280|SMil_00025494|SMil_00010736|Novel01091|SMil_00019245|SMil_00018693|SMil_00019667|SMil_00019053|SMil_00006433|SMil_00003071|SMil_00018253|SMil_00001955|SMil_00007958|SMil_00014541|SMil_00023224|SMil_00009434|SMil_00006481|SMil_00007086|SMil_00029626|SMil_00003927|SMil_00030393|SMil_00001997|SMil_00013509|SMil_00002733|SMil_00026667|SMil_00013977|SMil_00029683|SMil_00007734|SMil_00010663|SMil_00005181|SMil_00003335|SMil_00024242|SMil_00025563|SMil_00022064|SMil_00008284|SMil_00008525|SMil_00016029|SMil_00008830|SMil_00024182|SMil_00018798|SMil_00005635|SMil_00017846|SMil_00014779|SMil_00005810|SMil_00027680|SMil_00001836|SMil_00027690|Novel01665|SMil_00025996|Novel02686|SMil_00015871|SMil_00013084|SMil_00022420|SMil_00014678|Novel02308|SMil_00014234|SMil_00025777|SMil_00007211|SMil_00013539|SMil_00024540|SMil_00013637|Novel01049|SMil_00027213|SMil_00027900|SMil_00000484|SMil_00013367|SMil_00013672|SMil_00007274|SMil_00028084|SMil_00004742|SMil_00019762|SMil_00006869|SMil_00004759|SMil_00008905|SMil_00005772|SMil_00025381|SMil_00011787|SMil_00027021|SMil_00007860|SMil_00015942|SMil_00012453|SMil_00012513|SMil_00011468|SMil_00000756|SMil_00003667|SMil_00010681|SMil_00024176|SMil_00024177|SMil_00001659|SMil_00026359|SMil_00005680|SMil_00013058|SMil_00028287|SMil_00011318|SMil_00016223|SMil_00013189|SMil_00024445|SMil_00016264|SMil_00025703|SMil_00000621|SMil_00015899|SMil_00018297|SMil_00011802|SMil_00014972|SMil_00026414|SMil_00012347|SMil_00025364|SMil_00021443|SMil_00017234|SMil_00019704|SMil_00016492|SMil_00010863|SMil_00019709|SMil_00009173|SMil_00009845|SMil_00005564|SMil_00019290|SMil_00018527|SMil_00023969|SMil_00018818|SMil_00015688|SMil_00024400|Novel01726|SMil_00015386|SMil_00020995|SMil_00020386|SMil_00001107|SMil_00024355|SMil_00014037|SMil_00000209|SMil_00004212|SMil_00022990|SMil_00006188|SMil_00012034|SMil_00013403|SMil_00012838|SMil_00003972|SMil_00000812|SMil_00009030|SMil_00008748|SMil_00000136|SMil_00004966|SMil_00008199|SMil_00004395|SMil_00006864|SMil_00022845|SMil_00024423|SMil_00018748|SMil_00011528|Novel03129|SMil_00003968|SMil_00004544|Novel01019|SMil_00021912|SMil_00024493|SMil_00022458|SMil_00002405|SMil_00018680|SMil_00010945|SMil_00017665|SMil_00003460|SMil_00011449|SMil_00015008|SMil_00006832|SMil_00005638|SMil_00001165|SMil_00006033|SMil_00018677|SMil_00023444|SMil_00005900|SMil_00014364|SMil_00000047|SMil_00000457|SMil_00024999|SMil_00008485|SMil_00024035|SMil_00003568|SMil_00020713|SMil_00024302|SMil_00008064|SMil_00029865|SMil_00011480|SMil_00010497|SMil_00010726|SMil_00009766|SMil_00023986|SMil_00020339|SMil_00007388|SMil_00006486|SMil_00008568|SMil_00010577|SMil_00010220|SMil_00025668|SMil_00000774|SMil_00030050|SMil_00014827|SMil_00026324|SMil_00018378|SMil_00003356|SMil_00028068|SMil_00015154|SMil_00015520|SMil_00023008|SMil_00025163|SMil_00003708|SMil_00012669|SMil_00025933|SMil_00000570|SMil_00005528|SMil_00027803|SMil_00001379|SMil_00017933|SMil_00018288|SMil_00022396|SMil_00026186|SMil_00011167|SMil_00001594|Novel03224|SMil_00019160|SMil_00004088|SMil_00018651|SMil_00021063|Novel02495|SMil_00001823|SMil_00003923|SMil_00008248|SMil_00012508|SMil_00007118|SMil_00018357|SMil_00021208|SMil_00001071|SMil_00001412|SMil_00025861|Novel02177|SMil_00026825|SMil_00014845|SMil_00004751|SMil_00023924|SMil_00027478|SMil_00024968|SMil_00008855|SMil_00008942|SMil_00019885|SMil_00022827|SMil_00008453|SMil_00018613|Novel00920|SMil_00002499|Novel03483|SMil_00003344|SMil_00008634|SMil_00015179|SMil_00011383|SMil_00018336|SMil_00014822|SMil_00004518|SMil_00013677|SMil_00001295|SMil_00000844|SMil_00014276|SMil_00003258|SMil_00013344|SMil_00010595|SMil_00018370|SMil_00016819|SMil_00025018|Novel00338|SMil_00012167|SMil_00015005|SMil_00015570|SMil_00020829|SMil_00002739|SMil_00017336|SMil_00000326|SMil_00003158|SMil_00022881|SMil_00002936|SMil_00009601|SMil_00006588|SMil_00000510|Novel01494|SMil_00009867|SMil_00007233|SMil_00028119|SMil_00023510|SMil_00022891|SMil_00011228|SMil_00017478|SMil_00009460|SMil_00010857|SMil_00012596|SMil_00029778|SMil_00027267|SMil_00021756|SMil_00011852|Novel01384|SMil_00018707|SMil_00011095|SMil_00000056|SMil_00023178|SMil_00027038|SMil_00005160|SMil_00012186|SMil_00020388|SMil_00025184|SMil_00014141|SMil_00014356|SMil_00016731|SMil_00020947|SMil_00008825|SMil_00020848|SMil_00012139|SMil_00020460|SMil_00015303|SMil_00014249|SMil_00007040|SMil_00001053|SMil_00006663|SMil_00001445|SMil_00002586|SMil_00000368|SMil_00019833|SMil_00024364|SMil_00027054|SMil_00022037|SMil_00006459|SMil_00015371|SMil_00028735|SMil_00011865|SMil_00008552|SMil_00012094|SMil_00006255|SMil_00002024|SMil_00001035|SMil_00002868|SMil_00010430|SMil_00021095|SMil_00014999|SMil_00010227|SMil_00004949|SMil_00018709|SMil_00002400|SMil_00030155|SMil_00028089|SMil_00010235|SMil_00026525|SMil_00018767|SMil_00001718|SMil_00006231|SMil_00014169|SMil_00000337|SMil_00007591|SMil_00003862|SMil_00005472|SMil_00018828|SMil_00020661|SMil_00016988|SMil_00022404|SMil_00027118|Novel00258|SMil_00011553|SMil_00016104|SMil_00000681|SMil_00010047|SMil_00010091|SMil_00001804|SMil_00008034|Novel00628|SMil_00022540|SMil_00022791|SMil_00006903|SMil_00004397|SMil_00011750|SMil_00013878|SMil_00010670|SMil_00021237|SMil_00025756|SMil_00027907|SMil_00004117|SMil_00021821|SMil_00017472|SMil_00005929|Novel02988|SMil_00015919|SMil_00014378|SMil_00029110|SMil_00011626|SMil_00020506|SMil_00021502|SMil_00020770|SMil_00029881|SMil_00004813|SMil_00008584|SMil_00018259|SMil_00003931|SMil_00013632|SMil_00019925|Novel00523|SMil_00013641|SMil_00003541|SMil_00016719|SMil_00000008|SMil_00022823|SMil_00018747|SMil_00020919|SMil_00021405|SMil_00022318|SMil_00001251|SMil_00001141|SMil_00019354|SMil_00017075|SMil_00001330|SMil_00025643|SMil_00028989|SMil_00008240|SMil_00001218|SMil_00023695|SMil_00005756|SMil_00019684|SMil_00018329|SMil_00008157|SMil_00021014|SMil_00030382|SMil_00027231|Novel02070|SMil_00009126|SMil_00029632|SMil_00021505|SMil_00018463|SMil_00021825|SMil_00012869|SMil_00026425|SMil_00009359|SMil_00022289|SMil_00008138|SMil_00025698|SMil_00008730|SMil_00002613|SMil_00004302|SMil_00025854|SMil_00026557|SMil_00014189|SMil_00006471|SMil_00009730|SMil_00008409|SMil_00015163|SMil_00010722|SMil_00008424|SMil_00024372|SMil_00011723|SMil_00026609|SMil_00001032|SMil_00019061|SMil_00001000|SMil_00022327|SMil_00006425|SMil_00014840|SMil_00015543|SMil_00021398|SMil_00008588|SMil_00020849|SMil_00006665|SMil_00000395|SMil_00025028|SMil_00010346|SMil_00003658|SMil_00001108|SMil_00022697|Novel02767|SMil_00018146|SMil_00017247|SMil_00029500|SMil_00011030|SMil_00025146|SMil_00009243|SMil_00028206|SMil_00012870|SMil_00001029|SMil_00026322|SMil_00026957|Novel02917|SMil_00002253|SMil_00022024|SMil_00005703|SMil_00020192|SMil_00007975|SMil_00011083|SMil_00011658|SMil_00002322|SMil_00019439|SMil_00018986|SMil_00001586|SMil_00015398|SMil_00020016|SMil_00015181|SMil_00017259|SMil_00003188|SMil_00008096|SMil_00028125|SMil_00021371|SMil_00011031|SMil_00007868|SMil_00005159|SMil_00007576|SMil_00022315|SMil_00003971|SMil_00000551|SMil_00006031|SMil_00012368|SMil_00027743|SMil_00004218|SMil_00014943|SMil_00001369|SMil_00002680|Novel00526|SMil_00025600|SMil_00017356|SMil_00029912|SMil_00023926|SMil_00018356|SMil_00023084|SMil_00008143|SMil_00016023|SMil_00026813|SMil_00001106|SMil_00009232|SMil_00019214|SMil_00008579|SMil_00016871|SMil_00008464|SMil_00008554|SMil_00002736|SMil_00008484|SMil_00006594|SMil_00018959|SMil_00020565|SMil_00007775|SMil_00024808|SMil_00008747|SMil_00000719|SMil_00012219|SMil_00026853|SMil_00001896|SMil_00016191|SMil_00024737|SMil_00002772|SMil_00002293|SMil_00022954|SMil_00011062|SMil_00004460|SMil_00000250|SMil_00018337|SMil_00012889|SMil_00001030|SMil_00025919|SMil_00012512|SMil_00023114|SMil_00012622|SMil_00004230|SMil_00015992|SMil_00006463|SMil_00004550|SMil_00006227|SMil_00024607|SMil_00001640|SMil_00003089|SMil_00016746|SMil_00008681|SMil_00019485|SMil_00002676|SMil_00019125|SMil_00010944|SMil_00009877|SMil_00016107|SMil_00010422|SMil_00018059|SMil_00020659|SMil_00028415|SMil_00012127|SMil_00012231|SMil_00018295|SMil_00006943|SMil_00007154|SMil_00004563|SMil_00008384|SMil_00013431|SMil_00002678|SMil_00022274|SMil_00001505|SMil_00016286|SMil_00010828|SMil_00013348|SMil_00013781|SMil_00013882|SMil_00026321|SMil_00024648|SMil_00011615|SMil_00020776|SMil_00003724|SMil_00013868|SMil_00023851|SMil_00010561|SMil_00016277|SMil_00008035|SMil_00005760|SMil_00008275|SMil_00012208|SMil_00007089|SMil_00017363|SMil_00023288|SMil_00011714|SMil_00025510|SMil_00019275|SMil_00018812|SMil_00006817|SMil_00029367|SMil_00002988|SMil_00020692|SMil_00009127|SMil_00013634|SMil_00007928|SMil_00012642|SMil_00009896|SMil_00030391|SMil_00025627|SMil_00023515|SMil_00016434|SMil_00004116|SMil_00019546|SMil_00016836|SMil_00005012|SMil_00004382|SMil_00014457|SMil_00021120|SMil_00002454|SMil_00011711|SMil_00007806|Novel00477|SMil_00020120|SMil_00003976|SMil_00017548|SMil_00016180|SMil_00013583|SMil_00009702|SMil_00026499|SMil_00026689|SMil_00021430|SMil_00002495|SMil_00025291|SMil_00017143|SMil_00030197|SMil_00021828|SMil_00030290|SMil_00019402|SMil_00018273|SMil_00026965|SMil_00006403|SMil_00015572|SMil_00007874|SMil_00004558|SMil_00013249|SMil_00008245|SMil_00001526|SMil_00019255|SMil_00020606|SMil_00009950|SMil_00016546|SMil_00018655|SMil_00000168|SMil_00021840|SMil_00019859|SMil_00022804|SMil_00018008|SMil_00025374|SMil_00005740|SMil_00017207|SMil_00023150|SMil_00000884|SMil_00014836|SMil_00012296|SMil_00015186|SMil_00008132|SMil_00012365|SMil_00007406|SMil_00021449|SMil_00028782|SMil_00022535|SMil_00008011|SMil_00021235|SMil_00001690|SMil_00029034|SMil_00020797|SMil_00005636|SMil_00017713|SMil_00005235|SMil_00001209|SMil_00009152|SMil_00020949|SMil_00007833|SMil_00018122|SMil_00026912|SMil_00012198|SMil_00030126|SMil_00022848|SMil_00016859|SMil_00003165|SMil_00017790|SMil_00017004|SMil_00020408|SMil_00017115|SMil_00014615|SMil_00020860|SMil_00016963|SMil_00007165|SMil_00026191|SMil_00007588|SMil_00011471|SMil_00028012|SMil_00013635|SMil_00014617|SMil_00019642|SMil_00022652|SMil_00010560|Novel03114|SMil_00028183|SMil_00006997|SMil_00005164|SMil_00022856|SMil_00015994|SMil_00021680|SMil_00020074|SMil_00010177|SMil_00013465|Novel01654|SMil_00017924|SMil_00016220|SMil_00000831|SMil_00016197|SMil_00010833|SMil_00024289|SMil_00016108|SMil_00004259|Novel01852|SMil_00027330|SMil_00013820|SMil_00000066|SMil_00003156|SMil_00006511|SMil_00028633|SMil_00008587|SMil_00019790|SMil_00026014|SMil_00019883|SMil_00021661|SMil_00022428|SMil_00024925|SMil_00027905|SMil_00012667|SMil_00012366|SMil_00005228|SMil_00020524|SMil_00027044|SMil_00013300|SMil_00022570|SMil_00019750|SMil_00025708|SMil_00014202|SMil_00014425|SMil_00005967|SMil_00017794|SMil_00005980|SMil_00014470|SMil_00006068|SMil_00000557|SMil_00004592|SMil_00015775|SMil_00025317|SMil_00029701|SMil_00017979|SMil_00024502|SMil_00006778|SMil_00017543|SMil_00026077|SMil_00002668|SMil_00008983|SMil_00022975|SMil_00002323|SMil_00014027|SMil_00018487|SMil_00006586|SMil_00029784|SMil_00023227|SMil_00003167|SMil_00006095|Novel01919|SMil_00005862|SMil_00012240|SMil_00005415|SMil_00024759|SMil_00028697|SMil_00020563|SMil_00008615|SMil_00023145|SMil_00014883|SMil_00023895|SMil_00005794|SMil_00000968|SMil_00006448|SMil_00014195|SMil_00025593|SMil_00017058|SMil_00019626|SMil_00006664|SMil_00022387|SMil_00023540|SMil_00017603|SMil_00006644|SMil_00013381|SMil_00021550|SMil_00007877|SMil_00020845|SMil_00008343|SMil_00007298|SMil_00004281|SMil_00005089|SMil_00004715|SMil_00029405|SMil_00001098|SMil_00000387|SMil_00017089|SMil_00008466|SMil_00006361|SMil_00010723|Novel02124|SMil_00006555|SMil_00002801|SMil_00011654|SMil_00005560|SMil_00020465|SMil_00017792|SMil_00019291|SMil_00014170|SMil_00010004|SMil_00025671|SMil_00022581|SMil_00000340|SMil_00023401|SMil_00008344|SMil_00011299|SMil_00022249|SMil_00019306|SMil_00020566|SMil_00000699|SMil_00016334|SMil_00003738|SMil_00001152|SMil_00014998|SMil_00001653|Novel01900|SMil_00006473|SMil_00011546|SMil_00011155|SMil_00002552|SMil_00011433|SMil_00012699|SMil_00006292|SMil_00014638|SMil_00015594|SMil_00001507|Novel02349|SMil_00000777|SMil_00006228|SMil_00006495|SMil_00003432|SMil_00008131|SMil_00004809|SMil_00008170|SMil_00005198|SMil_00008342|SMil_00003858|SMil_00011532|SMil_00016682|SMil_00003788|SMil_00004848|SMil_00021065|SMil_00008140|SMil_00008102|SMil_00001864|SMil_00012693|SMil_00009044|SMil_00020645|SMil_00000176|SMil_00019390|SMil_00013091|SMil_00004922|Novel02624|SMil_00015769|SMil_00019001|SMil_00002038|SMil_00029736|SMil_00028397|Novel01033|SMil_00006074|SMil_00029364|SMil_00001894|SMil_00006373|SMil_00024045|SMil_00017134|SMil_00008889|SMil_00008775|SMil_00015063|SMil_00013290|SMil_00026814|SMil_00020997|SMil_00018402|SMil_00027278|SMil_00019760|SMil_00012641|SMil_00004582|SMil_00025967|SMil_00009461|SMil_00015326|SMil_00003135|SMil_00026500|SMil_00015423|SMil_00016535|SMil_00012381|SMil_00024995|SMil_00007418|SMil_00015836|SMil_00009705|SMil_00017063|SMil_00018183|SMil_00029456|SMil_00000117|SMil_00025151|SMil_00027567|SMil_00003044|SMil_00017128|SMil_00020378|SMil_00004428|SMil_00002549|SMil_00003528|SMil_00005816|SMil_00023278|SMil_00006998|SMil_00001764|SMil_00015155|SMil_00016827|SMil_00013548|SMil_00001062|Novel00353|SMil_00010278|SMil_00013642|SMil_00008407|SMil_00022524|SMil_00002029|SMil_00000803|SMil_00025901|SMil_00027284|SMil_00009769|SMil_00023133|SMil_00009983|SMil_00025214|SMil_00001422|Novel00793|SMil_00028130|SMil_00018564|SMil_00025997|SMil_00004368|SMil_00013352|SMil_00015092|SMil_00021165|SMil_00008502|SMil_00007321|SMil_00005046|SMil_00006821|SMil_00023847|Novel02502|SMil_00010558|SMil_00016750|SMil_00000426|SMil_00014131|SMil_00024817|SMil_00001775|SMil_00004084|SMil_00002525|Novel03341|SMil_00026221|SMil_00023770|SMil_00011639|SMil_00012815|SMil_00021246|SMil_00028598|SMil_00024312|SMil_00012294|SMil_00019895|SMil_00001879|SMil_00016138|SMil_00027972|SMil_00018863|SMil_00009356|SMil_00015112|SMil_00001191|SMil_00017510|SMil_00005808|SMil_00005761|SMil_00001270|Novel03294|SMil_00029731|SMil_00024266|SMil_00005130|SMil_00013081|SMil_00008260|SMil_00023818|SMil_00008837|SMil_00004547|SMil_00021837|SMil_00024697|SMil_00021190|SMil_00004601|SMil_00024496|SMil_00001664|SMil_00014506|SMil_00014038|SMil_00013212|SMil_00007438|SMil_00020181|SMil_00006563|SMil_00011696|Novel00767|SMil_00016918|SMil_00022203|SMil_00002797|SMil_00012546|SMil_00002183|SMil_00005768|SMil_00002511|SMil_00024475|SMil_00026066|Novel02166|SMil_00000302|SMil_00003887|SMil_00027917|SMil_00024694|SMil_00015525|SMil_00012322|SMil_00012163|SMil_00027324|SMil_00021584|Novel00620|SMil_00012531|SMil_00028105|SMil_00008828|SMil_00024393|SMil_00023303|SMil_00017258|SMil_00019404|SMil_00005541|SMil_00011331|SMil_00006984|SMil_00012373|SMil_00005969|SMil_00026677|SMil_00021649|SMil_00009396|SMil_00015709|SMil_00019386|SMil_00011231|SMil_00001975|SMil_00009763|Novel02481|SMil_00013978|SMil_00020407|SMil_00002767|SMil_00003070|SMil_00001802|SMil_00021979|SMil_00008473|SMil_00012670|SMil_00007070|SMil_00029176|SMil_00020970|SMil_00022400|SMil_00007706|SMil_00004067|SMil_00002149|SMil_00013370|SMil_00020818|SMil_00027789|SMil_00004388|SMil_00001770|SMil_00009695|SMil_00005934|SMil_00010185|SMil_00000878|Novel02839|SMil_00001255|SMil_00024663|SMil_00025302|SMil_00018821|SMil_00020837|SMil_00003483|SMil_00011838|SMil_00020099|SMil_00002684|SMil_00024813|SMil_00001767|SMil_00026283|SMil_00013285|SMil_00000997|SMil_00012812|SMil_00019260|SMil_00020127|Novel03086|SMil_00013643|SMil_00023295|SMil_00016835|SMil_00012541|SMil_00001234|SMil_00024336|SMil_00012168|SMil_00020475|SMil_00029851|SMil_00021270|SMil_00008423|SMil_00021659|SMil_00019250|SMil_00023592|SMil_00013388|SMil_00016764|SMil_00024322|Novel00044|SMil_00014091|SMil_00022816|SMil_00005090|SMil_00001920|SMil_00001704|SMil_00024552|Novel00558|SMil_00017370|SMil_00029800|SMil_00024392|SMil_00002160|SMil_00014884|SMil_00018367|SMil_00017273|SMil_00019161|SMil_00022801|SMil_00001395|SMil_00012130|SMil_00027622|SMil_00017097|SMil_00009376|SMil_00010210|SMil_00024241|SMil_00018771|SMil_00016874|SMil_00017326|SMil_00005845|SMil_00010970|SMil_00024251|Novel02766|SMil_00008489|Novel00916|SMil_00012304|SMil_00010486|SMil_00014399|SMil_00010929|SMil_00011530|SMil_00012888|SMil_00010662|SMil_00005557|SMil_00016513|SMil_00005117|SMil_00017335|SMil_00011925|SMil_00021227|SMil_00029665|SMil_00010834|SMil_00028636|SMil_00023512|SMil_00005731|SMil_00027019|SMil_00017711|SMil_00009013|SMil_00009918|SMil_00027797|SMil_00029214|SMil_00021419|SMil_00024184|SMil_00011859|SMil_00020439|SMil_00010541|Novel02790|SMil_00008040|SMil_00000822|SMil_00029988|SMil_00012297|SMil_00010976|SMil_00011848|SMil_00023655|SMil_00022904|SMil_00002951|SMil_00015393|SMil_00006743|SMil_00014738|SMil_00026282|SMil_00028101|SMil_00017249|SMil_00004605|SMil_00003872|SMil_00014156|SMil_00013464|SMil_00021366|SMil_00013074|SMil_00007203|SMil_00002888|SMil_00016127|SMil_00025222|SMil_00008598|SMil_00003220|SMil_00003134|SMil_00026870|SMil_00002429|SMil_00003205|SMil_00013162|SMil_00002416|SMil_00012308|SMil_00015049|SMil_00001009|SMil_00014010|SMil_00020128|SMil_00021154|SMil_00010404|SMil_00009660|SMil_00008852|SMil_00015464|SMil_00013145|SMil_00018112|SMil_00018575|SMil_00018170|SMil_00008575|Novel01845|SMil_00018958|SMil_00002344|SMil_00017634|SMil_00002510|SMil_00004824|SMil_00000006|SMil_00021807|SMil_00005382|SMil_00007983|SMil_00022861|SMil_00017390|SMil_00028429|SMil_00002873|SMil_00013547|SMil_00012524|SMil_00012258|SMil_00020316|SMil_00001313|SMil_00014961|SMil_00002829|SMil_00027921|SMil_00007750|SMil_00027381|SMil_00019862|SMil_00015357|SMil_00025003|SMil_00004919|SMil_00017311|SMil_00023516|SMil_00013946|SMil_00012884|SMil_00001208|SMil_00020223|SMil_00001389|SMil_00007299|SMil_00002743|SMil_00012802|SMil_00009024|SMil_00030116|SMil_00028097|SMil_00000251|SMil_00001051|SMil_00008943|SMil_00008021|SMil_00027425|SMil_00027785|SMil_00017524|SMil_00005067|SMil_00019942|SMil_00003293|SMil_00024969|SMil_00027513|SMil_00019297|SMil_00013454|SMil_00021090|SMil_00023686|SMil_00005332|SMil_00026353|SMil_00024738|SMil_00013686|SMil_00019547|SMil_00019010|SMil_00020614|SMil_00024801|SMil_00017208|SMil_00004227|SMil_00014325|SMil_00011568|SMil_00004997|SMil_00025418|SMil_00009154|SMil_00024551|SMil_00024598|SMil_00023746|Novel01331|SMil_00014885|SMil_00028054|SMil_00005330|SMil_00021993|Novel01003|SMil_00017539|SMil_00015150|SMil_00007227|SMil_00014789|SMil_00019630|SMil_00015614|SMil_00011497|SMil_00009731|SMil_00018583|SMil_00013826|SMil_00013745|SMil_00001967|SMil_00003547|SMil_00012882|SMil_00006179|SMil_00009655|SMil_00019952|Novel00533|SMil_00004203|SMil_00023945|SMil_00014523|SMil_00022092|SMil_00017438|SMil_00013289|SMil_00026055|SMil_00013518|SMil_00022938|SMil_00018186|SMil_00004776|SMil_00019195|SMil_00015366|SMil_00003273|SMil_00002093|SMil_00011198|SMil_00000070|SMil_00015791|SMil_00014606|SMil_00022252|SMil_00028262|SMil_00016332|SMil_00000441|SMil_00020895|SMil_00003160|SMil_00011593|SMil_00021299|SMil_00002728|SMil_00012232|SMil_00001573|SMil_00019531|SMil_00015820|SMil_00007311|SMil_00004089|SMil_00004254|SMil_00018714|SMil_00027036|SMil_00030369|SMil_00022908|SMil_00012083|SMil_00016993|SMil_00001694|SMil_00022372|SMil_00018681|SMil_00012807|SMil_00016881|Novel02399|SMil_00012097|SMil_00000166|SMil_00003363|SMil_00011008|SMil_00024641|SMil_00005248|Novel01139|SMil_00017836|SMil_00001565|SMil_00020914|SMil_00008185|SMil_00004141|SMil_00024656|SMil_00019236|SMil_00028716|SMil_00009385|SMil_00014509|SMil_00020873|SMil_00030274|SMil_00014912|SMil_00011406|SMil_00004540|SMil_00025743|SMil_00020085|SMil_00023854|SMil_00020227|SMil_00009088|SMil_00023961|SMil_00005704|SMil_00014945|Novel02269|SMil_00017881|SMil_00002539|Novel02569|SMil_00000369|SMil_00004546|SMil_00021658|SMil_00026808|SMil_00018206|SMil_00003161|SMil_00029317|SMil_00020064|SMil_00019588|SMil_00016319|SMil_00006649|SMil_00021232|SMil_00009801|SMil_00006417|SMil_00000790|SMil_00011827|SMil_00026415|SMil_00020865|SMil_00009291|SMil_00021134|SMil_00014645|SMil_00007204|SMil_00015558|SMil_00001493|SMil_00029684|SMil_00025433|SMil_00009264|SMil_00028467|SMil_00022658|SMil_00002587|SMil_00004896|SMil_00007202|SMil_00025914|SMil_00003692|SMil_00008809|SMil_00008183|SMil_00012717|SMil_00006390|SMil_00024307|SMil_00005425|Novel03401|SMil_00002242|SMil_00014497|SMil_00021639|SMil_00005293|SMil_00026794|Novel01017|SMil_00003409|SMil_00005113|SMil_00015798|SMil_00005802|SMil_00022865|SMil_00024818|SMil_00022578|SMil_00027440|SMil_00018187|SMil_00020852|SMil_00011961|SMil_00015145|SMil_00013319|SMil_00003459|SMil_00005070|SMil_00007407|SMil_00010753|SMil_00009193|SMil_00007676|SMil_00011901|SMil_00003052|SMil_00012492|SMil_00001244|SMil_00012574|SMil_00014121|SMil_00019265|SMil_00015199|SMil_00027814|SMil_00026207|SMil_00025558|SMil_00013056|Novel01479|SMil_00016972|SMil_00016300|SMil_00018756|SMil_00023474|SMil_00005798|SMil_00014111|SMil_00009158|SMil_00022797|Novel02018|SMil_00022253|SMil_00007121|SMil_00015259|SMil_00011557|SMil_00028937|SMil_00014462|SMil_00009938|SMil_00027417|SMil_00002437|SMil_00015506|SMil_00000191|SMil_00023075|SMil_00010657|SMil_00002498|SMil_00009951|SMil_00020768|SMil_00014125|SMil_00026296|SMil_00025780|SMil_00013100|SMil_00018866|SMil_00025299|SMil_00001439|SMil_00018667|SMil_00021101|SMil_00012109|SMil_00010291|Novel00426|SMil_00025037|SMil_00029011|SMil_00004950|SMil_00005158|SMil_00028550|SMil_00008913|SMil_00019018|SMil_00001326|SMil_00012819|Novel02728|SMil_00003277|SMil_00016823|SMil_00007218|SMil_00028063|SMil_00012740|SMil_00001688|SMil_00018184|SMil_00025630|SMil_00017386|SMil_00018911|SMil_00024158|SMil_00019029|SMil_00028282|SMil_00022641|SMil_00007393|SMil_00009814|SMil_00000137|SMil_00029504|SMil_00004134|SMil_00009694|SMil_00004793|SMil_00014389|SMil_00015642|SMil_00012661|SMil_00027229|SMil_00002757|SMil_00001734|SMil_00017998|SMil_00014124|SMil_00022471|SMil_00026365|SMil_00004554|SMil_00022271|SMil_00014333|SMil_00022050|Novel01437|SMil_00018786|SMil_00026212|SMil_00005451|SMil_00019530|SMil_00014944|SMil_00006678|SMil_00030381|SMil_00006918|SMil_00023274|SMil_00004545|SMil_00004361|Novel01373|SMil_00005556|SMil_00001063|SMil_00012305|Novel00879|SMil_00007673|SMil_00023472|SMil_00029420|SMil_00024512|SMil_00008821|SMil_00023192|SMil_00025964|SMil_00026882|SMil_00019853|SMil_00004159|SMil_00005274|SMil_00013036|SMil_00004825|SMil_00000072|SMil_00027600|SMil_00000329|SMil_00007756|SMil_00007912|SMil_00013288|SMil_00014921|SMil_00024897|SMil_00019045|SMil_00022385|SMil_00018393|SMil_00007697|SMil_00014297|SMil_00028306|SMil_00011552|SMil_00003517|SMil_00004640|SMil_00023647|SMil_00028093|SMil_00013079|SMil_00017381|SMil_00010623|SMil_00018211|SMil_00018913|SMil_00005610|SMil_00012881|SMil_00000009|SMil_00003436|SMil_00016134|SMil_00011874|SMil_00026772|SMil_00002008|SMil_00019778|SMil_00023088|SMil_00010898|SMil_00027610|SMil_00007149|SMil_00015592|SMil_00024173|SMil_00005053|SMil_00010643|SMil_00002051|SMil_00010325|SMil_00027991|SMil_00011224|SMil_00003461|SMil_00026336|SMil_00027512|SMil_00018573|SMil_00012007|SMil_00028466|SMil_00021178|SMil_00009872|SMil_00001488|SMil_00019725|SMil_00030025|SMil_00008165|SMil_00003560|SMil_00028892|SMil_00008701|Novel02800|SMil_00013278|SMil_00017635|SMil_00015426|SMil_00018736|SMil_00009917|SMil_00024846|SMil_00011399|SMil_00009822|SMil_00004603|SMil_00013707|SMil_00010248|SMil_00027249|SMil_00016397|SMil_00005667|SMil_00028908|SMil_00005779|SMil_00007935|SMil_00024041|SMil_00003812|SMil_00002057|SMil_00008109|SMil_00011984|SMil_00007993|SMil_00022362|SMil_00010076|SMil_00013706|SMil_00019016|SMil_00005763|SMil_00028499|SMil_00002889|SMil_00014865|SMil_00017870|SMil_00007811|SMil_00026629|SMil_00016720|SMil_00017135|Novel00805|SMil_00025750|SMil_00005563|SMil_00024539|SMil_00003077|SMil_00005476|SMil_00008426|SMil_00001528|SMil_00005331|SMil_00020878|SMil_00007037|SMil_00005138|SMil_00022295|SMil_00003159|SMil_00015047|SMil_00005877|SMil_00003639|SMil_00009001|SMil_00009445|SMil_00006784|SMil_00015907|SMil_00023728|SMil_00007139|SMil_00009239|SMil_00012136|SMil_00030388|SMil_00010732|SMil_00001610|SMil_00011404|Novel02273|SMil_00023620|SMil_00025209|SMil_00016337|SMil_00000890|SMil_00011748|SMil_00007405|SMil_00003866|SMil_00000830|SMil_00025479|SMil_00013893|Novel01008|SMil_00005145|SMil_00007828|Novel01374|SMil_00002251|SMil_00026376|SMil_00020882|SMil_00026788|SMil_00017560|SMil_00026789|SMil_00007331|SMil_00011288|SMil_00001177|SMil_00020197|SMil_00017236|SMil_00007196|SMil_00004553|SMil_00023116|SMil_00017190|SMil_00007794|SMil_00008352|SMil_00030149|SMil_00012172|SMil_00013866|SMil_00006569|SMil_00023628|SMil_00012626|SMil_00010715|SMil_00013130|SMil_00007313|Novel01496|SMil_00006992|SMil_00002769|SMil_00006137|SMil_00007930|SMil_00007861|SMil_00012597|SMil_00010530|SMil_00019789|Novel00883|SMil_00015518|SMil_00000127|SMil_00020000|SMil_00014492|SMil_00022937|SMil_00019252|SMil_00017013|SMil_00002866|SMil_00022612|SMil_00008602|SMil_00016271|SMil_00002577|Novel03082|SMil_00019090|SMil_00028746|SMil_00008326|SMil_00023808|Novel01911|SMil_00011079|SMil_00012345|SMil_00017761|SMil_00020133|SMil_00025116|SMil_00015219|SMil_00012668|SMil_00018099|SMil_00013110|SMil_00005819|SMil_00013195|SMil_00020380|SMil_00017552|SMil_00010778|SMil_00006392|SMil_00022171|SMil_00019852|SMil_00024151|SMil_00029147|SMil_00025339|SMil_00012770|SMil_00008099|SMil_00001803|SMil_00017068|SMil_00008559|SMil_00022678|SMil_00013472|SMil_00029341|SMil_00012435|SMil_00024599|SMil_00016514|SMil_		
GO:0005488	binding	molecular_function	0.99662	1	4660	7659	14173	23301	2103	SMil_00009822|SMil_00007478|SMil_00027249|SMil_00016397|SMil_00004603|SMil_00013707|SMil_00024602|SMil_00024156|SMil_00028908|SMil_00022362|SMil_00007993|SMil_00003812|SMil_00002057|SMil_00026629|SMil_00015212|SMil_00017870|SMil_00014865|SMil_00021201|SMil_00028499|SMil_00005291|SMil_00018520|SMil_00022352|SMil_00008426|SMil_00005331|SMil_00000458|SMil_00022295|SMil_00003159|SMil_00019745|SMil_00023899|SMil_00002718|Novel00149|SMil_00026772|SMil_00000009|Novel01137|SMil_00011874|SMil_00015880|SMil_00023088|SMil_00024173|SMil_00007149|SMil_00015592|SMil_00010643|SMil_00029657|SMil_00011224|SMil_00027991|SMil_00003461|SMil_00010325|SMil_00002051|SMil_00005118|SMil_00001440|SMil_00026336|SMil_00008165|SMil_00022079|SMil_00001488|SMil_00028239|SMil_00028466|SMil_00023751|SMil_00028892|SMil_00008701|SMil_00020683|SMil_00010715|SMil_00002769|SMil_00006137|SMil_00013989|Novel01496|SMil_00006992|SMil_00007313|SMil_00010982|SMil_00009599|SMil_00006365|SMil_00000127|SMil_00007711|Novel00883|SMil_00015518|SMil_00019252|SMil_00020000|SMil_00014492|Novel03082|SMil_00016271|SMil_00022612|SMil_00002866|SMil_00028746|SMil_00000179|SMil_00011328|SMil_00012345|SMil_00011079|SMil_00009445|SMil_00014341|SMil_00006784|SMil_00005877|SMil_00003639|SMil_00022599|SMil_00008749|SMil_00015047|SMil_00010931|SMil_00023728|SMil_00009239|SMil_00015907|Novel02273|SMil_00010432|SMil_00001610|SMil_00010732|SMil_00013893|SMil_00014113|SMil_00026376|Novel01374|SMil_00007828|SMil_00012350|SMil_00005145|SMil_00020197|SMil_00017236|SMil_00011288|SMil_00001177|SMil_00017560|SMil_00029813|SMil_00007196|SMil_00023116|SMil_00004553|SMil_00017190|SMil_00012626|SMil_00006569|SMil_00023749|SMil_00024993|SMil_00024431|SMil_00000843|SMil_00027635|SMil_00000845|SMil_00012959|SMil_00013412|SMil_00016887|SMil_00023094|SMil_00007445|SMil_00012849|SMil_00019488|SMil_00008533|SMil_00025270|SMil_00021310|SMil_00021889|SMil_00000220|SMil_00014254|SMil_00022537|SMil_00013104|SMil_00012944|SMil_00028637|SMil_00024202|SMil_00029545|SMil_00012072|SMil_00004690|SMil_00021209|SMil_00021758|SMil_00025744|SMil_00000193|SMil_00014781|SMil_00004499|SMil_00016357|SMil_00029849|SMil_00003664|SMil_00021214|SMil_00020380|SMil_00017552|SMil_00018099|SMil_00005819|SMil_00013195|SMil_00015219|SMil_00012668|SMil_00020133|SMil_00025116|SMil_00025647|SMil_00019852|SMil_00024151|SMil_00008216|SMil_00006146|SMil_00002420|SMil_00006392|SMil_00025339|SMil_00029147|SMil_00017068|SMil_00029127|SMil_00022678|SMil_00013472|SMil_00007804|SMil_00001311|SMil_00008559|SMil_00024599|SMil_00007392|SMil_00016514|SMil_00020350|SMil_00000040|SMil_00017074|SMil_00011296|SMil_00011678|SMil_00027896|SMil_00014380|SMil_00017195|SMil_00023557|SMil_00027726|SMil_00020545|SMil_00002984|SMil_00011688|SMil_00026538|SMil_00025811|SMil_00016987|SMil_00001843|SMil_00023368|SMil_00007482|SMil_00022573|SMil_00001366|SMil_00003065|SMil_00021827|SMil_00014191|SMil_00016208|SMil_00009215|Novel00729|SMil_00014480|SMil_00010199|SMil_00009546|SMil_00007137|SMil_00016245|SMil_00025533|Novel00219|SMil_00015951|SMil_00017882|SMil_00018980|SMil_00012991|SMil_00028249|SMil_00020864|SMil_00004844|SMil_00014203|SMil_00010406|SMil_00023890|SMil_00015658|SMil_00009886|SMil_00004552|SMil_00002643|SMil_00008305|SMil_00014436|SMil_00020746|Novel03460|SMil_00021024|SMil_00012749|SMil_00002426|SMil_00009033|SMil_00024640|SMil_00009682|SMil_00015033|SMil_00010425|SMil_00017683|SMil_00025463|SMil_00026924|SMil_00001984|SMil_00018895|SMil_00002338|SMil_00006178|SMil_00019133|Novel00445|SMil_00022226|SMil_00000338|SMil_00014119|SMil_00002857|SMil_00016393|SMil_00010641|SMil_00014715|SMil_00023535|Novel03320|SMil_00022063|SMil_00010298|SMil_00024109|SMil_00023369|SMil_00004624|SMil_00020901|SMil_00013473|SMil_00024404|SMil_00028047|SMil_00022985|SMil_00022172|SMil_00029529|SMil_00028128|SMil_00006870|SMil_00007821|SMil_00001393|SMil_00024758|SMil_00003795|SMil_00003561|SMil_00011254|SMil_00002500|SMil_00009498|SMil_00000290|SMil_00011092|SMil_00016580|SMil_00022876|SMil_00012225|SMil_00029995|SMil_00001835|SMil_00006670|SMil_00019164|SMil_00017728|SMil_00001070|SMil_00010289|SMil_00024466|SMil_00013959|SMil_00021327|SMil_00021280|SMil_00017973|SMil_00008088|SMil_00021823|SMil_00003442|Novel02196|SMil_00012253|SMil_00028342|SMil_00009212|SMil_00013281|SMil_00010695|SMil_00027100|SMil_00001192|SMil_00019798|Novel02968|SMil_00024557|SMil_00002528|SMil_00020496|SMil_00016420|SMil_00005097|SMil_00015065|SMil_00014765|SMil_00011677|SMil_00004529|SMil_00002983|SMil_00013368|SMil_00015165|SMil_00022932|SMil_00014094|SMil_00016014|SMil_00029438|SMil_00004581|Novel01953|SMil_00013552|SMil_00003690|SMil_00021843|SMil_00024408|SMil_00026238|SMil_00009211|Novel02544|SMil_00023870|SMil_00002086|SMil_00020847|SMil_00017303|Novel02665|SMil_00009516|SMil_00017839|SMil_00009284|SMil_00012969|SMil_00029757|SMil_00005441|SMil_00014676|SMil_00025145|SMil_00023989|SMil_00029667|SMil_00020892|SMil_00000837|SMil_00010571|SMil_00008790|SMil_00026111|Novel02390|SMil_00009253|SMil_00000686|SMil_00026233|Novel00331|SMil_00026024|SMil_00020054|SMil_00019619|SMil_00023370|SMil_00000322|SMil_00007280|SMil_00003562|SMil_00010377|SMil_00016878|SMil_00015264|SMil_00016156|SMil_00026549|SMil_00005162|SMil_00004393|SMil_00005268|SMil_00013867|SMil_00018495|SMil_00014761|SMil_00017453|SMil_00004087|SMil_00005750|SMil_00024693|SMil_00014940|Novel01966|SMil_00017753|SMil_00015129|SMil_00021441|SMil_00022739|SMil_00015193|SMil_00006267|SMil_00016225|SMil_00019860|SMil_00025545|SMil_00023970|SMil_00007598|SMil_00019510|SMil_00019355|SMil_00001625|SMil_00013874|SMil_00001991|SMil_00000114|SMil_00023301|SMil_00012454|SMil_00009125|SMil_00013921|SMil_00010390|SMil_00025443|SMil_00013681|SMil_00018841|SMil_00022401|SMil_00021588|SMil_00008396|SMil_00001626|SMil_00023314|SMil_00023086|SMil_00005000|SMil_00005665|SMil_00022109|SMil_00011981|SMil_00015831|SMil_00025441|SMil_00008854|Novel02219|SMil_00013482|SMil_00000399|SMil_00006483|SMil_00011053|SMil_00007144|SMil_00000470|SMil_00014592|SMil_00026274|SMil_00009698|SMil_00004749|SMil_00014283|SMil_00004999|SMil_00008195|SMil_00015608|Novel00826|SMil_00017832|SMil_00026576|SMil_00002852|SMil_00012527|SMil_00012125|SMil_00011992|SMil_00026171|SMil_00023919|SMil_00016490|SMil_00011783|SMil_00007496|Novel00780|SMil_00017382|SMil_00024491|SMil_00003110|SMil_00008505|SMil_00000378|SMil_00014210|SMil_00016734|SMil_00017555|SMil_00020067|SMil_00022733|SMil_00030280|SMil_00010618|SMil_00018780|Novel02378|SMil_00015682|SMil_00025038|SMil_00005823|SMil_00022202|SMil_00002827|SMil_00008518|SMil_00009829|SMil_00006998|SMil_00003528|SMil_00005816|SMil_00013827|SMil_00022524|SMil_00002029|SMil_00015699|Novel00353|SMil_00016827|Novel00793|SMil_00001422|SMil_00000432|SMil_00009983|SMil_00025214|SMil_00027284|SMil_00009769|SMil_00005046|SMil_00023847|SMil_00021165|SMil_00025394|SMil_00007321|Novel01161|SMil_00013352|SMil_00015092|SMil_00014131|SMil_00024817|SMil_00000426|SMil_00026221|SMil_00002525|Novel03341|SMil_00028598|SMil_00024312|SMil_00012294|SMil_00011639|SMil_00012815|SMil_00024430|SMil_00025223|SMil_00005125|SMil_00009356|SMil_00001191|SMil_00027972|SMil_00010531|SMil_00001879|SMil_00028397|SMil_00029736|SMil_00019001|SMil_00013091|SMil_00029364|SMil_00026814|SMil_00023338|SMil_00006373|SMil_00024045|SMil_00017134|SMil_00015063|SMil_00008775|SMil_00004582|SMil_00027278|SMil_00019760|SMil_00019064|SMil_00018402|SMil_00015423|SMil_00009461|SMil_00003135|SMil_00015326|SMil_00016535|SMil_00000117|SMil_00007418|SMil_00015836|SMil_00017063|SMil_00004428|SMil_00020378|SMil_00002549|SMil_00009554|SMil_00024931|SMil_00015525|SMil_00000302|SMil_00003887|SMil_00026463|SMil_00029532|SMil_00026066|Novel02166|SMil_00021584|SMil_00007577|SMil_00012322|SMil_00013987|SMil_00008777|Novel00620|SMil_00028105|SMil_00008828|SMil_00005541|SMil_00011331|SMil_00009396|SMil_00021649|SMil_00005458|SMil_00025543|SMil_00009323|SMil_00009763|SMil_00019386|SMil_00002767|SMil_00006525|SMil_00020970|SMil_00022400|SMil_00004067|SMil_00007706|SMil_00012670|SMil_00007070|SMil_00001802|Novel03294|SMil_00029905|SMil_00005808|SMil_00005761|SMil_00023818|SMil_00008260|SMil_00026117|SMil_00029731|SMil_00024266|SMil_00021190|SMil_00023441|SMil_00008837|SMil_00015607|SMil_00004601|SMil_00024496|SMil_00011696|SMil_00022203|SMil_00003237|SMil_00004576|SMil_00002511|SMil_00002183|SMil_00005768|SMil_00006747|SMil_00006261|SMil_00021242|SMil_00014970|SMil_00020994|SMil_00018367|SMil_00001395|SMil_00022801|SMil_00007601|SMil_00013778|SMil_00029302|SMil_00017097|SMil_00009376|SMil_00012130|SMil_00027622|SMil_00004524|SMil_00024044|SMil_00024251|SMil_00017326|SMil_00025850|SMil_00014399|SMil_00027703|SMil_00010486|SMil_00008489|SMil_00002912|Novel00916|SMil_00030061|SMil_00013689|SMil_00016513|Novel03445|SMil_00005117|SMil_00008858|SMil_00010662|SMil_00005557|SMil_00010929|SMil_00003753|SMil_00023512|SMil_00017711|SMil_00027019|SMil_00028636|SMil_00018885|SMil_00021227|SMil_00010590|SMil_00029665|SMil_00021419|SMil_00024184|SMil_00027797|SMil_00009918|SMil_00020818|SMil_00019378|SMil_00027789|SMil_00013370|SMil_00002149|SMil_00000878|SMil_00024663|SMil_00001255|SMil_00001719|SMil_00005934|SMil_00019913|SMil_00019196|SMil_00001770|SMil_00028935|SMil_00002684|SMil_00020099|SMil_00011838|SMil_00003549|SMil_00003483|SMil_00020837|SMil_00018821|SMil_00023265|SMil_00025302|SMil_00004245|SMil_00016835|SMil_00013643|SMil_00023295|SMil_00005716|SMil_00026283|SMil_00020449|SMil_00013285|SMil_00021270|SMil_00004990|SMil_00029851|SMil_00012168|SMil_00011150|SMil_00024336|SMil_00001234|SMil_00022816|SMil_00021659|SMil_00019250|SMil_00013388|SMil_00002160|SMil_00014884|Novel00558|SMil_00002295|SMil_00001920|SMil_00001704|SMil_00008575|SMil_00020113|SMil_00010911|SMil_00017634|SMil_00002344|SMil_00029587|SMil_00022861|SMil_00003456|SMil_00002510|SMil_00012524|SMil_00002873|SMil_00013055|SMil_00017909|SMil_00019358|SMil_00001313|SMil_00020316|SMil_00012258|SMil_00015679|SMil_00019862|SMil_00007750|SMil_00014340|SMil_00013946|SMil_00004919|SMil_00017311|SMil_00025003|SMil_00012802|SMil_00001389|SMil_00020439|Novel02790|SMil_00010541|SMil_00006200|SMil_00002578|SMil_00025166|SMil_00012297|SMil_00025754|SMil_00003977|SMil_00021008|Novel01609|SMil_00008474|SMil_00019907|SMil_00026282|SMil_00014738|SMil_00022904|SMil_00002951|SMil_00006743|SMil_00015393|SMil_00023655|SMil_00017249|SMil_00028101|SMil_00007203|SMil_00007069|SMil_00013074|SMil_00013464|SMil_00014156|SMil_00002416|SMil_00026870|SMil_00003205|SMil_00008740|SMil_00016127|SMil_00003644|SMil_00025222|SMil_00029091|SMil_00010404|SMil_00014010|SMil_00001009|SMil_00022455|SMil_00012308|SMil_00010194|SMil_00025571|SMil_00015464|SMil_00002918|SMil_00008852|SMil_00009660|SMil_00019952|SMil_00006179|SMil_00009655|Novel01626|SMil_00013289|SMil_00017438|SMil_00018574|SMil_00019088|SMil_00018186|SMil_00007677|SMil_00015791|SMil_00002093|SMil_00023329|SMil_00015366|SMil_00012964|SMil_00003273|SMil_00000441|SMil_00004179|SMil_00001722|SMil_00002728|SMil_00001397|SMil_00003160|SMil_00020895|SMil_00011593|SMil_00021299|SMil_00007311|SMil_00022908|SMil_00012083|SMil_00030369|SMil_00022365|SMil_00018714|SMil_00027036|SMil_00008943|SMil_00000251|SMil_00028097|SMil_00009024|SMil_00030116|SMil_00017524|SMil_00005067|Novel02298|SMil_00024738|SMil_00026914|SMil_00026353|SMil_00014453|SMil_00023686|SMil_00006962|SMil_00021090|SMil_00019438|SMil_00011568|SMil_00004227|SMil_00017208|SMil_00024801|SMil_00024598|SMil_00009154|SMil_00024551|SMil_00019882|SMil_00004997|SMil_00017064|SMil_00005330|SMil_00014885|SMil_00014789|SMil_00024637|SMil_00003547|SMil_00012882|SMil_00013826|SMil_00001967|SMil_00011497|SMil_00006649|SMil_00029317|SMil_00020064|SMil_00000790|SMil_00020846|SMil_00021232|SMil_00009801|SMil_00006417|SMil_00021134|SMil_00020865|SMil_00026415|SMil_00001493|SMil_00015558|SMil_00007204|SMil_00014645|SMil_00008809|SMil_00007202|SMil_00003692|SMil_00028467|SMil_00009264|SMil_00006390|SMil_00024307|SMil_00015009|SMil_00008183|SMil_00012717|SMil_00018223|SMil_00015798|SMil_00004757|SMil_00003409|SMil_00026794|Novel01017|SMil_00013654|SMil_00014497|SMil_00016881|SMil_00019142|SMil_00022372|SMil_00001694|SMil_00000536|SMil_00010438|SMil_00005248|SMil_00001906|SMil_00000166|SMil_00003363|SMil_00011008|Novel02399|SMil_00015083|SMil_00001565|SMil_00019236|SMil_00028716|SMil_00024656|SMil_00011406|SMil_00004540|SMil_00009385|SMil_00020873|SMil_00009088|SMil_00025743|SMil_00005384|SMil_00014945|Novel02269|SMil_00017881|SMil_00021658|SMil_00001578|SMil_00026808|SMil_00004546|SMil_00000369|SMil_00003852|SMil_00027417|SMil_00014462|SMil_00011557|SMil_00001287|SMil_00009318|SMil_00000191|SMil_00008194|SMil_00001872|SMil_00025780|SMil_00008984|SMil_00014125|SMil_00000035|SMil_00029296|SMil_00010291|SMil_00025037|SMil_00000025|SMil_00012109|Novel01913|SMil_00008913|SMil_00005158|SMil_00019373|SMil_00006380|SMil_00003277|SMil_00021679|SMil_00028518|SMil_00005014|SMil_00006781|SMil_00018184|SMil_00025630|SMil_00012740|SMil_00016823|SMil_00007218|SMil_00005802|SMil_00003459|SMil_00011961|SMil_00027147|SMil_00015145|SMil_00020852|SMil_00013657|SMil_00010753|SMil_00009193|SMil_00012492|SMil_00004811|SMil_00001244|SMil_00018264|SMil_00009029|SMil_00011578|SMil_00007676|SMil_00015851|SMil_00027814|SMil_00026207|SMil_00015199|SMil_00019265|SMil_00014121|SMil_00001398|SMil_00018756|SMil_00023474|SMil_00016300|SMil_00002669|SMil_00016972|SMil_00025558|SMil_00026421|SMil_00015259|SMil_00022797|SMil_00005798|SMil_00006678|SMil_00027666|SMil_00007497|SMil_00004545|SMil_00026882|SMil_00029420|Novel00879|SMil_00007673|SMil_00023472|SMil_00004159|SMil_00019853|SMil_00013129|SMil_00000329|SMil_00005274|SMil_00000072|SMil_00018393|SMil_00024897|SMil_00009242|SMil_00021576|SMil_00028093|SMil_00007897|SMil_00013914|SMil_00004640|SMil_00023647|SMil_00011552|SMil_00018211|SMil_00013079|SMil_00017381|SMil_00010623|SMil_00024997|SMil_00018911|SMil_00002710|SMil_00021055|SMil_00022641|SMil_00004793|SMil_00009694|SMil_00000137|SMil_00012661|SMil_00015642|SMil_00026365|SMil_00004554|SMil_00017998|SMil_00022050|SMil_00028332|SMil_00024503|SMil_00022271|SMil_00027271|SMil_00005451|SMil_00021063|SMil_00018651|Novel03224|SMil_00021208|SMil_00001071|SMil_00021424|SMil_00007118|SMil_00008248|SMil_00003923|SMil_00004751|SMil_00023924|Novel02177|SMil_00026825|SMil_00020338|SMil_00001412|SMil_00025861|SMil_00008453|SMil_00024655|SMil_00008855|SMil_00008942|SMil_00004645|SMil_00007766|SMil_00015093|SMil_00008634|SMil_00015179|SMil_00003344|Novel03483|SMil_00022002|SMil_00001295|SMil_00013677|SMil_00014822|Novel00447|SMil_00003258|SMil_00017105|SMil_00004962|SMil_00010497|SMil_00023986|SMil_00008064|SMil_00010577|SMil_00010220|Novel03172|SMil_00017897|SMil_00007388|SMil_00008857|SMil_00003356|SMil_00018378|SMil_00026324|SMil_00030050|SMil_00014827|SMil_00021297|SMil_00028068|SMil_00024335|SMil_00012669|SMil_00027323|SMil_00015520|SMil_00023008|SMil_00020902|SMil_00005528|SMil_00000570|SMil_00025933|SMil_00027803|SMil_00001379|SMil_00026186|SMil_00017933|SMil_00006625|SMil_00011095|SMil_00018707|SMil_00005897|SMil_00014861|SMil_00014141|SMil_00014356|SMil_00005160|SMil_00020388|SMil_00000056|SMil_00023178|SMil_00008825|SMil_00020947|SMil_00020848|SMil_00016731|SMil_00014249|SMil_00007040|SMil_00001053|SMil_00006663|SMil_00021435|SMil_00024394|SMil_00020574|SMil_00015303|SMil_00020460|SMil_00022037|SMil_00015371|SMil_00006459|SMil_00000368|SMil_00019833|SMil_00024364|SMil_00002024|SMil_00015481|SMil_00001672|SMil_00000388|SMil_00006255|SMil_00012094|SMil_00008552|SMil_00028735|SMil_00030155|SMil_00004949|SMil_00018709|SMil_00014999|SMil_00002868|SMil_00010430|SMil_00021095|SMil_00001718|SMil_00026525|SMil_00019225|SMil_00010235|SMil_00028089|SMil_00025018|SMil_00007462|SMil_00010595|SMil_00002674|SMil_00002739|SMil_00015570|SMil_00012167|Novel02486|SMil_00015005|SMil_00000326|SMil_00024401|SMil_00011077|SMil_00027747|SMil_00011707|SMil_00003158|SMil_00028119|SMil_00005271|SMil_00000510|Novel01494|SMil_00009867|SMil_00028523|SMil_00011228|SMil_00010857|SMil_00022182|SMil_00009460|SMil_00000784|SMil_00011852|SMil_00027267|SMil_00021756|SMil_00025686|SMil_00022823|SMil_00018747|SMil_00019262|SMil_00001330|SMil_00025643|SMil_00022318|SMil_00001141|SMil_00019354|SMil_00018329|SMil_00005756|SMil_00008240|SMil_00021505|Novel02070|SMil_00009126|SMil_00029632|SMil_00027231|SMil_00008157|SMil_00030382|SMil_00021014|SMil_00028765|SMil_00022289|SMil_00012869|SMil_00021825|SMil_00018463|SMil_00014189|SMil_00006143|SMil_00008138|SMil_00025698|SMil_00006656|SMil_00020444|SMil_00001032|SMil_00019061|SMil_00006164|SMil_00012976|SMil_00011723|SMil_00005146|Novel01792|SMil_00026609|SMil_00010722|SMil_00024372|SMil_00022404|SMil_00008671|SMil_00018828|SMil_00005472|SMil_00006231|SMil_00014169|SMil_00000337|SMil_00007591|SMil_00003862|SMil_00001804|SMil_00010091|Novel03199|SMil_00010047|SMil_00011553|SMil_00005664|SMil_00011750|SMil_00028949|SMil_00023988|SMil_00021237|SMil_00021335|SMil_00027907|SMil_00017472|SMil_00029110|SMil_00015919|SMil_00008562|SMil_00007690|Novel00523|SMil_00029881|SMil_00008584|SMil_00021502|SMil_00000008|SMil_00007675|SMil_00003541|SMil_00009506|SMil_00015398|SMil_00001586|SMil_00020016|SMil_00011031|SMil_00007868|SMil_00008096|SMil_00017259|SMil_00003188|SMil_00012993|SMil_00000551|SMil_00003971|SMil_00007576|SMil_00001369|SMil_00002680|SMil_00014943|SMil_00004218|SMil_00012368|SMil_00004385|SMil_00027743|SMil_00008143|SMil_00023926|SMil_00017356|SMil_00019214|SMil_00008579|SMil_00014261|SMil_00009232|SMil_00026813|SMil_00001106|SMil_00008554|SMil_00002736|SMil_00008464|Novel01213|SMil_00016871|SMil_00024808|SMil_00018959|SMil_00006425|SMil_00006665|SMil_00000395|SMil_00015543|SMil_00021398|SMil_00017247|SMil_00018146|SMil_00022697|SMil_00001108|SMil_00026322|SMil_00026957|SMil_00012870|SMil_00025146|SMil_00009243|SMil_00011030|SMil_00002253|SMil_00004575|Novel02917|SMil_00011083|SMil_00009717|SMil_00017471|SMil_00005703|SMil_00016656|SMil_00011658|SMil_00002678|SMil_00022274|SMil_00008384|SMil_00013814|SMil_00013431|SMil_00006943|SMil_00026321|SMil_00013781|SMil_00011920|SMil_00013348|SMil_00010828|SMil_00016277|SMil_00010561|SMil_00013868|SMil_00002181|SMil_00011615|SMil_00020776|SMil_00006077|SMil_00011714|SMil_00025412|SMil_00008275|SMil_00007089|SMil_00012208|SMil_00023381|SMil_00005760|SMil_00025510|SMil_00019275|SMil_00019322|SMil_00020692|SMil_00016434|SMil_00001181|SMil_00030391|SMil_00009290|SMil_00007928|SMil_00012642|SMil_00004382|SMil_00010417|SMil_00019546|SMil_00016191|SMil_00001896|SMil_00002212|SMil_00005797|SMil_00000719|SMil_00012219|SMil_00026853|SMil_00001682|SMil_00002772|Novel01377|SMil_00024737|SMil_00004550|SMil_00020150|SMil_00023152|SMil_00012512|SMil_00018337|SMil_00001640|SMil_00006227|SMil_00024607|SMil_00002676|SMil_00027974|SMil_00019485|SMil_00012875|SMil_00010422|SMil_00018059|SMil_00020659|SMil_00028415|SMil_00009877|SMil_00016107|SMil_00000870|SMil_00008132|SMil_00004756|SMil_00019174|SMil_00021449|SMil_00005235|SMil_00001209|SMil_00029034|SMil_00028419|SMil_00007833|SMil_00002979|SMil_00016859|SMil_00024777|SMil_00030126|SMil_00018122|SMil_00026912|SMil_00000995|SMil_00012198|SMil_00013089|SMil_00020860|SMil_00014615|SMil_00013635|SMil_00028012|SMil_00007588|SMil_00002006|SMil_00016963|SMil_00007165|SMil_00026191|SMil_00016937|SMil_00026371|SMil_00003530|SMil_00002081|SMil_00003976|Novel00477|SMil_00002454|SMil_00007806|SMil_00014457|SMil_00021120|SMil_00021430|SMil_00007488|SMil_00026689|SMil_00013583|SMil_00017548|SMil_00016180|SMil_00019402|SMil_00021828|SMil_00023538|SMil_00030290|SMil_00017143|SMil_00018272|SMil_00018273|SMil_00022088|SMil_00015572|SMil_00016546|SMil_00020606|SMil_00012735|SMil_00022804|SMil_00025374|SMil_00001329|SMil_00021840|SMil_00018655|SMil_00017046|SMil_00012296|SMil_00014511|SMil_00014836|SMil_00030188|SMil_00005740|SMil_00000557|SMil_00015775|SMil_00006068|SMil_00023513|SMil_00017979|SMil_00018334|SMil_00025317|SMil_00008534|SMil_00000020|SMil_00015755|SMil_00027473|SMil_00022975|SMil_00026077|SMil_00022242|SMil_00020136|SMil_00029784|SMil_00024584|SMil_00005862|SMil_00003167|SMil_00005415|SMil_00010560|Novel03114|SMil_00022652|SMil_00025075|SMil_00019642|SMil_00018298|SMil_00015994|SMil_00022856|SMil_00006997|SMil_00028183|SMil_00016197|SMil_00013465|SMil_00017924|SMil_00011837|SMil_00000066|SMil_00027330|SMil_00013820|SMil_00021619|Novel01852|SMil_00007077|SMil_00021182|SMil_00019790|SMil_00008587|SMil_00003156|SMil_00022428|SMil_00024925|SMil_00021661|SMil_00000857|SMil_00027044|SMil_00005108|SMil_00012366|SMil_00012667|SMil_00014425|SMil_00005967|SMil_00014202|SMil_00019750|SMil_00010629|SMil_00014386|SMil_00022581|SMil_00024930|SMil_00022860|SMil_00011299|SMil_00008344|SMil_00007486|Novel01900|SMil_00022882|SMil_00014998|SMil_00020566|SMil_00016334|SMil_00003738|SMil_00019306|SMil_00006292|SMil_00014248|SMil_00002552|SMil_00013565|SMil_00006473|SMil_00011546|SMil_00010780|SMil_00011155|SMil_00004809|SMil_00008170|SMil_00006495|SMil_00008131|SMil_00003432|Novel02349|SMil_00000777|SMil_00006228|SMil_00015594|SMil_00008342|SMil_00003858|SMil_00004848|SMil_00023925|SMil_00022591|SMil_00000176|SMil_00019390|SMil_00020645|SMil_00001864|SMil_00009044|SMil_00000968|SMil_00014883|SMil_00023540|SMil_00022387|SMil_00006448|SMil_00014195|SMil_00002637|SMil_00019626|SMil_00006664|SMil_00013381|SMil_00008466|SMil_00010723|SMil_00006361|SMil_00024386|SMil_00012010|SMil_00005089|SMil_00004715|SMil_00008343|SMil_00007298|SMil_00000679|SMil_00004281|SMil_00006555|Novel02124|SMil_00023231|SMil_00014170|SMil_00010004|SMil_00025671|SMil_00019291|SMil_00020465|SMil_00026156|SMil_00002175|SMil_00000067|SMil_00013340|SMil_00001736|SMil_00022291|SMil_00017554|SMil_00023160|SMil_00000793|SMil_00011793|SMil_00014353|SMil_00000263|SMil_00005310|SMil_00006576|SMil_00005728|SMil_00008368|SMil_00008767|SMil_00020609|SMil_00021149|SMil_00011606|SMil_00001808|SMil_00021347|SMil_00011252|SMil_00006316|SMil_00023289|Novel00642|SMil_00003317|SMil_00007837|SMil_00018213|SMil_00006454|SMil_00017295|SMil_00014200|SMil_00019659|SMil_00009564|SMil_00009441|SMil_00014753|SMil_00024281|SMil_00006578|SMil_00007967|SMil_00020048|SMil_00009358|SMil_00021978|SMil_00001566|SMil_00016202|SMil_00001739|SMil_00020431|SMil_00022052|SMil_00016893|SMil_00002099|SMil_00014591|SMil_00020430|SMil_00024689|SMil_00010151|SMil_00026146|SMil_00016012|SMil_00024321|SMil_00003368|SMil_00016395|SMil_00013636|SMil_00024985|SMil_00021052|SMil_00014016|SMil_00014795|SMil_00016022|SMil_00013666|SMil_00021399|SMil_00000836|SMil_00004852|SMil_00021311|SMil_00013021|SMil_00012948|SMil_00029260|SMil_00026644|SMil_00010333|SMil_00024363|SMil_00003367|SMil_00016049|SMil_00021508|SMil_00013546|SMil_00007122|SMil_00012266|SMil_00013811|SMil_00022879|SMil_00009181|SMil_00028494|SMil_00001048|SMil_00019899|SMil_00027626|SMil_00010626|SMil_00017376|SMil_00027215|SMil_00003152|Novel02231|SMil_00006093|SMil_00027419|SMil_00019335|SMil_00026403|SMil_00023230|Novel00625|SMil_00003554|SMil_00002234|SMil_00027217|SMil_00004010|SMil_00003921|SMil_00003440|SMil_00000787|SMil_00007294|SMil_00006135|SMil_00013834|SMil_00022453|SMil_00028418|SMil_00028954|SMil_00011069|SMil_00027975|SMil_00006029|SMil_00025741|SMil_00001161|SMil_00001811|SMil_00001296|SMil_00013237|SMil_00014669|SMil_00007088|SMil_00004056|SMil_00006882|SMil_00004663|SMil_00022512|SMil_00008012|SMil_00019608|SMil_00008972|SMil_00026118|SMil_00010419|SMil_00016994|SMil_00005508|SMil_00014655|SMil_00011581|SMil_00003066|SMil_00020896|SMil_00029109|SMil_00006440|SMil_00025115|SMil_00015849|SMil_00007352|Novel02754|SMil_00018985|Novel01791|SMil_00009678|SMil_00016754|SMil_00022426|SMil_00020410|SMil_00029196|SMil_00009423|SMil_00021919|Novel02036|SMil_00006820|SMil_00009639|SMil_00004533|SMil_00017152|Novel01505|SMil_00001772|SMil_00008622|Novel01231|SMil_00002139|SMil_00007142|SMil_00002985|SMil_00023457|SMil_00013549|SMil_00019829|SMil_00013960|SMil_00009402|SMil_00012827|SMil_00004423|SMil_00011080|SMil_00014360|SMil_00004383|SMil_00028361|SMil_00030088|SMil_00027655|SMil_00005017|SMil_00016820|SMil_00017005|SMil_00002524|SMil_00001073|SMil_00004501|Novel01591|SMil_00012728|SMil_00018307|SMil_00000667|SMil_00018363|SMil_00011104|SMil_00013001|SMil_00001461|SMil_00019470|SMil_00004437|SMil_00008356|SMil_00001054|SMil_00008823|SMil_00014586|SMil_00028357|SMil_00012407|SMil_00007973|SMil_00028554|Novel01070|SMil_00003358|SMil_00011201|Novel01251|SMil_00018087|SMil_00008351|SMil_00025560|SMil_00006018|SMil_00001473|SMil_00018185|SMil_00005918|SMil_00011564|SMil_00022716|SMil_00011899|SMil_00008931|SMil_00027178|SMil_00019309|SMil_00021136|SMil_00010216|SMil_00008094|SMil_00023045|SMil_00005243|SMil_00016833|SMil_00024382|SMil_00005520|SMil_00014531|SMil_00012792|SMil_00020834|SMil_00012768|SMil_00023734|SMil_00022393|SMil_00020745|SMil_00027746|SMil_00015141|SMil_00026461|Novel01297|SMil_00008022|SMil_00028440|SMil_00004310|SMil_00007651|SMil_00015384|SMil_00022208|SMil_00019968|SMil_00009066|SMil_00009929|SMil_00028972|SMil_00009467|SMil_00025742|SMil_00011712|SMil_00005526|SMil_00006650|SMil_00003918|SMil_00020859|SMil_00008926|SMil_00028522|SMil_00019861|SMil_00023722|SMil_00014928|SMil_00025580|SMil_00000853|SMil_00023750|SMil_00017021|SMil_00015104|SMil_00024754|SMil_00017470|SMil_00008217|SMil_00004797|SMil_00003717|Novel02835|Novel02373|Novel01393|SMil_00021202|SMil_00021690|SMil_00003269|SMil_00018053|SMil_00007899|SMil_00015568|SMil_00011872|SMil_00006971|SMil_00003723|SMil_00019577|SMil_00019013|SMil_00013508|Novel01259|SMil_00012054|SMil_00004073|SMil_00017988|SMil_00025307|SMil_00025335|SMil_00014926|SMil_00013534|SMil_00019316|SMil_00003090|SMil_00001414|SMil_00013377|SMil_00021554|SMil_00008706|SMil_00021552|SMil_00011834|SMil_00002417|SMil_00020116|SMil_00029871|SMil_00020655|SMil_00003978|SMil_00014400|SMil_00013437|SMil_00008365|SMil_00014274|SMil_00020260|SMil_00027868|SMil_00000693|SMil_00026133|SMil_00013386|SMil_00002244|SMil_00019429|SMil_00019973|SMil_00016415|SMil_00002379|SMil_00021274|SMil_00011238|SMil_00026129|SMil_00021131|SMil_00017707|SMil_00012982|Novel01410|SMil_00020483|SMil_00015144|SMil_00014866|SMil_00018645|SMil_00008400|SMil_00023872|SMil_00018990|SMil_00020186|SMil_00020769|SMil_00021273|SMil_00030080|SMil_00013463|SMil_00024606|SMil_00011998|SMil_00001766|SMil_00003955|SMil_00019593|SMil_00017802|SMil_00010642|SMil_00006007|SMil_00004142|SMil_00007326|SMil_00024621|SMil_00021546|SMil_00002792|SMil_00018339|SMil_00004609|SMil_00002238|SMil_00017884|SMil_00020580|SMil_00012962|SMil_00007041|SMil_00023673|SMil_00007443|SMil_00016790|SMil_00002011|SMil_00006752|SMil_00026533|SMil_00004577|SMil_00005260|SMil_00022850|SMil_00014299|Novel01811|SMil_00028553|SMil_00011090|SMil_00010848|SMil_00005687|SMil_00025694|Novel03482|SMil_00028410|SMil_00000339|SMil_00025494|Novel01091|SMil_00012759|SMil_00019334|SMil_00010496|SMil_00019667|SMil_00009529|SMil_00021047|SMil_00027020|SMil_00009248|SMil_00022243|SMil_00021612|SMil_00011894|SMil_00014746|SMil_00003486|SMil_00021013|SMil_00029040|SMil_00015618|SMil_00000594|SMil_00003157|SMil_00020166|SMil_00006497|SMil_00025751|SMil_00015841|SMil_00018021|SMil_00000891|SMil_00010761|SMil_00027214|Novel01336|SMil_00001338|SMil_00014323|SMil_00012557|SMil_00023137|SMil_00013564|SMil_00008268|SMil_00007458|SMil_00011180|SMil_00008672|SMil_00014839|SMil_00008345|SMil_00014678|Novel02308|SMil_00028698|SMil_00013084|SMil_00025777|SMil_00000484|SMil_00027213|SMil_00005772|SMil_00006869|SMil_00008905|SMil_00021417|SMil_00007274|SMil_00028084|SMil_00019762|SMil_00025381|SMil_00012513|SMil_00012453|SMil_00015942|SMil_00005680|SMil_00019323|SMil_00026359|SMil_00024176|SMil_00010681|SMil_00020716|SMil_00024445|SMil_00016264|SMil_00011318|SMil_00029596|SMil_00012003|SMil_00021965|SMil_00018253|SMil_00006433|SMil_00003071|SMil_00029807|SMil_00011137|SMil_00001955|SMil_00006291|SMil_00006481|SMil_00009434|SMil_00006079|Novel01226|SMil_00030393|SMil_00001997|SMil_00003927|SMil_00029683|SMil_00010663|Novel02170|SMil_00009656|SMil_00026667|SMil_00008284|SMil_00025563|SMil_00003335|SMil_00024242|SMil_00022988|SMil_00017846|SMil_00024182|SMil_00014971|SMil_00017987|SMil_00007887|SMil_00015871|Novel01665|SMil_00014779|SMil_00027680|SMil_00001836|SMil_00006722|SMil_00011528|SMil_00024423|SMil_00022845|SMil_00021912|SMil_00002774|SMil_00011351|SMil_00003968|SMil_00004544|SMil_00001095|SMil_00018680|SMil_00024493|SMil_00019346|SMil_00003460|SMil_00022692|SMil_00001165|SMil_00009811|SMil_00005485|SMil_00025480|SMil_00024035|SMil_00020713|SMil_00014972|SMil_00014948|SMil_00001059|SMil_00011802|SMil_00020636|SMil_00018297|SMil_00000621|SMil_00016492|SMil_00010863|SMil_00017234|SMil_00025364|SMil_00026414|SMil_00012347|SMil_00018527|SMil_00023969|SMil_00009173|SMil_00009845|SMil_00005564|SMil_00003516|SMil_00019709|Novel01726|SMil_00010842|SMil_00015688|SMil_00020551|Novel02367|SMil_00018818|SMil_00022342|SMil_00019500|SMil_00015956|SMil_00000209|SMil_00003755|SMil_00012034|SMil_00010054|SMil_00022990|SMil_00004966|SMil_00008199|SMil_00006212|SMil_00000812|SMil_00008748|SMil_00000136|SMil_00003972|SMil_00018856|Novel03250	2557	SMil_00008750|Novel00013|SMil_00012095|SMil_00009836|SMil_00018988|SMil_00002453|SMil_00015764|SMil_00029472|SMil_00010040|SMil_00008969|SMil_00011953|SMil_00001865|SMil_00026300|SMil_00009725|SMil_00010804|SMil_00020153|SMil_00024894|SMil_00005527|SMil_00029058|SMil_00024868|SMil_00023931|SMil_00021161|SMil_00028168|SMil_00010570|SMil_00003429|SMil_00005321|SMil_00000311|SMil_00028366|SMil_00004462|SMil_00028096|SMil_00013766|SMil_00002547|SMil_00002996|SMil_00001025|SMil_00006626|Novel02933|SMil_00012356|SMil_00006697|SMil_00003564|SMil_00022510|SMil_00013305|SMil_00015286|SMil_00025642|Novel00985|SMil_00024786|Novel01869|SMil_00006271|SMil_00019948|SMil_00002702|Novel01876|SMil_00004712|SMil_00011088|SMil_00015928|SMil_00004078|SMil_00001230|SMil_00005553|SMil_00003704|SMil_00008443|SMil_00005452|SMil_00018284|SMil_00022472|SMil_00019414|SMil_00010832|SMil_00002410|SMil_00009107|SMil_00023325|SMil_00012495|SMil_00002599|SMil_00016070|SMil_00011205|SMil_00017887|SMil_00012073|SMil_00015593|SMil_00016591|SMil_00002975|SMil_00021987|SMil_00029748|SMil_00013446|SMil_00016296|SMil_00009963|SMil_00004047|SMil_00010867|SMil_00011924|SMil_00002614|SMil_00009760|SMil_00000199|SMil_00020291|SMil_00006160|SMil_00004733|SMil_00016877|SMil_00016450|SMil_00010020|SMil_00023375|SMil_00022411|SMil_00001433|SMil_00008027|SMil_00009495|SMil_00023798|SMil_00002786|SMil_00014177|SMil_00021728|SMil_00022844|SMil_00013885|SMil_00021492|SMil_00002521|SMil_00026600|SMil_00018621|SMil_00008646|SMil_00011943|SMil_00023017|SMil_00010956|SMil_00011762|SMil_00026831|SMil_00028073|SMil_00017291|SMil_00022569|Novel02427|SMil_00000402|SMil_00011554|SMil_00005571|SMil_00024543|SMil_00013997|SMil_00011830|SMil_00004271|SMil_00023897|SMil_00021688|SMil_00016089|SMil_00016807|SMil_00028170|SMil_00029203|SMil_00018116|Novel01272|SMil_00001958|SMil_00014597|SMil_00022507|SMil_00014044|SMil_00012960|SMil_00024870|SMil_00010921|SMil_00022663|SMil_00009237|SMil_00028792|Novel02742|SMil_00000352|SMil_00000573|SMil_00010800|SMil_00014258|Novel03077|SMil_00001121|SMil_00024562|SMil_00028075|SMil_00009049|SMil_00016865|SMil_00017577|SMil_00008941|SMil_00004738|SMil_00021197|SMil_00023882|SMil_00026907|SMil_00016738|SMil_00008459|SMil_00028876|Novel00973|SMil_00014673|SMil_00026367|SMil_00004338|SMil_00022213|SMil_00001214|SMil_00021176|SMil_00007048|SMil_00023173|SMil_00014346|SMil_00027189|SMil_00029681|SMil_00000900|SMil_00004821|SMil_00004681|SMil_00022465|SMil_00000403|SMil_00009762|SMil_00000150|SMil_00018593|SMil_00007621|SMil_00023983|SMil_00028993|SMil_00015108|SMil_00013797|SMil_00014562|SMil_00003397|SMil_00017140|SMil_00015238|SMil_00025064|SMil_00004696|Novel01380|SMil_00026964|Novel00753|SMil_00006619|SMil_00012480|SMil_00004436|SMil_00004732|SMil_00017518|SMil_00011473|SMil_00017956|SMil_00010042|SMil_00009440|SMil_00014142|SMil_00005465|SMil_00006528|SMil_00026464|SMil_00023669|SMil_00011519|SMil_00012927|SMil_00029488|SMil_00021724|SMil_00010923|SMil_00017359|SMil_00014756|SMil_00002506|SMil_00007819|SMil_00023018|SMil_00010361|SMil_00025930|Novel03249|SMil_00029328|SMil_00023764|SMil_00024135|SMil_00016227|SMil_00001961|SMil_00010959|SMil_00005166|SMil_00000312|SMil_00002286|SMil_00010794|SMil_00008328|SMil_00020051|SMil_00013998|SMil_00003468|SMil_00007199|SMil_00017330|SMil_00004317|SMil_00012502|SMil_00016739|SMil_00024017|SMil_00022754|SMil_00006098|SMil_00009042|SMil_00007146|SMil_00013008|SMil_00017587|SMil_00019873|SMil_00007525|SMil_00026157|SMil_00010537|SMil_00028320|SMil_00002502|SMil_00003608|SMil_00001732|SMil_00017452|SMil_00029148|SMil_00004246|SMil_00012745|SMil_00019489|SMil_00010549|SMil_00019856|SMil_00019625|Novel01312|SMil_00021039|SMil_00003286|SMil_00000766|SMil_00020874|Novel02528|SMil_00014002|SMil_00028347|SMil_00018362|SMil_00013382|SMil_00006253|SMil_00001678|SMil_00021654|SMil_00029890|SMil_00008404|SMil_00025568|SMil_00018689|SMil_00010910|SMil_00001590|SMil_00020867|SMil_00016246|SMil_00008124|SMil_00020720|SMil_00013447|SMil_00005784|SMil_00012461|SMil_00021400|SMil_00023448|SMil_00027240|SMil_00010939|SMil_00020250|SMil_00016977|SMil_00011197|SMil_00020922|SMil_00026488|SMil_00006366|SMil_00015891|SMil_00021391|SMil_00020639|SMil_00003102|Novel02366|SMil_00003985|SMil_00002892|SMil_00005144|SMil_00008754|SMil_00017329|SMil_00024542|SMil_00022191|SMil_00010909|SMil_00005806|SMil_00013200|SMil_00028057|SMil_00003511|SMil_00013396|SMil_00010533|SMil_00012183|SMil_00028283|SMil_00013606|SMil_00023358|SMil_00012348|SMil_00009432|SMil_00028826|SMil_00005565|SMil_00014449|Novel02401|SMil_00004528|Novel00115|SMil_00003682|SMil_00014414|SMil_00021109|SMil_00014226|SMil_00005799|SMil_00009016|SMil_00012115|SMil_00006977|SMil_00013604|SMil_00010153|Novel02346|SMil_00007850|SMil_00014985|SMil_00013504|SMil_00008261|SMil_00021438|SMil_00007818|Novel00191|SMil_00005279|SMil_00023546|Novel01090|SMil_00000490|SMil_00018440|SMil_00029329|SMil_00016948|SMil_00005341|SMil_00004025|SMil_00022296|SMil_00015972|SMil_00020918|SMil_00027166|SMil_00000592|SMil_00017466|SMil_00015854|SMil_00028925|SMil_00022104|SMil_00026694|SMil_00029660|SMil_00014794|SMil_00016438|SMil_00020179|SMil_00013848|SMil_00002401|SMil_00005234|SMil_00021721|SMil_00005389|SMil_00015382|SMil_00017967|SMil_00024207|SMil_00014015|SMil_00023740|SMil_00027754|SMil_00000568|SMil_00019629|SMil_00001288|SMil_00017006|SMil_00005805|SMil_00008619|SMil_00013532|SMil_00016786|SMil_00028211|SMil_00027288|SMil_00014184|SMil_00024553|SMil_00022039|SMil_00027913|SMil_00009640|SMil_00013991|SMil_00018957|SMil_00023835|SMil_00008294|SMil_00023171|Novel01102|SMil_00024066|SMil_00002256|SMil_00023800|SMil_00000524|SMil_00029001|SMil_00008370|SMil_00020958|SMil_00013694|SMil_00006302|SMil_00026859|SMil_00027269|SMil_00018912|SMil_00018517|SMil_00017638|SMil_00015604|SMil_00002501|SMil_00006884|SMil_00006873|Novel01173|SMil_00011675|SMil_00008242|SMil_00022163|SMil_00012542|SMil_00013219|SMil_00003681|SMil_00022310|SMil_00004503|SMil_00018935|SMil_00014740|SMil_00011124|SMil_00005372|SMil_00013585|SMil_00016305|SMil_00013028|SMil_00011242|Novel01964|SMil_00002413|SMil_00013379|SMil_00008377|SMil_00004294|SMil_00009210|SMil_00022919|SMil_00016740|SMil_00027239|SMil_00008806|SMil_00020464|SMil_00003737|SMil_00014997|SMil_00003245|SMil_00010323|Novel01370|SMil_00020233|SMil_00024228|SMil_00029095|SMil_00009858|SMil_00007999|SMil_00016105|SMil_00008316|SMil_00015103|SMil_00000863|SMil_00019338|SMil_00022585|SMil_00023320|SMil_00027464|SMil_00024745|SMil_00020419|SMil_00027312|SMil_00009288|SMil_00015275|SMil_00016414|SMil_00023799|SMil_00009979|SMil_00011218|SMil_00022279|Novel01607|SMil_00019796|SMil_00001367|SMil_00000177|SMil_00019960|SMil_00017149|SMil_00008206|SMil_00003962|SMil_00012839|SMil_00009462|SMil_00023816|SMil_00018191|SMil_00009584|SMil_00021076|SMil_00019560|SMil_00011148|SMil_00022706|SMil_00001018|SMil_00021277|SMil_00021489|SMil_00007693|SMil_00027999|SMil_00004405|SMil_00030356|Novel00441|SMil_00020681|SMil_00015197|SMil_00014694|Novel01431|SMil_00022185|SMil_00012651|SMil_00016589|SMil_00014966|SMil_00006314|SMil_00025204|SMil_00027248|SMil_00020702|SMil_00002644|SMil_00013246|SMil_00016778|SMil_00006560|SMil_00022729|SMil_00012983|SMil_00029939|SMil_00025689|SMil_00025400|SMil_00011319|SMil_00024742|SMil_00021600|SMil_00007789|Novel00878|SMil_00004648|SMil_00012244|Novel03225|SMil_00015019|SMil_00009228|Novel03122|SMil_00009483|SMil_00000948|SMil_00001837|SMil_00009940|SMil_00004610|SMil_00026617|SMil_00006273|SMil_00010000|Novel01770|SMil_00009316|SMil_00014619|SMil_00019897|SMil_00026545|SMil_00021841|SMil_00017964|SMil_00010001|SMil_00007212|SMil_00021493|SMil_00001352|SMil_00007213|SMil_00019935|SMil_00027268|SMil_00009473|SMil_00003660|SMil_00014238|SMil_00022278|Novel01143|SMil_00014178|SMil_00020875|SMil_00024981|SMil_00005345|SMil_00007011|SMil_00004108|SMil_00016915|SMil_00020753|SMil_00028688|SMil_00026363|SMil_00026702|SMil_00025912|SMil_00016040|SMil_00018310|SMil_00020722|Novel00905|SMil_00030399|SMil_00004083|SMil_00016351|SMil_00003841|SMil_00001985|SMil_00007851|SMil_00001019|Novel03291|SMil_00021820|SMil_00005462|SMil_00009091|SMil_00008003|SMil_00011237|SMil_00000944|SMil_00001349|SMil_00007613|SMil_00029530|SMil_00017921|SMil_00001168|SMil_00012257|SMil_00015316|SMil_00026855|SMil_00025851|SMil_00028639|SMil_00022003|SMil_00002463|SMil_00009735|SMil_00027545|SMil_00005104|SMil_00009110|SMil_00004520|SMil_00016744|SMil_00006502|SMil_00007096|SMil_00006418|SMil_00014298|SMil_00024717|SMil_00023754|SMil_00007793|SMil_00004229|SMil_00021596|SMil_00023586|Novel01967|SMil_00020018|SMil_00029181|SMil_00016030|SMil_00002773|SMil_00006630|SMil_00019990|SMil_00011656|SMil_00011213|SMil_00010835|SMil_00002089|SMil_00010521|SMil_00020510|SMil_00010059|SMil_00014459|SMil_00014487|SMil_00010224|SMil_00020148|SMil_00007911|SMil_00027858|SMil_00016667|SMil_00018950|SMil_00006838|SMil_00004497|SMil_00026858|SMil_00023813|SMil_00008996|SMil_00011861|SMil_00022235|SMil_00029375|SMil_00001779|SMil_00005052|SMil_00010232|SMil_00024126|SMil_00018105|SMil_00004049|SMil_00004100|SMil_00020036|SMil_00006641|SMil_00017936|SMil_00018535|SMil_00024719|SMil_00008269|SMil_00020946|SMil_00026301|SMil_00006102|SMil_00013347|SMil_00012788|SMil_00007824|SMil_00021458|SMil_00023894|SMil_00021925|SMil_00021768|SMil_00026937|SMil_00019632|SMil_00015029|SMil_00003197|SMil_00022485|SMil_00023675|SMil_00022375|SMil_00006284|Novel02736|SMil_00019688|SMil_00008066|SMil_00026399|SMil_00013489|SMil_00021760|Novel00838|SMil_00019934|SMil_00014410|SMil_00000320|SMil_00022184|SMil_00014689|SMil_00013679|SMil_00025377|SMil_00001210|SMil_00001849|SMil_00027061|SMil_00014046|SMil_00022761|SMil_00001846|SMil_00005588|SMil_00023644|SMil_00021687|SMil_00002809|SMil_00000414|SMil_00011315|Novel01986|SMil_00028149|SMil_00010171|SMil_00016991|SMil_00007607|SMil_00017462|SMil_00016668|SMil_00002085|SMil_00015421|SMil_00023674|SMil_00005894|SMil_00005051|SMil_00005879|Novel00269|SMil_00004961|SMil_00011843|SMil_00012853|SMil_00018349|SMil_00007044|SMil_00006970|SMil_00013787|SMil_00022174|SMil_00017619|SMil_00012243|SMil_00002097|SMil_00010453|SMil_00024356|SMil_00022033|SMil_00026489|SMil_00008796|SMil_00009915|SMil_00019715|SMil_00007174|SMil_00011742|SMil_00022066|SMil_00017210|SMil_00020079|SMil_00015143|SMil_00000319|SMil_00019348|SMil_00028835|SMil_00019663|SMil_00016341|SMil_00004347|SMil_00011013|SMil_00019303|Novel02555|SMil_00003632|SMil_00010102|SMil_00019479|SMil_00002874|SMil_00023076|SMil_00012813|Novel01023|SMil_00009271|SMil_00007073|SMil_00014709|SMil_00021959|SMil_00016961|SMil_00019328|SMil_00023736|SMil_00014165|SMil_00029826|SMil_00012190|SMil_00019157|SMil_00006986|SMil_00021862|SMil_00012912|SMil_00009650|SMil_00006926|SMil_00018860|SMil_00026044|Novel01391|SMil_00014085|SMil_00020954|SMil_00002838|SMil_00011103|SMil_00026584|SMil_00027901|SMil_00014418|SMil_00000716|SMil_00008894|SMil_00029259|SMil_00004516|SMil_00009962|SMil_00018511|SMil_00000120|SMil_00003948|SMil_00009819|SMil_00008643|SMil_00023110|SMil_00013392|SMil_00009850|Novel01875|SMil_00015703|Novel01387|SMil_00029706|SMil_00006551|SMil_00013182|SMil_00005319|SMil_00029590|SMil_00004847|SMil_00019514|SMil_00013840|SMil_00014465|SMil_00026567|SMil_00012111|SMil_00007279|SMil_00008765|SMil_00026936|SMil_00002282|SMil_00006374|SMil_00017263|SMil_00012715|SMil_00027767|SMil_00013853|SMil_00008025|SMil_00001599|SMil_00017582|SMil_00003289|SMil_00015169|SMil_00025701|SMil_00027282|SMil_00005037|SMil_00008979|SMil_00001243|Novel00596|SMil_00009123|SMil_00008586|SMil_00018850|SMil_00006258|SMil_00019933|SMil_00028186|SMil_00023390|SMil_00017995|SMil_00017420|SMil_00009453|SMil_00002639|SMil_00016907|SMil_00007783|SMil_00021469|SMil_00025820|SMil_00020334|SMil_00012585|SMil_00005206|SMil_00000641|SMil_00007119|SMil_00021844|Novel03285|SMil_00020942|SMil_00017767|SMil_00013061|SMil_00007162|SMil_00007858|SMil_00020991|SMil_00015735|SMil_00010826|SMil_00023857|SMil_00026252|SMil_00004489|SMil_00026490|SMil_00005479|SMil_00006809|SMil_00018620|SMil_00001434|SMil_00014256|SMil_00005381|SMil_00011412|SMil_00008390|SMil_00007725|SMil_00020448|SMil_00011129|SMil_00020243|SMil_00001778|SMil_00014144|SMil_00019805|SMil_00025799|Novel01824|SMil_00013286|SMil_00005624|SMil_00019204|SMil_00027362|SMil_00019836|SMil_00020585|SMil_00022752|SMil_00012878|SMil_00015660|Novel00877|SMil_00009171|SMil_00012392|SMil_00020317|SMil_00018674|SMil_00020247|SMil_00027122|SMil_00007027|Novel02247|SMil_00024650|SMil_00005933|SMil_00000956|SMil_00010262|SMil_00019551|SMil_00006808|SMil_00018025|SMil_00022970|SMil_00006148|SMil_00016525|SMil_00011056|SMil_00014793|SMil_00010090|SMil_00028533|SMil_00002216|SMil_00020452|SMil_00028802|SMil_00018376|SMil_00004586|SMil_00003100|SMil_00023583|SMil_00012526|SMil_00030123|Novel03212|SMil_00026281|SMil_00024145|SMil_00011156|SMil_00000271|SMil_00013881|SMil_00000754|SMil_00006011|SMil_00021379|SMil_00012330|SMil_00016338|SMil_00019644|SMil_00017415|SMil_00004798|SMil_00011948|SMil_00022821|SMil_00006605|Novel03337|SMil_00013520|SMil_00015743|SMil_00004022|SMil_00021138|SMil_00026287|SMil_00021422|SMil_00020586|SMil_00020880|SMil_00015790|SMil_00007863|Novel00239|SMil_00022138|SMil_00006467|SMil_00003427|SMil_00013132|SMil_00002788|SMil_00008340|SMil_00013837|SMil_00023347|SMil_00014004|SMil_00023845|SMil_00016017|SMil_00000726|SMil_00021170|SMil_00007582|SMil_00008702|SMil_00002060|SMil_00023378|SMil_00018057|SMil_00010933|SMil_00002753|SMil_00016189|SMil_00021057|SMil_00002579|SMil_00024631|Novel00156|SMil_00007141|Novel02072|Novel02261|SMil_00017960|SMil_00017066|SMil_00010057|SMil_00005214|SMil_00015340|SMil_00006742|SMil_00001281|SMil_00023004|SMil_00012847|SMil_00018321|SMil_00005188|SMil_00023129|SMil_00013995|SMil_00014139|SMil_00012269|SMil_00003177|SMil_00024180|SMil_00012677|SMil_00028142|SMil_00003683|SMil_00011904|SMil_00004952|SMil_00014213|SMil_00009156|SMil_00003532|SMil_00003014|SMil_00018512|SMil_00008950|SMil_00006443|SMil_00026090|SMil_00011579|SMil_00020754|Novel00869|SMil_00005134|SMil_00013662|SMil_00008083|SMil_00022962|SMil_00021786|SMil_00009880|Novel01960|SMil_00028866|SMil_00005717|SMil_00002919|SMil_00013026|SMil_00017649|SMil_00014843|SMil_00025727|SMil_00022336|Novel02376|SMil_00010825|SMil_00021467|SMil_00007781|SMil_00009446|Novel02648|Novel02122|SMil_00008252|SMil_00019116|SMil_00022774|SMil_00005055|SMil_00012852|SMil_00023319|SMil_00020106|SMil_00000982|SMil_00006668|SMil_00012441|SMil_00029248|SMil_00027007|SMil_00007952|SMil_00007277|SMil_00023063|Novel02459|SMil_00002787|SMil_00003364|SMil_00002045|SMil_00009595|SMil_00011726|SMil_00026966|SMil_00001417|SMil_00021799|SMil_00014758|SMil_00012555|SMil_00012644|SMil_00014391|SMil_00016944|SMil_00006398|SMil_00009892|SMil_00015389|SMil_00001714|SMil_00000936|SMil_00006712|SMil_00009389|SMil_00017841|SMil_00017584|SMil_00023915|SMil_00012134|SMil_00027981|SMil_00002812|SMil_00019191|Novel03316|SMil_00010181|SMil_00011251|SMil_00009428|SMil_00007481|SMil_00022311|SMil_00003107|SMil_00016145|SMil_00025219|SMil_00024515|SMil_00005216|SMil_00009980|SMil_00003727|SMil_00020437|SMil_00025663|SMil_00004526|SMil_00002837|SMil_00014953|SMil_00022134|SMil_00029215|SMil_00011617|SMil_00000148|SMil_00029394|SMil_00017786|SMil_00030087|SMil_00025189|SMil_00012904|SMil_00023074|SMil_00002860|SMil_00015333|SMil_00013512|SMil_00001780|SMil_00024292|SMil_00020038|SMil_00022265|SMil_00027039|SMil_00007667|SMil_00009098|SMil_00000523|SMil_00014987|SMil_00013511|SMil_00019824|SMil_00001418|SMil_00024569|SMil_00008959|SMil_00020218|SMil_00009339|SMil_00020539|SMil_00006834|SMil_00025385|SMil_00010375|SMil_00008084|SMil_00007820|SMil_00025399|SMil_00017418|SMil_00013029|SMil_00026232|SMil_00024104|SMil_00028072|SMil_00014498|SMil_00020721|SMil_00026231|SMil_00009147|SMil_00013207|SMil_00000909|SMil_00004626|SMil_00029100|SMil_00019791|SMil_00021307|SMil_00005475|SMil_00025098|SMil_00016787|SMil_00020647|SMil_00009733|SMil_00016111|SMil_00001791|SMil_00020222|SMil_00000268|SMil_00014005|SMil_00028136|SMil_00000331|SMil_00013749|SMil_00012485|SMil_00016050|SMil_00001376|SMil_00021207|SMil_00016362|SMil_00012911|SMil_00024079|Novel02426|SMil_00002275|SMil_00005909|SMil_00028586|SMil_00010616|SMil_00021903|SMil_00010463|SMil_00008938|SMil_00023876|SMil_00013748|SMil_00013794|SMil_00011219|Novel02381|SMil_00026581|SMil_00011715|SMil_00029943|SMil_00007053|SMil_00014757|SMil_00028166|SMil_00014504|SMil_00029097|SMil_00004201|SMil_00009663|SMil_00010615|SMil_00021683|SMil_00022433|SMil_00003469|SMil_00023962|SMil_00017109|SMil_00009893|SMil_00005984|SMil_00014613|SMil_00002862|SMil_00005513|SMil_00012871|SMil_00030057|SMil_00024237|SMil_00013659|SMil_00001601|SMil_00016179|SMil_00001555|SMil_00014863|SMil_00006923|SMil_00025924|SMil_00029211|SMil_00000500|SMil_00013364|SMil_00010793|SMil_00012515|SMil_00030177|SMil_00000753|SMil_00008574|SMil_00000245|SMil_00006772|SMil_00013175|SMil_00023082|SMil_00024179|SMil_00017648|SMil_00025188|SMil_00015062|SMil_00027098|SMil_00009272|SMil_00023247|SMil_00002363|SMil_00014844|SMil_00029971|SMil_00012031|SMil_00001731|SMil_00024216|SMil_00008070|SMil_00010674|SMil_00000084|SMil_00017219|SMil_00026861|SMil_00011764|SMil_00027768|SMil_00009591|SMil_00000584|SMil_00017854|SMil_00012191|Novel01287|SMil_00005023|SMil_00009405|SMil_00024954|Novel00668|SMil_00017906|SMil_00023309|SMil_00029369|SMil_00001449|SMil_00002013|SMil_00002064|SMil_00017176|SMil_00024013|SMil_00011240|SMil_00008500|SMil_00016891|SMil_00021712|SMil_00005360|SMil_00009902|SMil_00003775|SMil_00010569|SMil_00013593|SMil_00010608|SMil_00023438|SMil_00022922|SMil_00003643|Novel00145|SMil_00016776|SMil_00011877|SMil_00019974|SMil_00006677|SMil_00009166|SMil_00020567|SMil_00000118|Novel00500|SMil_00011258|SMil_00020248|SMil_00010172|SMil_00023596|SMil_00004684|SMil_00008510|SMil_00027167|SMil_00010416|SMil_00015564|SMil_00003082|SMil_00016278|SMil_00003402|SMil_00004098|SMil_00006214|SMil_00017056|SMil_00027819|SMil_00009713|SMil_00026215|SMil_00025995|SMil_00016368|SMil_00008824|SMil_00008925|SMil_00022219|SMil_00009935|SMil_00009442|SMil_00028304|SMil_00014001|SMil_00017276|SMil_00021614|SMil_00019058|SMil_00013131|SMil_00015239|SMil_00022805|SMil_00021533|SMil_00021031|SMil_00003128|SMil_00018160|SMil_00010527|SMil_00003637|SMil_00001916|SMil_00028398|SMil_00025426|SMil_00002927|SMil_00012151|Novel01275|Novel02695|SMil_00025566|Novel01906|SMil_00010988|SMil_00006852|SMil_00024595|SMil_00000578|SMil_00021067|SMil_00004719|SMil_00011100|SMil_00013647|SMil_00005937|SMil_00011464|SMil_00020014|Novel01743|SMil_00005397|SMil_00005329|SMil_00006713|SMil_00026645|SMil_00027348|SMil_00003756|SMil_00005092|SMil_00013486|SMil_00016679|SMil_00015148|SMil_00016076|SMil_00028520|SMil_00012708|SMil_00025910|SMil_00001236|SMil_00009141|SMil_00028383|SMil_00023996|SMil_00023539|SMil_00026917|SMil_00021830|SMil_00007596|SMil_00021569|SMil_00013625|Novel01631|SMil_00010101|SMil_00005983|SMil_00018622|SMil_00005322|SMil_00008075|SMil_00015533|SMil_00003942|Novel00872|SMil_00000421|SMil_00021378|SMil_00011619|SMil_00002113|SMil_00016370|SMil_00012879|SMil_00018066|SMil_00029877|SMil_00001556|SMil_00028717|SMil_00007148|Novel03030|SMil_00029937|SMil_00026773|SMil_00011807|SMil_00002048|SMil_00001092|SMil_00019349|SMil_00006014|SMil_00003988|SMil_00022290|SMil_00026607|Novel03315|SMil_00008372|SMil_00016462|SMil_00012990|SMil_00012101|SMil_00006013|SMil_00029048|SMil_00017414|SMil_00008521|SMil_00017951|SMil_00004822|SMil_00019972|SMil_00010544|SMil_00013835|SMil_00005157|SMil_00010467|SMil_00027332|SMil_00018469|SMil_00002468|SMil_00008608|SMil_00007696|SMil_00009342|SMil_00013007|SMil_00002810|SMil_00011063|SMil_00014905|SMil_00002574|SMil_00018267|SMil_00029307|SMil_00001391|SMil_00009424|SMil_00026356|SMil_00016247|SMil_00013456|Novel00068|SMil_00000184|SMil_00001492|SMil_00026992|SMil_00022509|SMil_00010345|SMil_00018849|SMil_00019329|SMil_00022418|SMil_00004940|SMil_00007436|SMil_00011120|SMil_00017290|SMil_00009575|SMil_00013292|SMil_00028162|SMil_00005650|SMil_00008816|SMil_00017598|SMil_00019096|SMil_00020357|SMil_00004459|SMil_00011089|SMil_00016650|SMil_00004531|SMil_00002082|SMil_00001477|SMil_00003430|SMil_00004325|SMil_00029969|SMil_00026596|SMil_00021991|SMil_00006400|Novel00593|SMil_00013199|SMil_00014051|SMil_00028051|SMil_00027265|SMil_00012568|SMil_00007595|SMil_00015451|Novel02907|SMil_00010100|SMil_00004186|SMil_00006975|SMil_00010796|SMil_00002690|SMil_00014284|SMil_00010031|SMil_00005047|SMil_00017940|SMil_00003376|SMil_00012283|SMil_00005643|SMil_00008720|Novel00282|SMil_00021294|SMil_00018940|SMil_00015983|SMil_00027193|Novel00308|SMil_00015966|SMil_00020394|SMil_00012222|SMil_00016366|SMil_00017458|SMil_00021652|Novel00506|SMil_00006509|SMil_00019749|SMil_00023595|SMil_00010744|SMil_00008885|SMil_00023292|SMil_00006449|SMil_00021811|SMil_00005726|SMil_00004359|SMil_00017139|SMil_00014810|SMil_00015300|SMil_00000809|SMil_00019976|SMil_00000354|SMil_00023389|SMil_00022339|SMil_00026591|SMil_00013501|SMil_00029320|SMil_00011203|SMil_00004523|SMil_00007221|SMil_00026054|SMil_00002284|SMil_00020364|SMil_00007924|SMil_00013049|SMil_00006038|SMil_00010086|SMil_00005121|SMil_00024033|SMil_00007471|SMil_00021706|SMil_00004457|SMil_00006698|SMil_00010030|SMil_00018210|SMil_00018773|SMil_00017659|SMil_00012471|SMil_00020529|Novel02041|SMil_00026155|SMil_00029640|SMil_00021454|SMil_00017469|SMil_00002604|Novel01998|SMil_00028341|SMil_00011724|SMil_00006900|SMil_00007075|SMil_00011066|SMil_00026176|SMil_00013653|SMil_00009775|SMil_00003326|SMil_00026033|SMil_00001109|SMil_00000813|SMil_00027698|SMil_00010773|SMil_00002836|SMil_00003183|SMil_00009890|Novel03011|SMil_00002603|SMil_00014398|SMil_00023497|SMil_00011130|Novel02053|SMil_00010762|SMil_00030313|SMil_00012422|SMil_00009245|SMil_00026916|SMil_00017770|SMil_00001231|SMil_00014703|SMil_00012570|SMil_00002035|SMil_00025014|SMil_00007056|SMil_00021175|SMil_00020159|SMil_00000315|SMil_00017573|SMil_00013779|SMil_00030063|SMil_00013203|SMil_00003748|SMil_00026331|SMil_00000925|SMil_00009992|SMil_00001832|SMil_00009346|SMil_00006432|SMil_00025976|SMil_00011142|SMil_00001636|SMil_00016626|SMil_00011550|SMil_00004801|SMil_00025945|SMil_00004163|SMil_00012517|SMil_00000527|SMil_00027299|SMil_00029134|Novel01397|SMil_00011986|SMil_00024133|SMil_00024068|SMil_00011955|SMil_00013711|SMil_00009190|SMil_00021491|SMil_00004211|SMil_00014879|Novel00185|SMil_00010888|SMil_00029138|SMil_00019675|SMil_00009508|SMil_00017849|SMil_00018871|SMil_00010562|SMil_00010342|SMil_00007318|SMil_00021803|SMil_00002250|SMil_00030312|SMil_00026696|SMil_00024956|SMil_00011709|SMil_00020265|SMil_00017708|SMil_00012187|SMil_00011195|SMil_00028708|SMil_00005605|SMil_00019484|SMil_00001305|SMil_00024910|SMil_00001931|SMil_00022653|SMil_00029338|SMil_00002307|SMil_00012619|SMil_00026422|SMil_00000394|SMil_00006916|Novel01342|SMil_00005708|SMil_00027285|SMil_00027093|SMil_00009887|SMil_00022666|SMil_00007435|SMil_00010962|SMil_00029608|Novel01062|SMil_00004173|SMil_00011465|SMil_00020063|SMil_00021403|SMil_00029202|SMil_00001696|SMil_00027266|SMil_00016834|SMil_00003035|SMil_00000123|SMil_00022320|SMil_00015412|SMil_00009216|Novel00400|SMil_00022596|SMil_00018887|SMil_00016140|SMil_00019674|SMil_00021938|SMil_00014458|SMil_00008006|SMil_00003926|SMil_00010896|SMil_00008770|SMil_00003580|SMil_00001592|SMil_00004815|SMil_00016207|SMil_00023434|SMil_00001503|SMil_00003821|SMil_00013726|SMil_00026606|SMil_00022630|SMil_00007215|SMil_00024965|SMil_00010885|SMil_00024390|SMil_00009426|SMil_00014319|SMil_00014965|SMil_00002365|SMil_00010261|SMil_00015824|SMil_00005895|SMil_00000861|SMil_00015448|SMil_00017965|Novel01896|Novel01679|SMil_00002856|SMil_00023128|SMil_00021651|SMil_00007417|SMil_00005488|SMil_00003095|SMil_00027304|Novel02310|Novel00084|SMil_00023334|SMil_00028273|SMil_00014390|SMil_00003119|SMil_00019538|SMil_00003769|SMil_00025198|SMil_00009080|SMil_00025375|SMil_00017266|SMil_00007127|SMil_00021456|SMil_00025592|SMil_00004629|SMil_00007193|SMil_00008442|SMil_00008145|SMil_00021312|Novel01961|SMil_00013765|SMil_00003271|SMil_00023904|SMil_00021636|SMil_00020853|SMil_00001392|SMil_00009209|SMil_00002001|SMil_00006246|SMil_00000532|SMil_00001712|SMil_00022817|SMil_00010451|SMil_00005586|SMil_00017941|SMil_00027700|SMil_00010426|SMil_00021914|SMil_00020838|SMil_00004164|SMil_00021006|SMil_00017658|SMil_00030221|SMil_00021308|SMil_00029497|SMil_00018705|SMil_00011239|SMil_00011610|SMil_00012309|SMil_00008428|SMil_00004029|SMil_00002317|Novel02771|SMil_00016619|Novel00309|SMil_00028726|SMil_00012559|SMil_00002124|SMil_00012525|SMil_00020481|SMil_00013153|SMil_00017796|SMil_00010752|SMil_00024350|SMil_00025604|SMil_00018488|SMil_00005317|SMil_00006045|SMil_00011350|SMil_00020861|SMil_00021511|SMil_00014538|SMil_00000938|SMil_00028140|SMil_00028260|SMil_00015380|SMil_00000671|SMil_00020266|SMil_00003395|SMil_00021920|SMil_00019156|Novel00004|SMil_00022833|SMil_00005721|SMil_00011429|SMil_00009633|SMil_00010887|SMil_00029136|SMil_00021353|SMil_00015122|Novel01742|SMil_00014508|SMil_00028452|SMil_00022429|SMil_00017447|SMil_00024623|SMil_00005982|SMil_00024644|SMil_00000259|SMil_00004803|SMil_00003861|Novel01382|SMil_00027313|Novel00889|SMil_00028279|SMil_00027890|SMil_00011942|SMil_00016481|SMil_00014853|SMil_00013103|SMil_00015596|SMil_00022419|Novel02212|SMil_00010536|SMil_00013693|SMil_00023773|SMil_00001953|SMil_00002260|SMil_00004608|SMil_00022100|SMil_00008448|SMil_00029888|SMil_00005103|SMil_00024136|SMil_00015671|SMil_00025951|SMil_00006410|SMil_00007045|Novel00123|SMil_00021247|SMil_00025576|SMil_00018009|SMil_00008238|SMil_00006434|SMil_00021262|SMil_00019475|SMil_00009593|SMil_00019670|SMil_00002890|SMil_00001887|SMil_00028643|SMil_00017880|SMil_00006855|SMil_00012409|SMil_00020591|SMil_00029027|SMil_00004404|SMil_00013856|SMil_00014900|SMil_00010696|SMil_00018447|SMil_00017628|SMil_00009637|SMil_00019543|SMil_00019961|SMil_00016482|SMil_00017482|SMil_00026251|SMil_00002021|Novel00560|SMil_00029166|SMil_00008135|SMil_00005944|SMil_00017233|SMil_00021141|SMil_00009035|SMil_00027955|SMil_00003770|Novel02875|SMil_00006607|SMil_00028122|Novel03107|SMil_00018679|SMil_00012207|SMil_00017033|SMil_00006416|SMil_00006532|SMil_00006577|SMil_00002991|SMil_00002830|SMil_00014431|SMil_00014407|SMil_00024580|SMil_00027257|SMil_00020195|SMil_00014595|SMil_00003385|Novel02008|SMil_00027091|SMil_00003947|SMil_00020632|SMil_00004304|SMil_00016392|SMil_00000980|SMil_00024714|SMil_00020293|SMil_00010603|SMil_00018783|SMil_00006949|SMil_00001198|SMil_00019706|SMil_00022316|SMil_00025257|SMil_00024741|SMil_00001631|SMil_00008189|SMil_00005030|SMil_00020453|SMil_00021481|SMil_00000460|SMil_00014527|SMil_00012516|SMil_00013531|SMil_00012295|SMil_00006165|SMil_00021923|SMil_00022966|SMil_00002387|SMil_00020066|SMil_00003592|SMil_00000030|SMil_00016005|SMil_00028495|SMil_00007016|SMil_00025017|SMil_00024273|SMil_00013582|SMil_00017718|SMil_00027064|SMil_00006009|SMil_00023981|SMil_00030035|SMil_00018060|SMil_00009476|SMil_00017671|SMil_00018605|SMil_00005938|SMil_00020283|SMil_00014394|SMil_00021011|SMil_00021244|SMil_00027732|SMil_00004975|SMil_00000860|SMil_00012777|SMil_00016010|SMil_00007245|SMil_00009450|SMil_00024635|SMil_00024123|SMil_00030166|SMil_00003408|SMil_00009041|SMil_00012383|SMil_00010189|SMil_00009310|SMil_00014570|SMil_00005742|Novel00814|SMil_00020108|Novel01901|SMil_00022888|SMil_00017150|SMil_00006584|Novel00588|SMil_00011250|SMil_00003366|SMil_00021447|SMil_00023838|SMil_00007757|SMil_00017687|SMil_00007998|SMil_00009023|SMil_00012831|SMil_00022087|SMil_00012860|SMil_00024514|SMil_00010036|SMil_00011037|SMil_00025296|Novel03228|SMil_00012674|SMil_00002492|SMil_00000913|SMil_00014174|SMil_00013391|SMil_00004760|SMil_00002531|SMil_00029891|SMil_00020812|SMil_00007970|SMil_00009652|SMil_00025607|SMil_00023993|SMil_00001341|SMil_00012804|SMil_00000829|SMil_00025640|SMil_00024283|SMil_00011514|SMil_00005970|SMil_00023537|SMil_00018664|SMil_00016862|SMil_00004207|SMil_00005087|SMil_00026764|SMil_00024779|SMil_00019370|SMil_00016456|SMil_00014911|SMil_00009403|SMil_00000876|SMil_00011818|SMil_00011138|SMil_00001907|SMil_00011381|SMil_00011501|SMil_00000371|SMil_00016743|SMil_00000313|Novel00547|SMil_00020022|SMil_00012156|SMil_00010879|SMil_00005207|SMil_00014020|SMil_00010236|SMil_00029511|SMil_00015644|SMil_00001290|SMil_00005396|SMil_00001782|SMil_00029682|SMil_00009208|SMil_00003463|SMil_00015941|SMil_00012900|SMil_00012354|Novel03094|SMil_00028046|Novel00799|SMil_00016062|SMil_00006520|SMil_00022321|SMil_00010847|SMil_00022106|SMil_00023834|SMil_00016129|SMil_00010475|SMil_00000233|SMil_00016059|SMil_00012332|SMil_00007266|Novel03377|SMil_00013349|SMil_00019148|SMil_00027075|SMil_00026935|SMil_00005589|SMil_00024078|SMil_00029768|SMil_00021563|SMil_00005841|SMil_00001673|SMil_00018401|SMil_00022875|SMil_00011401|SMil_00029604|SMil_00002851|SMil_00005578|SMil_00011472|SMil_00026739|SMil_00027453|SMil_00022500|SMil_00020771|SMil_00029163|SMil_00014029|SMil_00017717|SMil_00000286|SMil_00024840|SMil_00024239|SMil_00022762|SMil_00027763|SMil_00026879|SMil_00005657|SMil_00007545|SMil_00003178|SMil_00007662|SMil_00013883|SMil_00001211|SMil_00022808|SMil_00004646|SMil_00020733|SMil_00025786|SMil_00025534|SMil_00022822|SMil_00023142|SMil_00015051|SMil_00012434|SMil_00009149|SMil_00010893|Novel02981|SMil_00006537|SMil_00015582|SMil_00026063|SMil_00024632|SMil_00002540|SMil_00002640|SMil_00001142|SMil_00019807|SMil_00020996|Novel01614|SMil_00011740|SMil_00009895|SMil_00030400|SMil_00024842|SMil_00000435|SMil_00000343|SMil_00004511|Novel00864|SMil_00002732|SMil_00013369|Novel02936|Novel00762|SMil_00026880|SMil_00011803|SMil_00020554|SMil_00025428|SMil_00000717|SMil_00013244|SMil_00001514|SMil_00017175|SMil_00027952|SMil_00014847|SMil_00000291|SMil_00018644|SMil_00011952|SMil_00022210|SMil_00017347|SMil_00009619|SMil_00005221|Novel02573|SMil_00017948|SMil_00023248|SMil_00014109|SMil_00026804|SMil_00024782|SMil_00008257|SMil_00016517|SMil_00007974|Novel01446|SMil_00012159|SMil_00017476|SMil_00004512|SMil_00019317|SMil_00010023|SMil_00005992|SMil_00016068|SMil_00022386|SMil_00010950|SMil_00011512|SMil_00016537|SMil_00007244|SMil_00028280|SMil_00026449|SMil_00007988|SMil_00016353|SMil_00013395|SMil_00013773|SMil_00004367|SMil_00017837|SMil_00016759|SMil_00000975|SMil_00007029|SMil_00010305|SMil_00003380|SMil_00028600|SMil_00011462|SMil_00017546|SMil_00022971|SMil_00010025|SMil_00004360|SMil_00005136|SMil_00005696|SMil_00010630|SMil_00007822|SMil_00021626|SMil_00011801|SMil_00006233|SMil_00029715|SMil_00022065|SMil_00012036|SMil_00023864|Novel02012|SMil_00001644|SMil_00012048|SMil_00004898|Novel01047|SMil_00016669|SMil_00004342|SMil_00017106|SMil_00018979|SMil_00012315|SMil_00013488|SMil_00006411|SMil_00012687|SMil_00009947|SMil_00017166|SMil_00000283|SMil_00003617|SMil_00017803|SMil_00020039|SMil_00004647|SMil_00022248|SMil_00002504|SMil_00007232|SMil_00020458|SMil_00026699|SMil_00029301|SMil_00024002|SMil_00026138|SMil_00029636|SMil_00016741|SMil_00020062|SMil_00021387|SMil_00014308|SMil_00018749|SMil_00002162|SMil_00026381|Novel00215|SMil_00007796|SMil_00001111|SMil_00017490|SMil_00029154|SMil_00019963|SMil_00016828|SMil_00012764|SMil_00005292|SMil_00027290|SMil_00004131|SMil_00024154|SMil_00001400|SMil_00014701|SMil_00005391|SMil_00017426|SMil_00000826|SMil_00001792|SMil_00017408|SMil_00025100|SMil_00024760|SMil_00009140|SMil_00015458|SMil_00003652|SMil_00018312|SMil_00013114|SMil_00006940|SMil_00018007|SMil_00013849|SMil_00005192|SMil_00015223|SMil_00006025|SMil_00008306|SMil_00018125|SMil_00020923|SMil_00003386|SMil_00025380|SMil_00007849|SMil_00020446|SMil_00028120|SMil_00007391|SMil_00022818|SMil_00003180|SMil_00008895|Novel03108|SMil_00013524|SMil_00011246|SMil_00005712|Novel01079|SMil_00000666|SMil_00025088|SMil_00027964|SMil_00024913|SMil_00008937|SMil_00007210|SMil_00017181|SMil_00010700|SMil_00010044|SMil_00022520|SMil_00010685|SMil_00022149|SMil_00025172|Novel00647|SMil_00025758|SMil_00014045|SMil_00027660|SMil_00021707|SMil_00006534|SMil_00008673|SMil_00018570|SMil_00007870|Novel00169|SMil_00017567|SMil_00020718|SMil_00025840|SMil_00019426|SMil_00018802|Novel03269|Novel02453|SMil_00011954|Novel01184|SMil_00019811|SMil_00010335|SMil_00018619|SMil_00005011|SMil_00015815|SMil_00008980|SMil_00025094|SMil_00016454|SMil_00020379|SMil_00003407|SMil_00018254|SMil_00002764|SMil_00011503|SMil_00006450|SMil_00023701|SMil_00003154|SMil_00012262|SMil_00000898|SMil_00010306|SMil_00007978|SMil_00023275|SMil_00017292|Novel01441|SMil_00027877|SMil_00008886|SMil_00002879|SMil_00023310|SMil_00005684|SMil_00013259|SMil_00012035|SMil_00002784|SMil_00009266|SMil_0000697
GO:0008152	metabolic process	biological_process	3.04E-09	3.26E-06	4314	7659	12351	23301	2153	Novel01251|SMil_00011201|Novel01070|SMil_00005482|SMil_00015278|SMil_00007792|SMil_00028357|SMil_00014586|SMil_00021482|SMil_00008356|SMil_00001054|SMil_00004437|Novel01523|SMil_00019470|SMil_00017320|SMil_00000999|SMil_00001461|SMil_00013001|SMil_00018868|SMil_00019996|SMil_00019622|SMil_00021079|SMil_00000667|SMil_00018307|SMil_00003732|SMil_00012728|Novel01591|SMil_00004501|SMil_00001073|SMil_00002524|SMil_00015336|SMil_00016820|SMil_00027655|SMil_00001683|SMil_00014360|SMil_00012827|SMil_00004423|SMil_00006149|SMil_00009402|SMil_00006839|SMil_00013960|SMil_00002139|SMil_00007142|SMil_00023457|SMil_00004775|SMil_00008622|SMil_00001772|SMil_00017152|SMil_00004533|SMil_00017136|SMil_00024681|SMil_00006820|SMil_00009639|SMil_00021919|SMil_00029196|SMil_00004402|SMil_00013746|SMil_00009628|SMil_00009678|Novel01791|Novel02754|SMil_00007352|SMil_00006440|SMil_00025115|SMil_00010122|SMil_00024511|SMil_00023661|SMil_00028430|SMil_00017952|SMil_00007899|SMil_00000218|SMil_00018053|SMil_00024300|SMil_00000361|SMil_00003269|SMil_00021690|Novel01015|SMil_00025916|SMil_00021202|SMil_00011116|SMil_00003717|SMil_00004797|SMil_00005072|SMil_00004496|SMil_00026135|SMil_00017470|SMil_00017021|SMil_00000853|SMil_00014928|SMil_00023722|SMil_00019861|SMil_00028522|SMil_00020859|SMil_00003918|SMil_00028631|SMil_00006650|SMil_00005526|SMil_00002132|SMil_00021503|SMil_00009467|SMil_00009066|SMil_00009929|SMil_00022208|SMil_00013228|SMil_00007651|SMil_00023718|Novel00595|SMil_00028440|SMil_00010209|SMil_00026461|SMil_00015141|SMil_00014898|SMil_00016805|SMil_00020745|SMil_00023734|SMil_00000559|SMil_00012768|SMil_00020111|SMil_00018668|SMil_00012792|SMil_00014531|SMil_00010904|SMil_00020499|SMil_00016833|SMil_00011944|SMil_00025213|SMil_00012588|SMil_00023045|SMil_00008094|SMil_00010216|SMil_00021136|SMil_00011873|SMil_00008931|SMil_00019309|SMil_00027178|SMil_00021494|SMil_00011564|SMil_00005918|SMil_00018185|SMil_00006018|SMil_00001473|SMil_00019079|SMil_00000765|SMil_00025560|SMil_00021434|SMil_00027207|SMil_00004852|SMil_00024678|SMil_00023607|SMil_00021399|SMil_00013666|SMil_00014795|SMil_00015091|SMil_00013636|SMil_00024985|SMil_00006151|SMil_00003368|SMil_00016012|SMil_00018403|SMil_00026146|SMil_00001628|SMil_00020430|SMil_00014591|SMil_00019227|SMil_00002099|SMil_00022052|SMil_00020431|SMil_00020381|SMil_00007455|SMil_00016373|SMil_00001566|SMil_00016202|SMil_00021978|SMil_00009358|SMil_00020048|SMil_00007967|SMil_00006578|SMil_00024281|SMil_00009441|SMil_00014753|SMil_00009564|SMil_00024905|SMil_00014200|SMil_00015113|SMil_00026926|SMil_00006454|SMil_00006091|SMil_00011862|SMil_00007837|SMil_00026857|Novel00642|SMil_00008580|SMil_00011252|SMil_00026410|SMil_00006316|SMil_00020541|SMil_00021347|SMil_00001808|SMil_00022021|SMil_00003338|SMil_00011606|SMil_00021149|SMil_00020609|SMil_00005728|SMil_00008368|SMil_00008767|SMil_00014353|SMil_00011793|SMil_00011595|SMil_00022291|SMil_00001736|SMil_00002175|SMil_00013340|SMil_00013759|SMil_00026156|SMil_00011581|SMil_00003066|SMil_00014655|SMil_00016994|SMil_00010419|SMil_00003449|SMil_00026118|SMil_00008972|SMil_00019608|SMil_00015931|SMil_00018204|SMil_00000988|SMil_00008012|SMil_00028923|SMil_00013262|SMil_00006882|SMil_00001362|SMil_00004056|SMil_00007088|SMil_00001811|SMil_00000764|SMil_00026225|SMil_00006029|SMil_00011069|SMil_00013834|SMil_00006135|SMil_00000787|SMil_00003440|SMil_00003921|SMil_00014348|SMil_00001620|SMil_00004010|SMil_00028519|SMil_00027217|SMil_00003554|SMil_00002234|SMil_00015833|SMil_00027419|SMil_00006093|Novel02231|SMil_00004287|SMil_00017376|SMil_00027626|SMil_00014552|SMil_00020732|SMil_00028494|SMil_00026366|SMil_00009181|SMil_00026700|SMil_00003150|SMil_00026038|SMil_00011594|SMil_00012266|SMil_00021508|SMil_00025999|SMil_00016049|SMil_00003367|SMil_00015354|SMil_00024363|SMil_00010333|SMil_00026644|SMil_00024282|SMil_00029260|SMil_00000214|SMil_00012948|SMil_00023769|SMil_00008249|SMil_00013021|SMil_00021311|SMil_00001836|SMil_00005810|SMil_00014779|SMil_00025996|SMil_00015871|SMil_00016029|SMil_00008525|SMil_00024182|SMil_00005635|SMil_00018798|SMil_00024242|SMil_00008284|SMil_00026667|SMil_00013977|SMil_00010663|SMil_00007734|SMil_00029683|SMil_00003927|SMil_00013509|SMil_00030393|SMil_00001997|SMil_00009434|SMil_00023224|SMil_00006481|SMil_00029626|SMil_00007086|SMil_00001955|SMil_00014541|SMil_00018253|SMil_00011318|SMil_00016223|SMil_00016264|SMil_00013189|SMil_00024445|SMil_00010681|SMil_00024176|SMil_00024177|SMil_00026359|SMil_00013058|SMil_00028287|SMil_00005680|SMil_00015942|SMil_00012453|SMil_00011468|SMil_00012513|SMil_00003667|SMil_00000756|SMil_00025381|SMil_00007860|SMil_00027021|SMil_00013672|SMil_00028084|SMil_00004742|SMil_00019762|SMil_00007274|SMil_00004759|SMil_00005772|SMil_00027213|SMil_00027900|SMil_00000484|SMil_00024540|SMil_00013539|SMil_00013637|SMil_00013084|Novel02308|SMil_00014678|SMil_00014234|SMil_00000812|SMil_00004395|SMil_00008199|SMil_00004966|SMil_00022990|SMil_00012034|SMil_00013403|SMil_00006188|SMil_00012838|SMil_00014037|SMil_00000209|SMil_00004212|SMil_00020995|SMil_00024355|SMil_00018818|SMil_00015688|SMil_00024400|Novel01726|SMil_00015386|SMil_00019709|SMil_00009845|SMil_00009173|SMil_00018527|SMil_00023969|SMil_00026414|SMil_00025364|SMil_00021443|SMil_00017234|SMil_00016492|SMil_00018297|SMil_00011802|SMil_00014972|SMil_00020713|SMil_00024302|SMil_00000047|SMil_00024999|SMil_00008485|SMil_00000457|SMil_00024035|SMil_00001165|SMil_00018677|SMil_00023444|SMil_00005900|SMil_00014364|SMil_00006832|SMil_00005638|SMil_00003460|SMil_00011449|SMil_00022458|SMil_00018680|SMil_00002405|SMil_00017665|SMil_00010945|SMil_00004544|SMil_00003968|Novel01019|SMil_00022845|SMil_00006864|SMil_00024423|SMil_00011528|Novel03129|SMil_00008380|SMil_00024621|SMil_00021546|SMil_00007326|SMil_00006007|SMil_00004142|SMil_00010642|SMil_00019593|SMil_00003955|SMil_00001766|SMil_00013463|SMil_00030080|SMil_00018588|SMil_00020186|SMil_00018990|Novel02156|SMil_00018645|SMil_00014866|SMil_00014227|SMil_00012195|SMil_00015144|SMil_00020483|Novel01410|SMil_00013975|SMil_00019764|SMil_00017707|SMil_00026129|SMil_00011238|SMil_00009748|SMil_00019724|SMil_00021274|SMil_00005561|SMil_00002379|SMil_00016415|SMil_00006816|SMil_00002244|SMil_00008527|SMil_00027868|SMil_00002900|SMil_00020260|SMil_00008365|SMil_00013437|SMil_00014400|SMil_00020655|SMil_00001382|SMil_00020116|SMil_00028619|SMil_00021552|SMil_00013377|SMil_00008706|SMil_00021554|SMil_00001414|SMil_00003090|SMil_00025335|SMil_00025307|SMil_00012054|SMil_00004073|SMil_00002352|Novel01259|SMil_00003904|SMil_00006234|SMil_00018452|SMil_00019577|SMil_00029769|SMil_00012391|SMil_00003723|SMil_00006971|SMil_00007458|SMil_00019104|SMil_00023137|SMil_00014323|Novel01877|SMil_00010900|Novel01336|SMil_00027214|SMil_00029458|SMil_00000891|SMil_00018021|SMil_00015841|SMil_00017733|SMil_00005334|SMil_00015348|SMil_00006497|SMil_00001139|SMil_00003157|SMil_00026003|SMil_00000594|SMil_00011983|SMil_00015618|SMil_00029040|SMil_00010205|SMil_00003486|SMil_00021612|SMil_00027020|SMil_00000684|SMil_00016523|SMil_00018232|SMil_00002800|SMil_00021047|SMil_00009529|SMil_00019245|SMil_00019667|SMil_00018693|SMil_00010496|SMil_00015467|SMil_00019334|SMil_00008280|SMil_00000339|Novel03482|SMil_00010848|SMil_00011090|SMil_00028553|SMil_00024517|SMil_00026533|SMil_00006752|SMil_00018975|SMil_00013057|SMil_00011871|SMil_00009487|SMil_00012289|SMil_00007443|SMil_00020706|SMil_00028131|SMil_00007041|SMil_00020580|SMil_00016724|SMil_00002238|SMil_00004609|SMil_00013641|SMil_00003541|SMil_00021502|SMil_00004813|SMil_00008584|SMil_00029881|SMil_00019925|Novel00523|SMil_00018259|SMil_00003931|SMil_00013632|SMil_00015919|SMil_00020506|SMil_00029110|SMil_00011626|SMil_00017472|SMil_00005929|SMil_00010670|SMil_00027907|SMil_00021237|SMil_00022540|SMil_00006903|SMil_00004397|SMil_00011750|SMil_00013878|Novel00258|SMil_00027118|SMil_00016104|SMil_00011553|SMil_00010047|SMil_00000681|Novel00628|SMil_00010091|SMil_00007591|SMil_00000337|SMil_00014169|SMil_00018828|SMil_00022404|SMil_00016988|SMil_00010722|SMil_00008424|SMil_00024372|SMil_00026609|SMil_00011723|SMil_00001032|SMil_00019061|SMil_00009730|SMil_00006471|SMil_00015163|SMil_00008138|SMil_00025698|SMil_00008730|SMil_00002613|SMil_00025854|SMil_00026557|SMil_00004302|SMil_00014189|SMil_00018463|SMil_00021825|SMil_00026425|SMil_00009359|SMil_00030382|SMil_00021014|SMil_00008157|SMil_00027231|Novel02070|SMil_00008240|SMil_00005756|SMil_00023695|SMil_00018329|SMil_00019684|SMil_00001141|SMil_00019354|SMil_00017075|SMil_00022318|SMil_00001251|SMil_00001330|SMil_00018747|SMil_00022823|SMil_00021405|SMil_00018986|SMil_00011658|SMil_00002322|SMil_00005703|SMil_00020192|Novel02917|SMil_00022024|SMil_00002253|SMil_00011030|SMil_00029500|SMil_00009243|SMil_00025146|SMil_00001029|SMil_00012870|SMil_00026957|SMil_00026322|SMil_00022697|SMil_00001108|Novel02767|SMil_00017247|SMil_00018146|SMil_00021398|SMil_00015543|SMil_00008588|SMil_00025028|SMil_00006665|SMil_00010346|SMil_00001000|SMil_00006425|SMil_00006594|SMil_00018959|SMil_00020565|SMil_00007775|SMil_00024808|SMil_00008464|SMil_00008484|SMil_00008554|SMil_00002736|SMil_00001106|SMil_00026813|SMil_00019214|SMil_00017356|SMil_00025600|SMil_00029912|SMil_00023926|SMil_00023084|SMil_00027743|SMil_00012368|SMil_00004218|SMil_00014943|SMil_00002680|Novel00526|SMil_00001369|SMil_00005159|SMil_00007576|SMil_00022315|SMil_00000551|SMil_00003188|SMil_00008096|SMil_00028125|SMil_00007868|SMil_00011031|SMil_00020016|SMil_00001586|SMil_00015398|SMil_00018288|SMil_00017933|SMil_00022396|SMil_00026186|SMil_00001594|SMil_00027803|SMil_00025933|SMil_00000570|SMil_00005528|SMil_00003708|SMil_00025163|SMil_00023008|SMil_00012669|SMil_00028068|SMil_00025668|SMil_00030050|SMil_00014827|SMil_00018378|SMil_00026324|SMil_00003356|SMil_00008568|SMil_00010577|SMil_00008064|SMil_00029865|SMil_00010497|SMil_00009766|SMil_00023986|SMil_00011480|SMil_00014276|SMil_00003258|SMil_00011383|SMil_00014822|SMil_00018336|SMil_00013677|SMil_00004518|SMil_00001295|Novel03483|SMil_00003344|SMil_00015179|SMil_00008634|Novel00920|SMil_00008942|SMil_00008855|SMil_00008453|SMil_00001412|SMil_00026825|Novel02177|SMil_00023924|SMil_00004751|SMil_00024968|SMil_00027478|SMil_00003923|SMil_00012508|SMil_00008248|SMil_00007118|SMil_00001071|SMil_00021208|SMil_00004088|SMil_00019160|Novel03224|SMil_00018651|SMil_00021063|Novel02495|SMil_00029778|SMil_00012596|SMil_00021756|SMil_00027267|SMil_00009460|SMil_00010857|SMil_00011228|SMil_00017478|SMil_00009867|Novel01494|SMil_00006588|SMil_00000510|SMil_00007233|SMil_00023510|SMil_00028119|SMil_00022891|SMil_00003158|SMil_00022881|SMil_00002936|SMil_00009601|SMil_00000326|SMil_00015005|SMil_00012167|SMil_00020829|SMil_00002739|SMil_00010595|SMil_00018370|SMil_00025018|SMil_00028089|SMil_00010235|SMil_00018767|SMil_00026525|SMil_00001718|SMil_00010430|SMil_00021095|SMil_00001035|SMil_00014999|SMil_00004949|SMil_00030155|SMil_00002400|SMil_00008552|SMil_00012094|SMil_00006255|SMil_00002024|SMil_00001445|SMil_00019833|SMil_00024364|SMil_00000368|SMil_00015371|SMil_00006459|SMil_00020460|SMil_00015303|SMil_00014249|SMil_00001053|SMil_00006663|SMil_00007040|SMil_00008825|SMil_00012139|SMil_00027038|SMil_00023178|SMil_00000056|SMil_00020388|SMil_00012186|SMil_00005160|SMil_00014141|SMil_00014356|SMil_00025184|SMil_00018707|SMil_00011095|SMil_00019750|SMil_00025708|SMil_00014202|SMil_00014425|SMil_00005967|SMil_00012667|SMil_00012366|SMil_00027044|SMil_00021661|SMil_00027905|SMil_00022428|SMil_00024925|SMil_00003156|SMil_00028633|SMil_00026014|SMil_00008587|SMil_00019883|SMil_00004259|SMil_00024289|Novel01852|SMil_00027330|SMil_00013820|SMil_00000066|SMil_00010177|SMil_00020074|SMil_00016220|Novel01654|SMil_00013465|SMil_00016197|SMil_00010833|SMil_00000831|SMil_00005164|SMil_00022856|SMil_00021680|SMil_00015994|SMil_00019642|SMil_00010560|Novel03114|SMil_00022652|SMil_00005415|SMil_00024759|SMil_00028697|SMil_00003167|SMil_00006095|SMil_00005862|SMil_00012240|SMil_00018487|SMil_00006586|SMil_00014027|SMil_00002668|SMil_00022975|SMil_00024502|SMil_00006778|SMil_00014470|SMil_00005980|SMil_00015775|SMil_00017792|SMil_00019291|SMil_00014170|SMil_00010004|SMil_00002801|Novel02124|SMil_00005560|SMil_00007298|SMil_00004281|SMil_00008343|SMil_00004715|SMil_00005089|SMil_00017089|SMil_00010723|SMil_00006361|SMil_00000387|SMil_00001098|SMil_00013381|SMil_00017603|SMil_00017058|SMil_00019626|SMil_00006664|SMil_00006448|SMil_00014195|SMil_00022387|SMil_00014883|SMil_00023895|SMil_00005794|SMil_00000968|SMil_00008615|SMil_00023145|SMil_00008102|SMil_00009044|SMil_00012693|SMil_00001864|SMil_00000176|SMil_00019390|SMil_00016682|SMil_00004848|SMil_00021065|SMil_00003788|SMil_00005198|SMil_00008342|SMil_00003858|SMil_00015594|SMil_00006228|SMil_00000777|SMil_00008131|SMil_00008170|SMil_00004809|SMil_00011155|SMil_00006473|SMil_00012699|SMil_00011433|SMil_00006292|SMil_00016334|SMil_00003738|SMil_00020566|SMil_00000699|SMil_00001152|SMil_00014998|SMil_00001653|SMil_00022249|SMil_00011299|SMil_00022581|SMil_00023401|SMil_00009877|SMil_00016107|SMil_00010944|SMil_00020659|SMil_00018059|SMil_00010422|SMil_00012127|SMil_00019485|SMil_00002676|SMil_00019125|SMil_00016746|SMil_00008681|SMil_00024607|SMil_00006227|SMil_00001640|SMil_00012889|SMil_00001030|SMil_00018337|SMil_00012512|SMil_00006463|SMil_00004550|SMil_00012622|SMil_00004230|SMil_00022954|SMil_00002293|SMil_00000250|SMil_00024737|SMil_00002772|SMil_00008747|SMil_00012219|SMil_00026853|SMil_00000719|SMil_00001896|SMil_00016191|SMil_00004116|SMil_00019546|SMil_00016836|SMil_00004382|SMil_00005012|SMil_00012642|SMil_00030391|SMil_00009896|SMil_00023515|SMil_00025627|SMil_00013634|SMil_00009127|SMil_00020692|SMil_00019275|SMil_00018812|SMil_00025510|SMil_00029367|SMil_00005760|SMil_00008275|SMil_00012208|SMil_00007089|SMil_00017363|SMil_00020776|SMil_00003724|SMil_00011615|SMil_00024648|SMil_00013868|SMil_00023851|SMil_00008035|SMil_00010828|SMil_00013348|SMil_00013781|SMil_00013882|SMil_00026321|SMil_00004563|SMil_00008384|SMil_00022274|SMil_00002678|SMil_00001505|SMil_00017207|SMil_00005740|SMil_00023150|SMil_00014836|SMil_00000884|SMil_00012296|SMil_00018655|SMil_00000168|SMil_00021840|SMil_00019859|SMil_00022804|SMil_00018008|SMil_00025374|SMil_00008245|SMil_00019255|SMil_00020606|SMil_00009950|SMil_00015572|SMil_00013249|SMil_00026965|SMil_00006403|SMil_00025291|SMil_00017143|SMil_00030290|SMil_00021828|SMil_00019402|SMil_00016180|SMil_00017548|SMil_00013583|SMil_00026499|SMil_00026689|SMil_00009702|SMil_00021430|SMil_00014457|SMil_00021120|SMil_00011711|SMil_00007806|SMil_00002454|SMil_00020120|Novel00477|SMil_00003976|SMil_00026191|SMil_00007165|SMil_00007588|SMil_00013635|SMil_00011471|SMil_00028012|SMil_00017115|SMil_00014615|SMil_00020860|SMil_00026912|SMil_00018122|SMil_00012198|SMil_00022848|SMil_00030126|SMil_00017790|SMil_00017004|SMil_00016859|SMil_00003165|SMil_00009152|SMil_00007833|SMil_00021235|SMil_00008011|SMil_00029034|SMil_00020797|SMil_00005636|SMil_00017713|SMil_00005235|SMil_00001209|SMil_00012365|SMil_00021449|SMil_00028782|SMil_00022535|SMil_00015186|SMil_00001920|SMil_00001704|SMil_00017370|SMil_00014884|SMil_00024392|SMil_00013388|SMil_00019250|SMil_00023592|SMil_00024322|SMil_00016764|SMil_00022816|SMil_00014091|SMil_00008423|SMil_00001234|SMil_00020475|SMil_00029851|SMil_00021270|SMil_00000997|SMil_00012812|SMil_00019260|SMil_00026283|SMil_00013285|SMil_00013643|SMil_00020127|SMil_00023295|SMil_00012541|SMil_00016835|SMil_00025302|SMil_00003483|SMil_00018821|SMil_00011838|SMil_00001767|SMil_00002684|SMil_00020099|SMil_00004388|SMil_00001770|SMil_00009695|SMil_00005934|SMil_00010185|SMil_00001255|SMil_00024663|SMil_00000878|Novel02839|SMil_00002149|SMil_00013370|SMil_00027789|SMil_00009918|SMil_00029214|SMil_00027797|SMil_00021419|SMil_00017335|SMil_00011925|SMil_00029665|SMil_00021227|SMil_00028636|SMil_00027019|SMil_00009013|SMil_00023512|SMil_00010929|SMil_00011530|SMil_00005557|SMil_00010662|SMil_00012888|SMil_00016513|Novel02766|SMil_00008489|SMil_00010486|SMil_00014399|SMil_00018771|SMil_00016874|SMil_00010970|SMil_00017326|SMil_00005845|SMil_00024251|SMil_00012130|SMil_00027622|SMil_00009376|SMil_00010210|SMil_00019161|SMil_00022801|SMil_00001395|SMil_00018367|SMil_00008852|SMil_00009660|SMil_00015464|SMil_00018112|SMil_00018170|SMil_00018575|SMil_00012308|SMil_00020128|SMil_00014010|SMil_00010404|SMil_00021154|SMil_00025222|SMil_00016127|SMil_00008598|SMil_00026870|SMil_00002429|SMil_00013162|SMil_00002416|SMil_00013464|SMil_00014156|SMil_00013074|SMil_00021366|SMil_00007203|SMil_00028101|SMil_00017249|SMil_00004605|SMil_00010976|SMil_00023655|SMil_00022904|SMil_00002951|SMil_00006743|SMil_00015393|SMil_00014738|SMil_00026282|SMil_00029988|SMil_00000822|SMil_00008040|SMil_00012297|SMil_00020439|Novel02790|SMil_00010541|SMil_00001389|SMil_00007299|SMil_00020223|SMil_00002743|SMil_00012802|SMil_00025003|SMil_00004919|SMil_00023516|SMil_00017311|SMil_00013946|SMil_00012884|SMil_00001208|SMil_00002829|SMil_00007750|SMil_00027921|SMil_00019862|SMil_00027381|SMil_00015357|SMil_00012258|SMil_00020316|SMil_00001313|SMil_00014961|SMil_00028429|SMil_00002873|SMil_00012524|SMil_00002510|SMil_00000006|SMil_00004824|SMil_00007983|SMil_00021807|SMil_00017390|SMil_00022861|SMil_00017634|SMil_00008575|Novel01845|SMil_00027567|SMil_00003044|SMil_00017128|SMil_00002549|SMil_00020378|SMil_00004428|SMil_00017063|SMil_00007418|SMil_00009705|SMil_00029456|SMil_00018183|SMil_00000117|SMil_00016535|SMil_00024995|SMil_00015326|SMil_00003135|SMil_00009461|SMil_00015423|SMil_00026500|SMil_00018402|SMil_00019760|SMil_00027278|SMil_00004582|SMil_00012641|SMil_00017134|SMil_00008889|SMil_00008775|SMil_00001894|SMil_00006373|SMil_00024045|SMil_00013290|SMil_00026814|SMil_00006074|Novel02624|SMil_00013091|SMil_00019001|SMil_00015769|SMil_00029736|SMil_00002038|SMil_00028397|SMil_00001879|SMil_00027972|SMil_00016138|SMil_00001191|SMil_00015112|SMil_00018863|SMil_00009356|SMil_00023770|SMil_00011639|SMil_00012815|SMil_00012294|SMil_00021246|SMil_00024312|SMil_00001775|SMil_00002525|Novel03341|SMil_00004084|SMil_00026221|SMil_00010558|SMil_00000426|SMil_00014131|SMil_00018564|SMil_00025997|SMil_00004368|SMil_00007321|SMil_00021165|SMil_00008502|SMil_00023847|SMil_00006821|SMil_00009769|SMil_00027284|SMil_00025214|SMil_00023133|SMil_00009983|SMil_00001422|Novel00793|SMil_00016827|SMil_00013642|SMil_00008407|SMil_00001062|SMil_00022524|SMil_00025901|SMil_00006998|SMil_00001764|SMil_00024475|SMil_00012546|SMil_00005768|SMil_00002183|SMil_00002511|Novel00767|SMil_00002797|SMil_00022203|SMil_00007438|SMil_00011696|SMil_00006563|SMil_00004601|SMil_00024496|SMil_00014506|SMil_00013212|SMil_00014038|SMil_00008837|SMil_00004547|SMil_00024697|SMil_00021190|SMil_00005130|SMil_00024266|SMil_00029731|SMil_00013081|SMil_00023818|SMil_00008260|SMil_00005761|SMil_00005808|Novel03294|SMil_00001802|SMil_00021979|SMil_00007070|SMil_00012670|SMil_00008473|SMil_00007706|SMil_00022400|SMil_00029176|SMil_00020970|Novel02481|SMil_00002767|SMil_00013978|SMil_00019386|SMil_00011231|SMil_00001975|SMil_00009763|SMil_00005969|SMil_00026677|SMil_00021649|SMil_00009396|SMil_00015709|SMil_00023303|SMil_00019404|SMil_00011331|SMil_00005541|SMil_00012373|SMil_00006984|SMil_00028105|SMil_00008828|Novel00620|SMil_00012531|SMil_00012322|SMil_00021584|SMil_00026066|Novel02166|SMil_00003887|SMil_00000302|SMil_00015525|SMil_00024694|SMil_00027917|SMil_00014111|SMil_00005798|Novel02018|SMil_00022797|SMil_00015259|SMil_00007121|SMil_00022253|Novel01479|SMil_00013056|SMil_00025558|SMil_00016972|SMil_00016300|SMil_00018756|SMil_00023474|SMil_00019265|SMil_00015199|SMil_00026207|SMil_00007676|SMil_00003052|SMil_00011901|SMil_00001244|SMil_00009193|SMil_00010753|SMil_00020852|SMil_00015145|SMil_00003459|SMil_00022578|SMil_00018187|SMil_00005802|SMil_00024818|SMil_00022865|SMil_00007218|SMil_00016823|SMil_00012740|SMil_00018184|SMil_00025630|SMil_00012819|Novel02728|SMil_00003277|SMil_00029011|SMil_00004950|SMil_00005158|SMil_00001326|SMil_00008913|SMil_00012109|SMil_00025037|SMil_00001439|SMil_00025299|SMil_00018667|SMil_00010657|SMil_00014125|SMil_00009951|SMil_00018866|SMil_00013100|SMil_00025780|SMil_00023075|SMil_00000191|SMil_00015506|SMil_00011557|SMil_00028937|SMil_00014462|SMil_00027417|SMil_00018786|SMil_00026212|SMil_00019530|SMil_00014333|SMil_00022050|SMil_00014124|SMil_00004554|SMil_00026365|SMil_00027229|SMil_00001734|SMil_00002757|SMil_00014389|SMil_00015642|SMil_00012661|SMil_00000137|SMil_00029504|SMil_00009814|SMil_00004134|SMil_00009694|SMil_00004793|SMil_00028282|SMil_00022641|SMil_00007393|SMil_00017386|SMil_00018911|SMil_00017381|SMil_00010623|SMil_00013079|SMil_00018913|SMil_00005610|SMil_00028306|SMil_00011552|SMil_00004640|SMil_00023647|SMil_00028093|SMil_00024897|SMil_00019045|SMil_00022385|SMil_00018393|SMil_00014297|SMil_00004825|SMil_00000072|SMil_00005274|SMil_00013036|SMil_00027600|SMil_00000329|SMil_00014921|SMil_00007912|SMil_00007756|SMil_00013288|SMil_00019853|SMil_00004159|SMil_00007673|SMil_00023472|Novel00879|SMil_00012305|SMil_00024512|SMil_00029420|SMil_00023192|SMil_00026882|SMil_00025964|SMil_00004545|SMil_00005556|SMil_00001063|SMil_00014944|SMil_00006678|SMil_00011497|SMil_00015614|SMil_00001967|SMil_00013745|SMil_00013826|SMil_00018583|SMil_00012882|SMil_00015150|SMil_00017539|SMil_00014789|SMil_00023746|SMil_00028054|SMil_00014885|SMil_00005330|Novel01003|SMil_00004997|SMil_00025418|SMil_00024551|SMil_00009154|SMil_00019010|SMil_00020614|SMil_00024801|SMil_00017208|SMil_00004227|SMil_00011568|SMil_00021090|SMil_00027513|SMil_00023686|SMil_00005332|SMil_00026353|SMil_00024738|SMil_00027785|SMil_00008021|SMil_00005067|SMil_00024969|SMil_00003293|SMil_00019942|SMil_00030116|SMil_00009024|SMil_00028097|SMil_00000251|SMil_00001051|SMil_00018714|SMil_00027036|SMil_00030369|SMil_00012083|SMil_00016993|SMil_00007311|SMil_00015820|SMil_00004089|SMil_00021299|SMil_00003160|SMil_00011593|SMil_00001573|SMil_00019531|SMil_00028262|SMil_00016332|SMil_00000441|SMil_00003273|SMil_00015366|SMil_00002093|SMil_00014606|SMil_00000070|SMil_00015791|SMil_00018186|SMil_00004776|SMil_00019195|SMil_00014523|SMil_00022092|SMil_00017438|SMil_00013518|SMil_00013289|SMil_00022938|SMil_00009655|SMil_00004203|SMil_00019952|SMil_00000369|SMil_00004546|SMil_00026808|SMil_00021658|SMil_00014945|SMil_00025743|SMil_00020227|SMil_00009088|SMil_00005704|SMil_00009385|SMil_00014509|SMil_00014912|SMil_00004540|SMil_00004141|SMil_00024656|SMil_00028716|SMil_00019236|SMil_00001565|Novel02399|SMil_00024641|SMil_00000166|SMil_00011008|SMil_00003363|SMil_00005248|SMil_00017836|Novel01139|SMil_00001694|SMil_00022372|SMil_00016881|SMil_00012807|SMil_00005293|SMil_00021639|SMil_00014497|Novel01017|SMil_00026794|SMil_00003409|SMil_00005113|SMil_00015798|SMil_00005425|Novel03401|SMil_00012717|SMil_00024307|SMil_00006390|SMil_00009264|SMil_00028467|SMil_00003692|SMil_00025914|SMil_00002587|SMil_00004896|SMil_00007202|SMil_00008809|SMil_00014645|SMil_00007204|SMil_00026415|SMil_00011827|SMil_00020865|SMil_00009291|SMil_00021134|SMil_00009801|SMil_00006417|SMil_00021232|SMil_00029317|SMil_00020064|SMil_00018206|SMil_00003161|SMil_00019588|SMil_00016319|SMil_00011296|SMil_00017074|SMil_00006716|SMil_00020034|SMil_00020350|SMil_00007392|SMil_00029341|SMil_00024599|SMil_00008559|SMil_00022678|SMil_00013472|SMil_00008099|SMil_00001803|SMil_00029147|SMil_00025339|SMil_00006392|SMil_00022171|SMil_00024151|SMil_00019852|SMil_00020133|SMil_00015219|SMil_00012668|SMil_00013110|SMil_00005819|SMil_00018099|SMil_00020380|SMil_00003664|SMil_00021214|SMil_00000468|SMil_00011152|SMil_00003037|SMil_00019654|SMil_00014781|SMil_00009689|SMil_00013137|SMil_00016263|SMil_00021758|SMil_00006837|SMil_00012072|SMil_00016015|SMil_00024202|SMil_00012944|SMil_00028637|SMil_00003439|SMil_00019233|SMil_00022537|SMil_00014254|Novel01300|SMil_00021889|SMil_00013414|SMil_00008533|SMil_00007445|SMil_00025635|SMil_00023094|SMil_00013412|SMil_00027635|SMil_00027922|SMil_00000843|SMil_00024431|SMil_00009988|SMil_00028981|SMil_00015033|SMil_00027443|SMil_00002750|SMil_00014194|SMil_00012749|Novel03460|SMil_00021024|SMil_00018438|SMil_00020746|SMil_00004552|SMil_00009886|SMil_00010406|SMil_00019970|Novel01203|SMil_00014203|SMil_00004844|SMil_00020864|SMil_00015261|SMil_00012562|SMil_00028249|SMil_00018980|Novel01460|SMil_00018976|Novel00219|SMil_00007137|SMil_00014480|SMil_00009546|SMil_00010199|Novel00729|SMil_00016208|SMil_00009215|SMil_00014183|SMil_00021827|SMil_00008887|SMil_00016200|SMil_00024508|SMil_00011973|SMil_00010967|SMil_00001366|SMil_00007482|SMil_00023368|SMil_00015867|SMil_00009470|SMil_00016987|SMil_00025811|SMil_00026538|SMil_00005843|SMil_00002984|SMil_00026555|SMil_00011688|SMil_00020545|SMil_00021396|SMil_00006409|SMil_00023557|SMil_00021416|SMil_00027726|SMil_00016821|SMil_00014380|SMil_00017195|SMil_00023232|SMil_00014331|SMil_00022237|SMil_00027896|SMil_00003991|SMil_00012921|SMil_00011678|SMil_00028892|SMil_00008701|SMil_00013278|SMil_00017635|SMil_00018736|SMil_00015426|SMil_00028466|SMil_00021178|SMil_00012007|SMil_00009872|SMil_00030025|SMil_00001488|SMil_00019725|SMil_00008165|SMil_00003560|SMil_00026336|SMil_00027512|SMil_00018573|SMil_00002051|SMil_00010325|SMil_00003461|SMil_00027991|SMil_00011224|SMil_00005053|SMil_00010643|SMil_00015592|SMil_00007149|SMil_00027610|SMil_00002008|SMil_00019778|SMil_00010898|SMil_00023088|SMil_00016134|SMil_00000009|SMil_00026772|SMil_00007037|SMil_00005138|SMil_00022295|SMil_00003159|SMil_00005563|SMil_00003077|SMil_00005476|SMil_00008426|SMil_00005331|SMil_00017135|Novel00805|SMil_00005763|SMil_00028499|SMil_00002889|SMil_00014865|SMil_00007811|SMil_00026629|SMil_00002057|SMil_00007993|SMil_00008109|SMil_00011984|SMil_00022362|SMil_00010076|SMil_00019016|SMil_00013706|SMil_00028908|SMil_00005667|SMil_00024041|SMil_00007935|SMil_00013707|SMil_00027249|SMil_00016397|SMil_00010248|SMil_00011399|SMil_00024846|SMil_00009822|SMil_00006569|SMil_00012626|SMil_00017190|SMil_00007196|SMil_00004553|SMil_00023116|SMil_00030149|SMil_00012172|SMil_00017560|SMil_00007331|SMil_00001177|SMil_00011288|SMil_00017236|SMil_00020197|SMil_00005145|Novel01374|SMil_00007828|SMil_00026376|SMil_00020882|SMil_00025209|SMil_00016337|SMil_00011748|SMil_00013893|SMil_00025479|SMil_00000830|SMil_00010732|SMil_00001610|SMil_00023620|Novel02273|SMil_00015907|SMil_00007139|SMil_00012136|SMil_00030388|SMil_00015047|SMil_00009001|SMil_00005877|SMil_00006784|SMil_00009445|SMil_00023808|Novel01911|SMil_00017761|SMil_00012345|SMil_00028746|SMil_00008326|SMil_00002866|SMil_00016271|SMil_00008602|SMil_00019090|SMil_00002577|Novel03082|SMil_00020000|SMil_00014492|SMil_00022937|Novel00883|SMil_00015518|SMil_00010530|SMil_00006992|Novel01496|SMil_00007313|SMil_00007930|SMil_00007861|SMil_00002769|SMil_00006137|SMil_00012597|SMil_00010715|SMil_00029543|SMil_00008854|SMil_00012760|SMil_00025441|SMil_00011981|SMil_00011047|SMil_00026125|SMil_00003802|SMil_00021588|SMil_00026273|SMil_00004376|SMil_00022401|SMil_00011024|SMil_00024354|SMil_00018841|SMil_00007770|SMil_00010390|SMil_00013992|SMil_00009125|SMil_00012454|SMil_00000114|SMil_00023301|SMil_00016270|SMil_00004892|SMil_00008467|SMil_00013874|SMil_00019355|SMil_00003418|SMil_00019510|SMil_00007598|SMil_00023970|SMil_00025545|SMil_00019176|SMil_00019860|SMil_00013973|SMil_00006267|SMil_00022739|SMil_00021441|SMil_00015129|SMil_00017753|SMil_00014940|SMil_00018182|SMil_00005750|SMil_00017453|SMil_00000924|SMil_00005268|SMil_00013867|SMil_00019640|SMil_00020508|SMil_00005162|SMil_00003782|SMil_00020342|SMil_00026856|Novel02919|SMil_00016156|SMil_00015264|SMil_00016878|SMil_00025707|SMil_00010377|SMil_00008518|SMil_00019173|SMil_00005244|SMil_00016911|SMil_00019072|SMil_00002827|SMil_00026279|SMil_00010701|SMil_00013059|SMil_00030280|SMil_00010618|SMil_00006489|SMil_00022733|SMil_00006250|SMil_00016734|SMil_00014210|SMil_00019548|SMil_00008505|SMil_00017250|SMil_00024491|SMil_00017382|SMil_00016763|SMil_00028968|SMil_00011783|SMil_00006360|SMil_00013277|SMil_00011992|SMil_00026171|SMil_00012527|SMil_00012125|SMil_00002852|SMil_00026576|SMil_00017832|SMil_00012427|Novel00141|SMil_00018082|SMil_00017781|SMil_00009276|SMil_00014283|SMil_00004749|SMil_00009583|SMil_00011779|SMil_00026274|SMil_00005093|SMil_00013482|SMil_00023948|SMil_00028734|SMil_00000791|Novel02219|SMil_00013959|Novel01429|SMil_00010289|SMil_00024466|SMil_00001070|SMil_00004451|SMil_00019164|SMil_00012225|SMil_00016580|SMil_00029644|SMil_00027427|SMil_00020107|SMil_00011254|SMil_00001393|SMil_00007982|SMil_00022172|SMil_00013823|SMil_00028047|SMil_00024404|SMil_00010892|SMil_00013717|SMil_00013263|SMil_00016924|SMil_00015553|SMil_00024627|SMil_00004624|SMil_00024109|SMil_00023369|SMil_00028743|SMil_00013558|SMil_00022063|SMil_00023535|SMil_00006867|SMil_00024967|SMil_00010641|SMil_00004820|SMil_00002857|SMil_00014119|SMil_00000338|SMil_00022226|SMil_00019133|SMil_00027941|SMil_00005233|SMil_00023285|SMil_00005282|SMil_00002833|SMil_00026924|SMil_00017251|SMil_00017683|SMil_00027395|SMil_00010425|SMil_00007280|SMil_00005027|SMil_00023370|Novel00266|SMil_00026024|Novel00331|SMil_00026233|SMil_00008790|SMil_00001430|SMil_00000837|SMil_00020892|SMil_00029667|SMil_00025145|SMil_00023989|SMil_00005441|SMil_00029757|SMil_00001801|SMil_00001551|SMil_00012969|SMil_00027002|SMil_00009284|SMil_00017303|SMil_00024408|SMil_00013552|SMil_00029438|SMil_00014094|SMil_00016014|SMil_00001436|SMil_00027988|SMil_00013368|SMil_00015165|SMil_00002983|SMil_00001302|SMil_00024904|SMil_00011450|SMil_00002343|SMil_00020558|SMil_00015065|SMil_00013495|SMil_00016420|SMil_00002528|SMil_00020496|SMil_00010653|SMil_00013890|SMil_00019798|Novel02968|SMil_00016894|SMil_00001192|SMil_00010695|SMil_00005991|SMil_00019259|SMil_00028342|SMil_00029153|SMil_00016882|SMil_00012253|SMil_00010252|SMil_00021966|SMil_00020599|SMil_00013850|Novel00827|SMil_00008088|SMil_00021280|SMil_00017973	2161	SMil_00017175|SMil_00017774|SMil_00013244|SMil_00000717|SMil_00002258|SMil_00017212|SMil_00020554|SMil_00024141|SMil_00024592|Novel02936|SMil_00013829|SMil_00002732|SMil_00006741|SMil_00013369|Novel00864|SMil_00000343|SMil_00004511|SMil_00030400|SMil_00024842|SMil_00019234|SMil_00011740|SMil_00006248|SMil_00002254|SMil_00026928|SMil_00018140|SMil_00024632|SMil_00002640|SMil_00006647|SMil_00026063|SMil_00006537|SMil_00018518|Novel02981|SMil_00014913|SMil_00015051|SMil_00023142|SMil_00022822|SMil_00025534|SMil_00020733|SMil_00001211|SMil_00007662|SMil_00007545|SMil_00026879|SMil_00005657|SMil_00022762|SMil_00000286|SMil_00024239|SMil_00017717|SMil_00014029|SMil_00020771|SMil_00009106|SMil_00027453|SMil_00029604|SMil_00002851|SMil_00000722|SMil_00008640|SMil_00001673|SMil_00002697|SMil_00005841|SMil_00021563|SMil_00024078|SMil_00029768|SMil_00010491|SMil_00005589|SMil_00026935|SMil_00019148|SMil_00013349|Novel00215|SMil_00014308|SMil_00018749|SMil_00028167|SMil_00021387|SMil_00029636|SMil_00009574|SMil_00026699|SMil_00013014|SMil_00020458|SMil_00005347|SMil_00016041|SMil_00020039|SMil_00024588|SMil_00008995|SMil_00022018|SMil_00003617|SMil_00004076|SMil_00017166|SMil_00009947|SMil_00014108|SMil_00006411|SMil_00013488|SMil_00012315|SMil_00007220|SMil_00018979|SMil_00016669|SMil_00012048|SMil_00020740|SMil_00023864|SMil_00022065|SMil_00011801|SMil_00006233|SMil_00010630|SMil_00005136|SMil_00021842|SMil_00004360|SMil_00022971|SMil_00011462|SMil_00006363|SMil_00007029|SMil_00029751|SMil_00017837|SMil_00016759|SMil_00004367|SMil_00028050|SMil_00011128|SMil_00003629|SMil_00013395|SMil_00000585|SMil_00024773|SMil_00007988|SMil_00028280|SMil_00011512|SMil_00016537|SMil_00016068|SMil_00022386|SMil_00019317|SMil_00005992|Novel03303|SMil_00017476|SMil_00029327|SMil_00012159|Novel01446|SMil_00005394|SMil_00007894|SMil_00014109|SMil_00013684|SMil_00002239|SMil_00005221|SMil_00009619|SMil_00022210|SMil_00017347|SMil_00011952|SMil_00018644|SMil_00014847|SMil_00009023|SMil_00007757|SMil_00027834|SMil_00003366|SMil_00021447|SMil_00017150|SMil_00016226|SMil_00022888|Novel01901|SMil_00018907|Novel00814|SMil_00009310|SMil_00014570|SMil_00005742|SMil_00030166|SMil_00009041|SMil_00024123|SMil_00009450|SMil_00016010|SMil_00012777|SMil_00000860|SMil_00028176|SMil_00013220|SMil_00027732|SMil_00021244|SMil_00014394|SMil_00030151|SMil_00021020|SMil_00001511|SMil_00011432|SMil_00026482|SMil_00018605|SMil_00017671|SMil_00003860|SMil_00001239|SMil_00024183|SMil_00006009|SMil_00009482|SMil_00013112|SMil_00014598|SMil_00017718|SMil_00025017|SMil_00007016|SMil_00028495|SMil_00016005|SMil_00020066|SMil_00015392|Novel01151|SMil_00024778|SMil_00002387|SMil_00022966|SMil_00021923|SMil_00002638|SMil_00012516|SMil_00000460|SMil_00008460|SMil_00020453|SMil_00005030|SMil_00012135|SMil_00008189|SMil_00001631|SMil_00012147|SMil_00022655|SMil_00024741|SMil_00001198|SMil_00025257|SMil_00006949|SMil_00018783|SMil_00007266|SMil_00021671|SMil_00012332|SMil_00000233|SMil_00019092|SMil_00010475|SMil_00020502|SMil_00018504|SMil_00023834|SMil_00022106|SMil_00010847|SMil_00006520|SMil_00016062|SMil_00028046|SMil_00014850|Novel03094|SMil_00012900|SMil_00003463|SMil_00009208|SMil_00001782|SMil_00005473|SMil_00001290|SMil_00029511|Novel00989|SMil_00014020|SMil_00022363|SMil_00003181|SMil_00012156|SMil_00020022|SMil_00023159|SMil_00016743|SMil_00000371|SMil_00011501|SMil_00001884|SMil_00001907|SMil_00028037|SMil_00011138|SMil_00000876|SMil_00011282|SMil_00009403|SMil_00014911|SMil_00020910|SMil_00019370|SMil_00025008|SMil_00010268|SMil_00026764|SMil_00001885|SMil_00013383|SMil_00005087|SMil_00016862|SMil_00009398|SMil_00023537|SMil_00018664|SMil_00009136|SMil_00011514|SMil_00024283|SMil_00001957|SMil_00002129|SMil_00013040|SMil_00026174|SMil_00012353|SMil_00001341|SMil_00012804|SMil_00013238|SMil_00023993|SMil_00009652|SMil_00007970|SMil_00020812|SMil_00011280|SMil_00018872|SMil_00011484|SMil_00017429|SMil_00007557|SMil_00000913|SMil_00010246|SMil_00004580|Novel03228|SMil_00025296|SMil_00010036|SMil_00003539|SMil_00011094|SMil_00024658|SMil_00009334|SMil_00000707|SMil_00009002|SMil_00025112|SMil_00000491|SMil_00022120|SMil_00002958|SMil_00012312|SMil_00026361|SMil_00018027|SMil_00018457|SMil_00029649|SMil_00001946|SMil_00006583|SMil_00018348|SMil_00028289|SMil_00001220|Novel03340|SMil_00012019|SMil_00008696|SMil_00001856|SMil_00018580|Novel02796|SMil_00007269|SMil_00018861|SMil_00026682|SMil_00019458|SMil_00020963|SMil_00021068|SMil_00014396|SMil_00018995|SMil_00002795|SMil_00003987|SMil_00006719|SMil_00013630|SMil_00019009|SMil_00005854|SMil_00028177|SMil_00001795|SMil_00021603|SMil_00003995|SMil_00013243|SMil_00022809|SMil_00011012|Novel01361|SMil_00011934|SMil_00010454|SMil_00019394|SMil_00011193|SMil_00001649|SMil_00002208|SMil_00021696|SMil_00020904|SMil_00022780|SMil_00016753|SMil_00014474|Novel01871|SMil_00020809|SMil_00005874|SMil_00006871|SMil_00024792|SMil_00014706|SMil_00019310|SMil_00011543|SMil_00029084|SMil_00013600|SMil_00023166|SMil_00020145|SMil_00025515|SMil_00018844|SMil_00016266|SMil_00006684|SMil_00007006|Novel03164|SMil_00011976|SMil_00020548|SMil_00005348|SMil_00021545|SMil_00009931|SMil_00024395|SMil_00016110|SMil_00022960|SMil_00022464|SMil_00014744|SMil_00014032|SMil_00009382|SMil_00007980|SMil_00028509|SMil_00009176|SMil_00009891|SMil_00011075|Novel02735|SMil_00008313|Novel00428|SMil_00010684|SMil_00008184|Novel02438|SMil_00022205|SMil_00007158|SMil_00004219|SMil_00021196|SMil_00009570|SMil_00002259|SMil_00014000|SMil_00001429|SMil_00012477|SMil_00029125|SMil_00003254|SMil_00018107|SMil_00008319|SMil_00023871|SMil_00003758|SMil_00022964|SMil_00019818|SMil_00007780|SMil_00014098|SMil_00010913|SMil_00009686|SMil_00025376|SMil_00027405|SMil_00001518|SMil_00003109|SMil_00015453|SMil_00009741|SMil_00013303|SMil_00025154|SMil_00015114|SMil_00029061|SMil_00002459|SMil_00019811|SMil_00011954|Novel02453|SMil_00018802|SMil_00026959|SMil_00025840|SMil_00019426|SMil_00017567|SMil_00004356|SMil_00008673|SMil_00006534|SMil_00020552|SMil_00012445|SMil_00021707|SMil_00027660|SMil_00006738|SMil_00025758|SMil_00027515|Novel00647|SMil_00025172|SMil_00010685|SMil_00022520|SMil_00020956|Novel02570|SMil_00010044|SMil_00010700|SMil_00017181|SMil_00014295|SMil_00024913|SMil_00027964|SMil_00003747|SMil_00001221|SMil_00025088|SMil_00000666|Novel01079|SMil_00016198|SMil_00011246|SMil_00013524|SMil_00014225|Novel03108|SMil_00022818|SMil_00025380|SMil_00007849|SMil_00003386|SMil_00020923|SMil_00027450|SMil_00008306|SMil_00005192|SMil_00006025|SMil_00015223|SMil_00013849|SMil_00006940|SMil_00013114|SMil_00018312|SMil_00012149|SMil_00015458|SMil_00024760|SMil_00017408|SMil_00025100|SMil_00001792|SMil_00000826|SMil_00001015|SMil_00017426|SMil_00024154|Novel00087|SMil_00029031|SMil_00016828|SMil_00029154|SMil_00017490|SMil_00007796|SMil_00004618|SMil_00005374|SMil_00026654|SMil_00019517|SMil_00010891|SMil_00015070|SMil_00014799|SMil_00009404|SMil_00024106|SMil_00002061|SMil_00005140|SMil_00026649|SMil_00004932|SMil_00013027|SMil_00014726|SMil_00006915|SMil_00022463|SMil_00023972|SMil_00008762|SMil_00029766|SMil_00000121|SMil_00001995|SMil_00001215|SMil_00003899|SMil_00022907|SMil_00026164|SMil_00016638|SMil_00008763|SMil_00017833|Novel02418|SMil_00021824|SMil_00027543|SMil_00001124|SMil_00019249|SMil_00001796|SMil_00016986|SMil_00014683|SMil_00011347|SMil_00022189|SMil_00016501|SMil_00009007|SMil_00020884|SMil_00003932|SMil_00014887|SMil_00023321|SMil_00006012|SMil_00009266|SMil_00002784|SMil_00017537|SMil_00001498|SMil_00013259|SMil_00013982|SMil_00005684|SMil_00023310|SMil_00002879|SMil_00008886|Novel01441|SMil_00027877|SMil_00023275|SMil_00007978|SMil_00001617|SMil_00010306|SMil_00000898|SMil_00012262|SMil_00014763|SMil_00003154|SMil_00011503|SMil_00020379|SMil_00008980|SMil_00025094|SMil_00005011|SMil_00019976|SMil_00000809|SMil_00015300|SMil_00014810|SMil_00004359|SMil_00006449|SMil_00021811|SMil_00008885|SMil_00023292|SMil_00010744|SMil_00009679|SMil_00020229|SMil_00006509|SMil_00021652|SMil_00017458|SMil_00016366|SMil_00012222|Novel00308|SMil_00015983|SMil_00008720|SMil_00005643|SMil_00012283|SMil_00003898|SMil_00007240|SMil_00014284|SMil_00011544|Novel02456|Novel03286|SMil_00019019|SMil_00010796|SMil_00006975|Novel02907|SMil_00004186|SMil_00010100|SMil_00015451|SMil_00015731|SMil_00007143|SMil_00000446|Novel01115|SMil_00027265|SMil_00015756|SMil_00011778|SMil_00028051|SMil_00014051|SMil_00013199|SMil_00023889|SMil_00018920|SMil_00021991|SMil_00026596|SMil_00004831|SMil_00003430|SMil_00002082|SMil_00004531|SMil_00004459|SMil_00011089|SMil_00020357|SMil_00017598|SMil_00008816|SMil_00028162|SMil_00017290|SMil_00016603|SMil_00009575|SMil_00007436|SMil_00004940|SMil_00029177|SMil_00021239|SMil_00012517|SMil_00025945|SMil_00011550|SMil_00016626|SMil_00006587|SMil_00024751|SMil_00025976|SMil_00009346|SMil_00000925|SMil_00026331|SMil_00009992|SMil_00013203|SMil_00030063|SMil_00003886|SMil_00013779|SMil_00000315|SMil_00020159|SMil_00007941|SMil_00025927|SMil_00023581|SMil_00007056|SMil_00025014|SMil_00012570|SMil_00001231|SMil_00026916|SMil_00009245|SMil_00012422|SMil_00018108|SMil_00010762|SMil_00030313|SMil_00019097|Novel02053|SMil_00024074|SMil_00011130|SMil_00023497|Novel03011|SMil_00002603|SMil_00003183|SMil_00010773|SMil_00027698|SMil_00000813|SMil_00026033|SMil_00002820|SMil_00003326|SMil_00026601|SMil_00005525|SMil_00011066|SMil_00028341|SMil_00002604|SMil_00017469|SMil_00021454|SMil_00026155|SMil_00017659|SMil_00018773|SMil_00020529|SMil_00012471|SMil_00021706|SMil_00007471|SMil_00023464|SMil_00024033|SMil_00010086|SMil_00001547|SMil_00006038|SMil_00007924|SMil_00024340|SMil_00002284|SMil_00007221|Novel03050|SMil_00022151|SMil_00013501|SMil_00023389|SMil_00022339|SMil_00002182|SMil_00015148|SMil_00013486|SMil_00029723|SMil_00005092|SMil_00003756|SMil_00027348|SMil_00026645|SMil_00006713|SMil_00005397|SMil_00011464|SMil_00013647|SMil_00011100|SMil_00021067|SMil_00012119|SMil_00028416|SMil_00025566|SMil_00012151|SMil_00008989|SMil_00001916|SMil_00010527|SMil_00003128|SMil_00018160|SMil_00014806|SMil_00022805|SMil_00015239|SMil_00013131|SMil_00021614|SMil_00017276|SMil_00014001|SMil_00028304|SMil_00009935|SMil_00022219|SMil_00008925|SMil_00004277|SMil_00025995|SMil_00023632|SMil_00017056|SMil_00006214|SMil_00023394|SMil_00027827|SMil_00015785|SMil_00003402|SMil_00004410|SMil_00003082|SMil_00015564|SMil_00007518|Novel00717|SMil_00004684|SMil_00028139|SMil_00010172|SMil_00020248|Novel02264|SMil_00019693|SMil_00000119|SMil_00000118|SMil_00011994|SMil_00020567|SMil_00001668|SMil_00027105|SMil_00022077|SMil_00009166|SMil_00006677|SMil_00019974|SMil_00017651|Novel03371|Novel00068|SMil_00016247|SMil_00009424|SMil_00029307|SMil_00018267|SMil_00003212|SMil_00014905|SMil_00002810|SMil_00013007|SMil_00017272|SMil_00007696|Novel02603|SMil_00027332|SMil_00005157|SMil_00013835|SMil_00019972|SMil_00020677|SMil_00017951|SMil_00008521|SMil_00004822|SMil_00000316|SMil_00017414|SMil_00029048|SMil_00006013|SMil_00012101|SMil_00016462|Novel03315|SMil_00026607|SMil_00022290|SMil_00006014|SMil_00018257|SMil_00002048|SMil_00001249|SMil_00011807|SMil_00026773|SMil_00029937|Novel03030|SMil_00014355|SMil_00029312|SMil_00004939|SMil_00028717|SMil_00010393|SMil_00018066|SMil_00016370|SMil_00012879|SMil_00015967|SMil_00018817|SMil_00002113|SMil_00021284|SMil_00021378|SMil_00011619|SMil_00000421|SMil_00025220|SMil_00002584|SMil_00023117|SMil_00003942|SMil_00005322|SMil_00005983|SMil_00013625|Novel01631|SMil_00022299|SMil_00023539|SMil_00024901|SMil_00026917|SMil_00004562|SMil_00025910|SMil_00019923|SMil_00012708|SMil_00010231|SMil_00016076|Novel03289|SMil_00005103|SMil_00008448|SMil_00004608|SMil_00023773|SMil_00013496|SMil_00001953|SMil_00006444|Novel02212|SMil_00010536|SMil_00013103|SMil_00003186|SMil_00028303|SMil_00011942|SMil_00028279|Novel00889|SMil_00024644|SMil_00005982|SMil_00023262|SMil_00017447|SMil_00022429|SMil_00028452|SMil_00014508|SMil_00020628|SMil_00003892|Novel01742|SMil_00015122|SMil_00029136|SMil_00002957|SMil_00010887|SMil_00017111|SMil_00009633|SMil_00005721|SMil_00011429|SMil_00022833|SMil_00014448|SMil_00013313|SMil_00019156|SMil_00005796|SMil_00021920|SMil_00000069|SMil_00003395|SMil_00020266|SMil_00000443|SMil_00000671|SMil_00028260|SMil_00028140|SMil_00000938|SMil_00023848|SMil_00014538|SMil_00005317|SMil_00025556|SMil_00026589|SMil_00024350|SMil_00017796|SMil_00020481|SMil_00013153|SMil_00012525|SMil_00013762|SMil_00012781|SMil_00029397|SMil_00018602|SMil_00000980|SMil_00024714|SMil_00010603|SMil_00027281|SMil_00003947|SMil_00027091|Novel02008|SMil_00003385|SMil_00023203|SMil_00008167|SMil_00014595|SMil_00020195|SMil_00027257|SMil_00014407|SMil_00010498|SMil_00002991|SMil_00010990|SMil_00006577|Novel02951|SMil_00006532|SMil_00006416|SMil_00012207|SMil_00017033|SMil_00028122|Novel02875|Novel00913|SMil_00027955|SMil_00009035|SMil_00011118|SMil_00029907|SMil_00002021|SMil_00012157|SMil_00026251|SMil_00017482|SMil_00016482|SMil_00029331|SMil_00019543|SMil_00017628|SMil_00014900|SMil_00013856|SMil_00004404|SMil_00020591|SMil_00012409|SMil_00006855|SMil_00017880|SMil_00021124|SMil_00019475|SMil_00029801|SMil_00006434|SMil_00018009|SMil_00021247|Novel00123|SMil_00007045|SMil_00015671|SMil_00001451|SMil_00008770|SMil_00010896|SMil_00003926|SMil_00008006|SMil_00021938|SMil_00014458|SMil_00019674|SMil_00016140|SMil_00016913|SMil_00009122|SMil_00017927|SMil_00015412|SMil_00000123|SMil_00003035|SMil_00016834|SMil_00017569|SMil_00001696|SMil_00029202|SMil_00021403|SMil_00011465|SMil_00003997|SMil_00010962|SMil_00009887|SMil_00019339|SMil_00027093|SMil_00018282|SMil_00027285|SMil_00000963|Novel01342|SMil_00005106|SMil_00006916|SMil_00000394|SMil_00028998|SMil_00022222|SMil_00026422|SMil_00012619|SMil_00015183|SMil_00001931|SMil_00022653|SMil_00024910|SMil_00019484|SMil_00018954|SMil_00012187|SMil_00008461|SMil_00007938|SMil_00011709|SMil_00021093|SMil_00030312|SMil_00013177|SMil_00021803|SMil_00025450|SMil_00007318|SMil_00009108|SMil_00011070|SMil_00010342|SMil_00010562|SMil_00017849|SMil_00019675|SMil_00009508|SMil_00004151|SMil_00028188|SMil_00021491|SMil_00004211|SMil_00009190|SMil_00024133|SMil_00011986|SMil_00016619|SMil_00018678|SMil_00004029|SMil_00012309|SMil_00011610|SMil_00011239|SMil_00007396|SMil_00018705|SMil_00020217|SMil_00029497|SMil_00017658|SMil_00030221|SMil_00021006|SMil_00013780|SMil_00020838|SMil_00021914|SMil_00027700|SMil_00010426|SMil_00017941|SMil_00026478|SMil_00005586|SMil_00013013|SMil_00000532|SMil_00022817|SMil_00010451|SMil_00002001|SMil_00012765|SMil_00009209|SMil_00005378|SMil_00020853|SMil_00021636|SMil_00003271|Novel01961|SMil_00007193|SMil_00018743|SMil_00027580|SMil_00025592|SMil_00007127|Novel03444|SMil_00013282|SMil_00025375|SMil_00025198|SMil_00009080|SMil_00003769|SMil_00003119|SMil_00014390|SMil_00028273|SMil_00023334|Novel00084|SMil_00004380|SMil_00021292|SMil_00005488|SMil_00015010|SMil_00021651|SMil_00023128|SMil_00012250|SMil_00002856|SMil_00000861|SMil_00015448|SMil_00017965|SMil_00002106|SMil_00002365|SMil_00018458|SMil_00014965|SMil_00011974|SMil_00024390|SMil_00024965|SMil_00026106|SMil_00007215|SMil_00013726|SMil_00026606|SMil_00003821|SMil_00029049|SMil_00001503|SMil_00004091|SMil_00004815|SMil_00009874|SMil_00014256|SMil_00012223|SMil_00006809|SMil_00004247|SMil_00026490|SMil_00026252|SMil_00023857|SMil_00010826|SMil_00015402|SMil_00016745|SMil_00020991|SMil_00007162|SMil_00013061|SMil_00004621|SMil_00020942|SMil_00021844|SMil_00007119|SMil_00005206|SMil_00006397|SMil_00013413|SMil_00012585|SMil_00003088|SMil_00012811|SMil_00013088|SMil_00016907|SMil_00007783|SMil_00017995|SMil_00017420|SMil_00028186|SMil_00004799|SMil_00009123|SMil_00002735|SMil_00020795|Novel00596|SMil_00001243|SMil_00024008|SMil_00010211|SMil_00003054|SMil_00003108|SMil_00005037|SMil_00027282|SMil_00015169|SMil_00003289|SMil_00005026|SMil_00017582|SMil_00022715|SMil_00001599|SMil_00008025|SMil_00013853|SMil_00012715|SMil_00006374|SMil_00002282|SMil_00030236|SMil_00002635|SMil_00026936|SMil_00008765|SMil_00012111|SMil_00026567|SMil_00014465|SMil_00029590|SMil_00005319|SMil_00013985|Novel01306|SMil_00013182|Novel01875|SMil_00024046|SMil_00011808|SMil_00013392|SMil_00017025|SMil_00009850|SMil_00013608|SMil_00022138|SMil_00015790|SMil_00012033|SMil_00020880|SMil_00020586|SMil_00021422|SMil_00026287|SMil_00015207|SMil_00004133|SMil_00021138|SMil_00013592|SMil_00003292|SMil_00013520|SMil_00022821|Novel01615|SMil_00011948|SMil_00029330|SMil_00004798|SMil_00017415|SMil_00007699|SMil_00019644|SMil_00012330|SMil_00006011|SMil_00000754|SMil_00024145|SMil_00011156|SMil_00026281|Novel03212|SMil_00018670|SMil_00012526|SMil_00030123|SMil_00028802|SMil_00004983|SMil_00008900|SMil_00014793|SMil_00000637|SMil_00018025|SMil_00006148|SMil_00006808|SMil_00010262|SMil_00015904|SMil_00000956|SMil_00009934|SMil_00024650|Novel02593|SMil_00007468|SMil_00020247|SMil_00018674|SMil_00029816|SMil_00009171|Novel00877|SMil_00015660|SMil_00019836|SMil_00013286|SMil_00009117|SMil_00028557|SMil_00027897|SMil_00014144|SMil_00007725|SMil_00019936|SMil_00011412|SMil_00014101|SMil_00029288|SMil_00011315|SMil_00023644|SMil_00010506|SMil_00021687|SMil_00005588|SMil_00001846|SMil_00001913|SMil_00001849|SMil_00001210|SMil_00025377|SMil_00026080|SMil_00013679|SMil_00012906|SMil_00022184|SMil_00000320|SMil_00020413|SMil_00025585|SMil_00019934|SMil_00025913|SMil_00021553|SMil_00000757|SMil_00023410|SMil_00017044|SMil_00021760|SMil_00013489|SMil_00000083|SMil_00008066|Novel02736|SMil_00023675|SMil_00003197|SMil_00010979|SMil_00015029|SMil_00019632|SMil_00022317|SMil_00021925|SMil_00025127|SMil_00021768|SMil_00023894|SMil_00021458|Novel01128|SMil_00026301|SMil_00006102|SMil_00020946|SMil_00000285|SMil_00008269|SMil_00024719|SMil_00018535|SMil_00017936|SMil_00006641|SMil_00004100|SMil_00004049|SMil_00018105|SMil_00005052|SMil_00012333|SMil_00001779|SMil_00029375|SMil_00011861|SMil_00008996|SMil_00026858|SMil_00001569|SMil_00016667|SMil_00015835|SMil_00027858|SMil_00007911|SMil_00020690|SMil_00008803|SMil_00009819|SMil_00008643|SMil_00003948|SMil_00000953|SMil_00023456|SMil_00004516|SMil_00023853|SMil_00029259|SMil_00002119|SMil_00014418|SMil_00000716|SMil_00012658|SMil_00020704|SMil_00026584|SMil_00001207|SMil_00004702|SMil_00002838|SMil_00008644|SMil_00026044|SMil_00004145|SMil_00006926|SMil_00001206|SMil_00012912|SMil_00009135|SMil_00000727|SMil_00021862|SMil_00019157|SMil_00023736|SMil_00019328|SMil_00016961|SMil_00014709|SMil_00021959|SMil_00009271|SMil_00023076|SMil_00019479|SMil_00010102|SMil_00018120|SMil_00019303|SMil_00026771|SMil_00004347|SMil_00011013|SMil_00016341|SMil_00019663|SMil_00020079|SMil_00017210|SMil_00023458|SMil_00022066|SMil_00011742|SMil_00008796|SMil_00024593|SMil_00022033|SMil_00015897|SMil_00011947|SMil_00012901|SMil_00013339|SMil_00010453|SMil_00018923|SMil_00002097|SMil_00000110|SMil_00001120|SMil_00022174|SMil_00013787|SMil_00007044|SMil_00029487|SMil_00018349|SMil_00011843|SMil_00005051|SMil_00005879|SMil_00005894|SMil_00023674|SMil_00015421|SMil_00017462|SMil_00007607|SMil_00030057|SMil_00005513|SMil_00012871|SMil_00002862|SMil_00012233|SMil_00013355|SMil_00014613|SMil_00009893|SMil_00023962|SMil_00017109|SMil_00022433|SMil_00003469|SMil_00009663|SMil_00010615|SMil_00014504|Novel00409|SMil_00022001|SMil_00002257|SMil_00011715|SMil_00009631|SMil_00026581|SMil_00008755|SMil_00013794|SMil_00021903|SMil_00008938|SMil_00028586|SMil_00005909|SMil_00025584|Novel02426|SMil_00024079|SMil_00012911|SMil_00016583|SMil_00010697|SMil_00008255|SMil_00016050|SMil_00024191|SMil_00004726|SMil_00012485|SMil_00000331|SMil_00014005|SMil_00000268|SMil_00002853|SMil_00001791|SMil_00006857|SMil_00022357|SMil_00010576|SMil_00025098|SMil_00005475|SMil_00004626|SMil_00016625|SMil_00013207|SMil_00000909|SMil_00009147|SMil_00014498|SMil_00028072|SMil_00017418|SMil_00007820|SMil_00005242|SMil_00010375|SMil_00016624|SMil_00025385|SMil_00006834|SMil_00021108|SMil_00020539|SMil_00009339|SMil_00004704|SMil_00008959|SMil_00024569|SMil_00001418|SMil_00013511|SMil_00019824|SMil_00014987|SMil_00003233|SMil_00023438|SMil_00015949|SMil_00016657|SMil_00010608|SMil_00013593|SMil_00009902|SMil_00003775|SMil_00005360|SMil_00007230|SMil_00001952|SMil_00016891|SMil_00013551|SMil_00021712|SMil_00024013|SMil_00007604|SMil_00017176|SMil_00002064|SMil_00029369|SMil_00022611|SMil_00018123|SMil_00024954|SMil_00009405|SMil_00013729|Novel01287|SMil_00018760|SMil_00020780|SMil_00025402|SMil_00028864|SMil_00000584|SMil_00009676|SMil_00027768|SMil_00003838|SMil_00009591|SMil_00026861|SMil_00017219|SMil_00006210|SMil_00010674|SMil_00008804|SMil_00014844|SMil_00023048|SMil_00029971|SMil_00027098|SMil_00015062|SMil_00009272|SMil_00013864|SMil_00026931|SMil_00027180|Novel03208|SMil_00013175|SMil_00000245|SMil_00008951|SMil_00000753|SMil_00010793|SMil_00024972|SMil_00013364|SMil_00000500|SMil_00029211|SMil_00025924|SMil_00006923|SMil_00014863|SMil_00016179|SMil_00024237|SMil_00021467|Novel02376|SMil_00010825|SMil_00022336|SMil_00025727|SMil_00003075|SMil_00030387|SMil_00017649|SMil_00013026|SMil_00002545|SMil_00002919|SMil_00005717|Novel01960|SMil_00022962|SMil_00029223|SMil_00011579|SMil_00026090|SMil_00003014|SMil_00002928|SMil_00018512|SMil_00003532|SMil_00014213|SMil_00004952|SMil_00011904|SMil_00003683|SMil_00008678|SMil_00007102|SMil_00024180|SMil_00019099|SMil_00003177|SMil_00014139|SMil_00023696|SMil_00023129|SMil_00013995|SMil_00008756|SMil_00005188|SMil_00012847|SMil_00023004|SMil_00026969|SMil_00006742|SMil_00012484|SMil_00015340|SMil_00017066|SMil_00010057|Novel02072|SMil_00014501|SMil_00007141|SMil_00020800|SMil_00000846|SMil_00024631|SMil_00002579|SMil_00016189|SMil_00015401|SMil_00027829|SMil_00006042|SMil_00023378|SMil_00013981|SMil_00008702|SMil_00021170|SMil_00023845|SMil_00023347|SMil_00014004|SMil_00023723|SMil_00011065|SMil_00013132|SMil_00004441|SMil_00003427|SMil_00000523|SMil_00022265|SMil_00027039|SMil_00020038|SMil_00007879|SMil_00024292|SMil_00013512|SMil_00001780|SMil_00015333|SMil_00023074|SMil_00017786|SMil_00030087|SMil_00011617|SMil_00022134|SMil_00029215|SMil_00003705|SMil_00014953|SMil_00021822|SMil_00025921|SMil_00025683|SMil_00018100|SMil_00004526|SMil_00002837|SMil_00020437|SMil_00003727|SMil_00025663|SMil_00009980|SMil_00025219|SMil_00003107|SMil_00007755|SMil_00011251|SMil_00010181|Novel03316|SMil_00019191|SMil_00027981|SMil_00002812|SMil_00023915|SMil_00012134|SMil_00017584|SMil_00024365|SMil_00009634|SMil_00006712|SMil_00027810|SMil_00001714|SMil_00015389|SMil_00001969|SMil_00009892|SMil_00016944|Novel01895|SMil_00012644|SMil_00021799|SMil_00001417|SMil_00011726|SMil_00026966|SMil_00021902|SMil_00002045|SMil_00024213|SMil_00002787|SMil_00007952|SMil_00007277|SMil_00029248|SMil_00000982|SMil_00006668|SMil_00012441|SMil_00009411|SMil_00012852|SMil_00022774|SMil_00019116|SMil_00025732|Novel00117|SMil_00006893|SMil_00010138|SMil_00017452|SMil_00001732|SMil_00002502|SMil_00026157|SMil_00010537|SMil_00017528|SMil_00020261|SMil_00017587|SMil_00013008|SMil_00009042|SMil_00007146|SMil_00006098|SMil_00016739|SMil_00024017|SMil_00012502|SMil_00008946|SMil_00017330|SMil_00021526|SMil_00013998|SMil_00020051|SMil_00003468|SMil_00010794|SMil_00000605|SMil_00000312|SMil_00004980|SMil_00027068|SMil_00016227|Novel02321|SMil_00023764|SMil_00025930|SMil_00005371|SMil_00005626|SMil_00010361|SMil_00010119|SMil_00001173|SMil_00014756|SMil_00017359|SMil_00011519|SMil_00006528|SMil_00020311|SMil_00005465|SMil_00014142|SMil_00009440|SMil_00016889|SMil_00013510|SMil_00017956|SMil_00005521|SMil_00020429|SMil_00017518|SMil_00011473|SMil_00004732|SMil_00022862|SMil_00025064|SMil_00004696|SMil_00017140|SMil_00014226|SMil_00016043|SMil_00014414|SMil_00021109|SMil_00003682|SMil_00018956|SMil_00004528|Novel02401|SMil_00009432|SMil_00013606|SMil_00023358|SMil_00011876|SMil_00013396|SMil_00012183|SMil_00020779|SMil_00005806|SMil_00028871|SMil_00010909|SMil_00024542|SMil_00008754|SMil_00002892|SMil_00020985|SMil_00002794|SMil_00013574|SMil_00007419|SMil_00003985|SMil_00022592|SMil_00021391|SMil_00015891|SMil_00028660|SMil_00010917|SMil_00026488|SMil_00020922|SMil_00027240|SMil_00023448|SMil_00021400|SMil_00012461|SMil_00005784|SMil_00013447|SMil_00014067|SMil_00008124|SMil_00016246|SMil_00017827|SMil_00001590|SMil_00001136|SMil_00025568|SMil_00018689|SMil_00008404|SMil_00021439|SMil_00006253|SMil_00013382|SMil_00018362|SMil_00014002|SMil_00017116|SMil_00028347|SMil_00020874|SMil_00003286|SMil_00005167|SMil_00025363|SMil_00019625|SMil_00019856|SMil_00001810|SMil_00010867|SMil_00000942|SMil_00013908|Novel03179|SMil_00009963|SMil_00016296|SMil_00013446|SMil_00021987|SMil_00002975|SMil_00016591|SMil_00015593|SMil_00015847|SMil_00011205|SMil_00016070|SMil_00002599|SMil_00028008|SMil_00023325|SMil_00010832|SMil_00002410|Novel00803|Novel02311|SMil_00018284|SMil_00005452|SMil_00011691|SMil_00005553|SMil_00001230|SMil_00004078|SMil_00011088|SMil_00004712|SMil_00002702|Novel01876|SMil_00006271|SMil_00018764|SMil_00008677|SMil_00016427|SMil_00025642|SMil_00023050|SMil_00028702|SMil_00013305|SMil_00006697|SMil_00012356|SMil_00012245|SMil_00006626|SMil_00001025|SMil_00002996|SMil_00013766|SMil_00007989|SMil_00028366|SMil_00000311|SMil_00005321|SMil_00003429|SMil_00019371|SMil_00010570|SMil_00027070|SMil_00028168|SMil_00007090|SMil_00013550|SMil_00023931|Novel02184|SMil_00024868|SMil_00005527|SMil_00009725|SMil_00030428|SMil_00008969|SMil_00026300|SMil_00029472|SMil_00010040|SMil_00010396|SMil_00018988|SMil_00010242|SMil_00012095|SMil_00011784|SMil_00013797|SMil_00015108|SMil_00007621|SMil_00022465|SMil_00000403|SMil_00004681|SMil_00027694|SMil_00007048|SMil_00026367|SMil_00014673|SMil_00025759|SMil_00028876|SMil_00001455|SMil_00016738|SMil_00026907|SMil_00021197|SMil_00017577|SMil_00009049|SMil_00024562|SMil_00014258|SMil_00010800|SMil_00021568|SMil_00002007|SMil_00028792|Novel02742|SMil_00024870|SMil_00010118|SMil_00014044|SMil_00001958|SMil_00029203|SMil_00028170|SMil_00016807|SMil_00016089|SMil_00004271|SMil_00021688|SMil_00013997|SMil_00012932|SMil_00024543|SMil_00005571|SMil_00000402|Novel02427|SMil_00022569|SMil_00012384|SMil_00028073|SMil_00011762|SMil_00026831|SMil_00017422|SMil_00023017|SMil_00011943|SMil_00008646|SMil_00009005|SMil_00010032|SMil_00009981|SMil_00021492|SMil_00014177|SMil_00001480|SMil_00023798|SMil_00009495|SMil_00002786|SMil_00017293|SMil_00002758|SMil_00022741|SMil_00022411|SMil_00023375|SMil_00016450|SMil_00028930|SMil_00006160|SMil_00000199|SMil_00020291|SMil_00023070|SMil_00009760|SMil_00006277|SMil_00014238|SMil_00009012|SMil_00003660|SMil_00009473|SMil_00001039|SMil_00019935|SMil_00019285|SMil_00021493|SMil_00018752|SMil_00026545|SMil_00007019|SMil_00014619|SMil_00007091|Novel01510|SMil_00010000|SMil_00016599|SMil_00001837|SMil_00000948|SMil_00008957|SMil_00009483|SMil_00018067|SMil_00009228|Novel00878|SMil_00021600|SMil_00011319|SMil_00024436|SMil_00025689|SMil_00029939|SMil_00022729|SMil_00006560|SMil_00016778|SMil_00020702|SMil_00025204|SMil_00027248|SMil_00000042|SMil_00014966|SMil_00012820|SMil_00022185|SMil_00012651|SMil_00003413|SMil_00020681|SMil_00014694|SMil_00017575|SMil_00030356|SMil_00024591|SMil_00020023|SMil_00021489|SMil_00026413|SMil_00001018|SMil_00019560|SMil_00011067|SMil_00011844|SMil_00018191|SMil_00028733|SMil_00025535|SMil_00018669|SMil_00016237|SMil_00012839|SMil_00003962|SMil_00017149|SMil_00008206|SMil_00019796|SMil_00001367|SMil_00010224|SMil_00010317|SMil_00020510|SMil_00010521|SMil_00010835|SMil_00019990|SMil_00029123|SMil_00011656|SMil_00006630|SMil_00000452|SMil_00016030|SMil_00029181|SMil_00020018|SMil_00006518|Novel01967|SMil_00025267|SMil_00021596|SMil_00028098|SMil_00023586|SMil_00023754|SMil_00024717|SMil_00006418|SMil_00014298|SMil_00007096|SMil_00006502|SMil_00016744|SMil_00004520|SMil_00015493|SMil_00009735|SMil_00022003|SMil_00026719|SMil_00026855|SMil_00001168|SMil_00029530|SMil_00017921|SMil_00001349|SMil_00000944|SMil_00022262|SMil_00010851|SMil_00012766|SMil_00016648|SMil_00019537|SMil_00007477|SMil_00021820|SMil_00001019|SMil_00003588|SMil_00007851|SMil_00003841|SMil_00017294|SMil_00019210|SMil_00030399|SMil_00027689|SMil_00016040|SMil_00025912|SMil_00013688|SMil_00001118|SMil_00015215|SMil_00026702|SMil_00028688|SMil_00020753|SMil_00016915|SMil_00004108|SMil_00007011|SMil_00006058|SMil_00029893|SMil_00007689|SMil_00020875|SMil_00007776|SMil_00008398|SMil_00016864|SMil_00014178|Novel01143|SMil_00022278|SMil_00002256|SMil_00027483|SMil_00024066|SMil_00008294|SMil_00023835|SMil_00004633|SMil_00013530|SMil_00009640|SMil_00002088|SMil_00022039|SMil_00027288|SMil_00028211|SMil_00013532|SMil_00008619|SMil_00008561|SMil_00005805|SMil_00004956|SMil_00007516|SMil_00029804|SMil_00016936|SMil_00000568|SMil_00023740|SMil_00014015|SMil_00019774|SMil_00021721|SMil_00013848|SMil_00029713|SMil_00005960|SMil_00029660|SMil_00022104|SMil_00005927|SMil_00028918|SMil_00011989|SMil_00028925|SMil_00015854|SMil_00000592|SMil_00027468|SMil_00015321|SMil_00015972|SMil_00029329|SMil_00006897|SMil_00005267|SMil_00028305|SMil_00000490|Novel01090|SMil_00023546|SMil_00021438|SMil_00010940|SMil_00014985|SMil_00007850|SMil_00026218|SMil_00013604|SMil_00025981|SMil_00012115|SMil_00008490|SMil_00009016|Novel01607|SMil_00014854|SMil_00020087|SMil_00009979|SMil_00023799|SMil_00015275|SMil_00016414|SMil_00027312|SMil_00024745|SMil_00027817|SMil_00019338|SMil_00011270|SMil_00000863|SMil_00016105|SMil_00009858|SMil_00007688|SMil_00024228|SMil_00014393|SMil_00020233|SMil_00010323|SMil_00000593|SMil_00003245|SMil_00014997|SMil_00014802|SMil_00007915|SMil_00027239|SMil_00002939|SMil_00016740|SMil_00009210|SMil_00022919|SMil_00009551|SMil_00004294|SMil_00008377|SMil_00013379|Novel01964|SMil_00011242|SMil_00016305|SMil_00013028|SMil_00022887|SMil_00026445|SMil_00004503|SMil_00001754|SMil_00022310|SMil_00003681|SMil_00013219|SMil_00019356|SMil_00008266|SMil_00011985|SMil_00012542|SMil_00022163|SMil_00024549|SMil_00006884|SMil_00006873|SMil_00002501|SMil_00023954|SMil_00015604|SMil_00018517|SMil_00018912|SMil_00026859|SMil_00021657|SMil_00006302|SMil_00008370|SMil_00029001|SMil_00013015|SMil_00023800
GO:0009987	cellular process	biological_process	7.41E-09	5.66E-06	4022	7659	11457	23301	1973	SMil_00025145|SMil_00023989|SMil_00029667|SMil_00000837|SMil_00008245|SMil_00020892|SMil_00020606|SMil_00017839|Novel02665|SMil_00013249|SMil_00004558|SMil_00001551|SMil_00007874|SMil_00015572|SMil_00012969|SMil_00014836|SMil_00007280|SMil_00012296|SMil_00000322|SMil_00017207|SMil_00005740|SMil_00023150|SMil_00017137|SMil_00026024|Novel00331|SMil_00022804|SMil_00018008|SMil_00025374|SMil_00008790|SMil_00005027|Novel00266|SMil_00021840|SMil_00026499|SMil_00026689|SMil_00016014|SMil_00009702|SMil_00014094|SMil_00021430|SMil_00016180|SMil_00017548|SMil_00016912|SMil_00029438|SMil_00013583|SMil_00028019|Novel02934|SMil_00013368|Novel00477|SMil_00020120|SMil_00015165|SMil_00003976|SMil_00002983|SMil_00001302|SMil_00014457|SMil_00021120|SMil_00011711|SMil_00007806|SMil_00002454|Novel02544|SMil_00024408|SMil_00026965|SMil_00021828|SMil_00013552|SMil_00019402|SMil_00017143|SMil_00021843|SMil_00002495|SMil_00030197|SMil_00013890|SMil_00010653|SMil_00020408|SMil_00016420|SMil_00014615|SMil_00002528|SMil_00020496|SMil_00020860|SMil_00013281|SMil_00017790|SMil_00017004|SMil_00016859|SMil_00005991|SMil_00003165|SMil_00016894|Novel02968|SMil_00026912|SMil_00001192|SMil_00012198|SMil_00022848|SMil_00010695|SMil_00030126|SMil_00002343|Novel00851|SMil_00014617|SMil_00011471|SMil_00013635|SMil_00028012|SMil_00020558|SMil_00015065|SMil_00016963|SMil_00007165|SMil_00007588|Novel00827|SMil_00028782|SMil_00022535|SMil_00013850|SMil_00003442|SMil_00021449|SMil_00012662|Novel03174|SMil_00021280|SMil_00008132|SMil_00020949|SMil_00029153|SMil_00009152|SMil_00028342|SMil_00020797|SMil_00005636|Novel02196|SMil_00005235|SMil_00001209|SMil_00021235|SMil_00008011|SMil_00012253|SMil_00010252|SMil_00016746|SMil_00001835|SMil_00012225|SMil_00003533|SMil_00019164|SMil_00004451|SMil_00024607|SMil_00006227|SMil_00001640|SMil_00000290|SMil_00016580|SMil_00011092|SMil_00020659|SMil_00018059|SMil_00028415|Novel01429|SMil_00010289|SMil_00024466|SMil_00012127|SMil_00016107|SMil_00010944|SMil_00013959|SMil_00002676|SMil_00019125|SMil_00019485|SMil_00002772|SMil_00022172|SMil_00001896|SMil_00008401|SMil_00011254|SMil_00022445|SMil_00023114|SMil_00004550|SMil_00006463|SMil_00004230|SMil_00015992|SMil_00027427|SMil_00018337|SMil_00002500|SMil_00025919|SMil_00004460|SMil_00011062|SMil_00000250|SMil_00007982|SMil_00002293|SMil_00022954|SMil_00006870|SMil_00022063|SMil_00028743|SMil_00009127|SMil_00020692|SMil_00029367|SMil_00012466|SMil_00002988|SMil_00010641|SMil_00019275|SMil_00018812|SMil_00023535|SMil_00025510|SMil_00006867|SMil_00006817|SMil_00024404|SMil_00004382|SMil_00005012|SMil_00004116|SMil_00000349|SMil_00028047|SMil_00019546|SMil_00004624|SMil_00023515|SMil_00025627|SMil_00024109|SMil_00012642|SMil_00013263|SMil_00016924|SMil_00024627|SMil_00015553|SMil_00030391|SMil_00009896|SMil_00013781|SMil_00013882|SMil_00005233|SMil_00023285|SMil_00026321|SMil_00005282|SMil_00027941|SMil_00010828|SMil_00013348|SMil_00026148|SMil_00027395|SMil_00013431|SMil_00002678|SMil_00010425|SMil_00022274|SMil_00001505|SMil_00012231|SMil_00026924|SMil_00007154|SMil_00017251|SMil_00006943|SMil_00017683|SMil_00017363|SMil_00023288|SMil_00014119|SMil_00000338|SMil_00022226|SMil_00005760|SMil_00002857|SMil_00023825|SMil_00008275|SMil_00007089|SMil_00012208|SMil_00013868|SMil_00019133|SMil_00010561|SMil_00016277|SMil_00000217|SMil_00020776|SMil_00024648|SMil_00011615|SMil_00029405|SMil_00017089|SMil_00006361|SMil_00010723|SMil_00001098|SMil_00007298|SMil_00004281|SMil_00008343|SMil_00026279|SMil_00005089|SMil_00021550|SMil_00022733|SMil_00006250|SMil_00020845|SMil_00010701|SMil_00006644|SMil_00030280|SMil_00010618|SMil_00013381|SMil_00009335|SMil_00019173|SMil_00025671|SMil_00014170|SMil_00010004|SMil_00008518|SMil_00017792|SMil_00015469|SMil_00019072|SMil_00011654|Novel02124|SMil_00002827|SMil_00005244|SMil_00016911|SMil_00005794|SMil_00000968|SMil_00014883|SMil_00023895|SMil_00023145|SMil_00028968|SMil_00017603|SMil_00016734|SMil_00022387|SMil_00019548|SMil_00000378|SMil_00023540|SMil_00017250|SMil_00019626|SMil_00006448|SMil_00014195|SMil_00025593|Novel00826|Novel00141|SMil_00005198|SMil_00012125|SMil_00008342|SMil_00006495|SMil_00011460|SMil_00008170|SMil_00004809|SMil_00015594|SMil_00006228|SMil_00020645|SMil_00011783|SMil_00006360|SMil_00019390|SMil_00009044|SMil_00004848|SMil_00021065|SMil_00003788|SMil_00011992|SMil_00026171|SMil_00016682|SMil_00006483|SMil_00013482|SMil_00023948|SMil_00008344|SMil_00022249|SMil_00011299|SMil_00005093|Novel02219|SMil_00000340|SMil_00023401|SMil_00004999|SMil_00012699|SMil_00011433|SMil_00014638|SMil_00014283|SMil_00006292|SMil_00011155|SMil_00006473|SMil_00009583|SMil_00011779|Novel01900|SMil_00026274|SMil_00001763|SMil_00016334|SMil_00003738|SMil_00020566|SMil_00004749|SMil_00022428|SMil_00022401|SMil_00021588|SMil_00021661|SMil_00026014|SMil_00008587|SMil_00019790|SMil_00018841|SMil_00019883|SMil_00003156|SMil_00028633|SMil_00011024|SMil_00024146|SMil_00015831|SMil_00025441|SMil_00014202|SMil_00014425|SMil_00005967|SMil_00019750|SMil_00029543|SMil_00008854|SMil_00012760|SMil_00020524|SMil_00026125|SMil_00027044|SMil_00013300|SMil_00003802|SMil_00022570|SMil_00011047|SMil_00012366|SMil_00005228|SMil_00023970|SMil_00022856|SMil_00025545|SMil_00021680|SMil_00015994|SMil_00019176|SMil_00020385|SMil_00006997|SMil_00005164|SMil_00007598|SMil_00010560|SMil_00019642|SMil_00027330|SMil_00009125|SMil_00012454|SMil_00000066|SMil_00000114|SMil_00023301|SMil_00001991|SMil_00024289|SMil_00016108|SMil_00007770|SMil_00025443|Novel01852|SMil_00007105|SMil_00016197|SMil_00010833|SMil_00013874|SMil_00019355|SMil_00001625|SMil_00003418|SMil_00010177|SMil_00020074|SMil_00016270|SMil_00016220|Novel01654|SMil_00013465|SMil_00018182|SMil_00006586|SMil_00005750|SMil_00023227|SMil_00029784|SMil_00024693|SMil_00018606|SMil_00018487|SMil_00000924|SMil_00024391|SMil_00013867|SMil_00017453|SMil_00014027|SMil_00028697|SMil_00006267|SMil_00005415|SMil_00017159|SMil_00013973|SMil_00017753|Novel01966|SMil_00025067|SMil_00014940|SMil_00022739|SMil_00006095|SMil_00005862|SMil_00021441|SMil_00025317|SMil_00015775|Novel00580|SMil_00003562|SMil_00019702|SMil_00017794|SMil_00005980|SMil_00014470|SMil_00006068|SMil_00008983|SMil_00022975|SMil_00026077|SMil_00017145|SMil_00019640|SMil_00002668|SMil_00016156|SMil_00007361|SMil_00003782|SMil_00024502|SMil_00020342|SMil_00001177|SMil_00011288|SMil_00017236|SMil_00020197|SMil_00017560|SMil_00026788|SMil_00011228|SMil_00007331|SMil_00023510|SMil_00028119|Novel01374|SMil_00007828|SMil_00026376|SMil_00002251|Novel01494|SMil_00009867|SMil_00006588|SMil_00000510|SMil_00005145|Novel01008|SMil_00007233|SMil_00021756|SMil_00006569|SMil_00027267|SMil_00023628|SMil_00011852|Novel01384|SMil_00012626|SMil_00013866|SMil_00012596|SMil_00010857|SMil_00007794|SMil_00030149|SMil_00008352|SMil_00007196|SMil_00030388|SMil_00015005|SMil_00012167|SMil_00015907|SMil_00007139|SMil_00009239|SMil_00015570|SMil_00018370|SMil_00016819|SMil_00009445|SMil_00025018|Novel00338|SMil_00015047|SMil_00003639|SMil_00010595|SMil_00005877|SMil_00022881|SMil_00007405|SMil_00003866|SMil_00025479|SMil_00013893|SMil_00009601|SMil_00025209|SMil_00016337|SMil_00000890|SMil_00011748|SMil_00001610|SMil_00023620|SMil_00011404|Novel02273|SMil_00010732|SMil_00006255|SMil_00008602|SMil_00019090|SMil_00002577|SMil_00002024|Novel03082|SMil_00017013|SMil_00028735|SMil_00012094|SMil_00008552|SMil_00027054|SMil_00019833|SMil_00024364|SMil_00000368|SMil_00015371|SMil_00022037|SMil_00020000|SMil_00001445|SMil_00002586|SMil_00017761|SMil_00026525|SMil_00012345|SMil_00001718|SMil_00028089|SMil_00011079|SMil_00010235|Novel01911|SMil_00018709|SMil_00004949|SMil_00008326|SMil_00030155|SMil_00002400|SMil_00010430|SMil_00002868|SMil_00001035|SMil_00028746|SMil_00010227|SMil_00007861|SMil_00002769|SMil_00014141|SMil_00014356|SMil_00012597|SMil_00025184|SMil_00027038|SMil_00013130|SMil_00023178|SMil_00000056|SMil_00020388|SMil_00012186|SMil_00005160|SMil_00006992|SMil_00011095|SMil_00010715|SMil_00014249|SMil_00001053|Novel00883|SMil_00015518|SMil_00020460|SMil_00015303|SMil_00019789|SMil_00012139|SMil_00020848|SMil_00020947|SMil_00018573|SMil_00026336|SMil_00025933|SMil_00027512|SMil_00000570|SMil_00010325|SMil_00003461|SMil_00002051|SMil_00015520|SMil_00023008|SMil_00011167|SMil_00017635|SMil_00001594|SMil_00015426|SMil_00018736|Novel02800|SMil_00018288|SMil_00008701|SMil_00026186|SMil_00001488|SMil_00001379|SMil_00008165|SMil_00003560|SMil_00028466|SMil_00012007|SMil_00009872|SMil_00010577|SMil_00006486|SMil_00020339|SMil_00007388|SMil_00002008|SMil_00019778|SMil_00023088|SMil_00010898|SMil_00008568|SMil_00026772|SMil_00010497|SMil_00009766|SMil_00023986|SMil_00011480|SMil_00008064|SMil_00029865|SMil_00011874|SMil_00000009|SMil_00010643|SMil_00015154|SMil_00005053|SMil_00018378|SMil_00015592|SMil_00025668|SMil_00000774|SMil_00007149|SMil_00003344|SMil_00015179|SMil_00008634|SMil_00017135|SMil_00016720|Novel00805|Novel03483|SMil_00005763|SMil_00028499|Novel00920|SMil_00018613|SMil_00002889|SMil_00014865|SMil_00014276|SMil_00022295|SMil_00020878|SMil_00013677|SMil_00001528|SMil_00008426|SMil_00001295|SMil_00005331|SMil_00005563|SMil_00011383|SMil_00014822|SMil_00018336|SMil_00013707|SMil_00007118|SMil_00004603|SMil_00027249|SMil_00016397|SMil_00001071|SMil_00010248|SMil_00018357|SMil_00003923|SMil_00012508|SMil_00008248|SMil_00011399|SMil_00024846|SMil_00021063|SMil_00019160|SMil_00004088|SMil_00009917|Novel03224|SMil_00019885|SMil_00022827|SMil_00022362|SMil_00008453|SMil_00019016|SMil_00013706|SMil_00003812|SMil_00008942|SMil_00002057|SMil_00008855|SMil_00007993|SMil_00014845|SMil_00004751|SMil_00024041|SMil_00007935|SMil_00027478|SMil_00025861|SMil_00028908|SMil_00005779|SMil_00026825|Novel02177|SMil_00018438|SMil_00020746|SMil_00005703|Novel03460|SMil_00021024|SMil_00020192|SMil_00022024|SMil_00002643|SMil_00002253|Novel02917|SMil_00024640|SMil_00015033|SMil_00023855|SMil_00014194|SMil_00002322|SMil_00012749|SMil_00002750|SMil_00025190|SMil_00025028|SMil_00018976|Novel00219|SMil_00020849|SMil_00010346|SMil_00028249|SMil_00021398|SMil_00015543|SMil_00017882|SMil_00008588|SMil_00018980|Novel01460|SMil_00006425|SMil_00010199|SMil_00009546|SMil_00014480|SMil_00007137|SMil_00028812|SMil_00001000|SMil_00001029|SMil_00012870|SMil_00026957|Novel01203|SMil_00014203|SMil_00026322|SMil_00009886|SMil_00028206|SMil_00010406|SMil_00025146|SMil_00004844|SMil_00001108|SMil_00020864|SMil_00015261|SMil_00017247|SMil_00018146|SMil_00022573|SMil_00009232|SMil_00007482|SMil_00019214|SMil_00008579|SMil_00016023|SMil_00001366|SMil_00026813|SMil_00025811|SMil_00018356|SMil_00026538|SMil_00023084|SMil_00008143|SMil_00025600|SMil_00017356|SMil_00029912|SMil_00016987|SMil_00007775|SMil_00021827|SMil_00024808|SMil_00006594|SMil_00009215|SMil_00002736|SMil_00016871|SMil_00008887|SMil_00016200|SMil_00024508|SMil_00008464|SMil_00008096|SMil_00003991|SMil_00007868|SMil_00015181|SMil_00022237|SMil_00027896|SMil_00011678|SMil_00020016|SMil_00015398|SMil_00020545|SMil_00002680|Novel00526|SMil_00001369|SMil_00021396|SMil_00012368|SMil_00005843|SMil_00004218|SMil_00026555|SMil_00002984|SMil_00007062|SMil_00014380|SMil_00017195|SMil_00003971|SMil_00022315|SMil_00006031|SMil_00000551|SMil_00005159|SMil_00006409|SMil_00023557|SMil_00021416|SMil_00027726|SMil_00016821|SMil_00007576|SMil_00015919|SMil_00014378|SMil_00029110|SMil_00029341|SMil_00024599|SMil_00022678|SMil_00005929|SMil_00013472|SMil_00004117|SMil_00017472|SMil_00016719|SMil_00017074|SMil_00003541|SMil_00007392|SMil_00019925|Novel00523|SMil_00018259|SMil_00003931|SMil_00020034|SMil_00020770|SMil_00016514|SMil_00021502|SMil_00004813|SMil_00024151|SMil_00010047|SMil_00019852|SMil_00010091|SMil_00001804|SMil_00006392|Novel00258|SMil_00016104|SMil_00011553|SMil_00013110|SMil_00005819|SMil_00018099|SMil_00018828|SMil_00020661|SMil_00020380|SMil_00022404|SMil_00017552|SMil_00016988|SMil_00007591|SMil_00025116|SMil_00006231|SMil_00020133|SMil_00014169|SMil_00000337|SMil_00005472|SMil_00015219|SMil_00025756|SMil_00017068|SMil_00010670|SMil_00004397|SMil_00022791|SMil_00022540|SMil_00006903|SMil_00029147|SMil_00025854|SMil_00004302|SMil_00014189|SMil_00008138|SMil_00025698|SMil_00016263|SMil_00008730|SMil_00023908|SMil_00025744|SMil_00021209|SMil_00021758|SMil_00002613|SMil_00010429|SMil_00026425|SMil_00022289|SMil_00011963|SMil_00018463|SMil_00021825|SMil_00010411|SMil_00011152|SMil_00003037|SMil_00019061|SMil_00010722|SMil_00008424|SMil_00003664|SMil_00023614|SMil_00011723|SMil_00009730|SMil_00008409|SMil_00015163|SMil_00009689|SMil_00004499|SMil_00025643|SMil_00017673|SMil_00007445|SMil_00019354|SMil_00001141|SMil_00022318|SMil_00013414|SMil_00001251|SMil_00018747|SMil_00022823|SMil_00009988|SMil_00024431|SMil_00020919|SMil_00028981|SMil_00021405|SMil_00013412|SMil_00000845|SMil_00027635|SMil_00027922|SMil_00000843|SMil_00009126|SMil_00029632|SMil_00003439|SMil_00021505|SMil_00030382|SMil_00008157|SMil_00027231|SMil_00024202|SMil_00012944|SMil_00028637|SMil_00023290|Novel01300|SMil_00014254|SMil_00018329|SMil_00019684|SMil_00028989|SMil_00022537|SMil_00008240|SMil_00015841|SMil_00023961|SMil_00005334|SMil_00015348|SMil_00005704|SMil_00006497|SMil_00001139|SMil_00025743|SMil_00020227|SMil_00000891|SMil_00020085|SMil_00023854|SMil_00018021|SMil_00014912|SMil_00029040|SMil_00000594|SMil_00014509|SMil_00026003|SMil_00011983|SMil_00015618|SMil_00004546|SMil_00019104|SMil_00026808|SMil_00021658|SMil_00023137|SMil_00011180|SMil_00000369|SMil_00008268|SMil_00027214|SMil_00029458|SMil_00006322|SMil_00014323|SMil_00017881|Novel02269|SMil_00014945|SMil_00018232|SMil_00005248|Novel01139|SMil_00012097|SMil_00024641|SMil_00016523|SMil_00000166|SMil_00011008|SMil_00018681|SMil_00021047|SMil_00016881|SMil_00009529|SMil_00012807|SMil_00001694|SMil_00028204|SMil_00024656|SMil_00028716|SMil_00008185|SMil_00003486|SMil_00021612|SMil_00027020|SMil_00020914|SMil_00009248|SMil_00001565|SMil_00010848|SMil_00011090|SMil_00024307|SMil_00006390|SMil_00028553|SMil_00000339|Novel03482|SMil_00012717|SMil_00008183|SMil_00028764|SMil_00003692|SMil_00025914|SMil_00002587|SMil_00014299|SMil_00007202|SMil_00004896|SMil_00008809|SMil_00005260|SMil_00024517|SMil_00025433|SMil_00009264|SMil_00022658|SMil_00019667|SMil_00018693|SMil_00014497|Novel01017|SMil_00019245|SMil_00012759|SMil_00025494|Novel01091|SMil_00010496|SMil_00005425|SMil_00015467|SMil_00002242|SMil_00009801|SMil_00006417|SMil_00021232|SMil_00000790|SMil_00007041|SMil_00028131|SMil_00002238|SMil_00004609|SMil_00006649|SMil_00018339|SMil_00020064|SMil_00029317|SMil_00018206|SMil_00020580|SMil_00003161|SMil_00017884|SMil_00003813|SMil_00006752|SMil_00004577|SMil_00014645|SMil_00007204|SMil_00026533|SMil_00009487|SMil_00012289|SMil_00007443|SMil_00020706|SMil_00021134|SMil_00013057|SMil_00026415|SMil_00011871|SMil_00002011|SMil_00011827|SMil_00005330|Novel01003|SMil_00013463|SMil_00003955|SMil_00028054|SMil_00001766|SMil_00014885|SMil_00024551|SMil_00018990|SMil_00009154|SMil_00024598|SMil_00030080|SMil_00004997|SMil_00020186|SMil_00007326|SMil_00012882|SMil_00003547|SMil_00008380|SMil_00011497|SMil_00002792|SMil_00009731|SMil_00024621|SMil_00021546|SMil_00001967|SMil_00018583|SMil_00013826|SMil_00014789|SMil_00019630|SMil_00004142|SMil_00006007|SMil_00010642|SMil_00015150|SMil_00017539|SMil_00017707|SMil_00005067|SMil_00026129|SMil_00003293|SMil_00019764|SMil_00008021|SMil_00019724|SMil_00005561|SMil_00008943|SMil_00002379|SMil_00030116|SMil_00000251|SMil_00028097|SMil_00011238|SMil_00004227|SMil_00014227|SMil_00014866|SMil_00012195|SMil_00011568|SMil_00015144|SMil_00019010|SMil_00008400|SMil_00017208|SMil_00026353|SMil_00013686|SMil_00013975|SMil_00019297|SMil_00005457|SMil_00013454|SMil_00027513|SMil_00020483|Novel01410|SMil_00023686|SMil_00005332|SMil_00002728|SMil_00008365|SMil_00012232|SMil_00013437|SMil_00019531|SMil_00021299|SMil_00027868|SMil_00003160|SMil_00020895|SMil_00002900|SMil_00020260|SMil_00020655|SMil_00001382|SMil_00012020|SMil_00000441|SMil_00016332|SMil_00028262|SMil_00014400|SMil_00022252|SMil_00022908|SMil_00012083|SMil_00026544|SMil_00002244|SMil_00018714|SMil_00027036|SMil_00006816|SMil_00004089|SMil_00008527|SMil_00000693|SMil_00013386|SMil_00007311|SMil_00015820|SMil_00026055|SMil_00013518|Novel01259|SMil_00019013|SMil_00013289|SMil_00025335|SMil_00023945|SMil_00025307|SMil_00017438|SMil_00004073|SMil_00006971|SMil_00019577|SMil_00009655|SMil_00006179|SMil_00004203|SMil_00019952|SMil_00012391|SMil_00011198|SMil_00028619|SMil_00014606|SMil_00000070|SMil_00013377|SMil_00008706|SMil_00015366|Novel03099|SMil_00020116|SMil_00002093|SMil_00004776|SMil_00019195|SMil_00001414|SMil_00003090|SMil_00019316|SMil_00018186|SMil_00000209|SMil_00014037|SMil_00004212|SMil_00017998|SMil_00020386|SMil_00001107|SMil_00008199|SMil_00004395|SMil_00005451|SMil_00004966|SMil_00026212|SMil_00003972|SMil_00018786|SMil_00008748|SMil_00009030|SMil_00000812|SMil_00012034|SMil_00013403|Novel01437|SMil_00014333|SMil_00022050|SMil_00012838|SMil_00022271|SMil_00019704|SMil_00028282|SMil_00010863|SMil_00022641|SMil_00016492|SMil_00024158|SMil_00025364|SMil_00021443|SMil_00019029|SMil_00018911|SMil_00011802|SMil_00014972|SMil_00000621|SMil_00017386|SMil_00018297|SMil_00015642|SMil_00024400|Novel01726|SMil_00012661|SMil_00014389|SMil_00018818|SMil_00009694|SMil_00000137|SMil_00019709|SMil_00009845|SMil_00005564|SMil_00022385|SMil_00018393|SMil_00007697|SMil_00001165|SMil_00006033|SMil_00023444|SMil_00024897|SMil_00019045|SMil_00000329|SMil_00014921|SMil_00007912|SMil_00007756|SMil_00013288|SMil_00000072|SMil_00005274|SMil_00013036|SMil_00006832|SMil_00018913|SMil_00003568|SMil_00010623|SMil_00013079|SMil_00020713|SMil_00024035|SMil_00003517|SMil_00028306|SMil_00024999|SMil_00011552|SMil_00008485|SMil_00000457|Novel01373|SMil_00004545|SMil_00004544|SMil_00003968|Novel01019|SMil_00018748|SMil_00024423|SMil_00006678|SMil_00011528|SMil_00022845|SMil_00015008|SMil_00011449|SMil_00019853|SMil_00003460|SMil_00004159|SMil_00023192|SMil_00025964|SMil_00010945|SMil_00023472|SMil_00022458|SMil_00012305|SMil_00008821|SMil_00018680|SMil_00029420|SMil_00002405|SMil_00022064|SMil_00025563|SMil_00026207|SMil_00008284|SMil_00005181|SMil_00012574|SMil_00011901|SMil_00001244|SMil_00029683|SMil_00012492|SMil_00026667|SMil_00007676|SMil_00013977|Novel02686|Novel01665|SMil_00015259|SMil_00007121|SMil_00022253|SMil_00015871|SMil_00009158|SMil_00005798|SMil_00014111|SMil_00027690|SMil_00027680|Novel02018|SMil_00014779|SMil_00016300|SMil_00023474|SMil_00018798|SMil_00018756|SMil_00016029|SMil_00013056|SMil_00025558|SMil_00008525|SMil_00027440|SMil_00014541|SMil_00022578|SMil_00018187|SMil_00003071|SMil_00006433|SMil_00018253|SMil_00005802|SMil_00024818|SMil_00019053|SMil_00002733|SMil_00005070|SMil_00003927|SMil_00009193|SMil_00013509|SMil_00007407|SMil_00030393|SMil_00010753|SMil_00007086|SMil_00013319|SMil_00003459|SMil_00020852|SMil_00009434|SMil_00023224|SMil_00011961|SMil_00011468|SMil_00005158|SMil_00001326|SMil_00003667|SMil_00008913|SMil_00019018|SMil_00000756|SMil_00029011|SMil_00015942|SMil_00012453|SMil_00004950|SMil_00007860|SMil_00010291|SMil_00021101|SMil_00012109|SMil_00025381|SMil_00011787|SMil_00012740|SMil_00016264|SMil_00028063|SMil_00013189|SMil_00025703|SMil_00018184|SMil_00025630|SMil_00016823|SMil_00011318|SMil_00016223|SMil_00026359|SMil_00001659|SMil_00013058|SMil_00010681|SMil_00024177|SMil_00023075|SMil_00024540|SMil_00013539|SMil_00000191|SMil_00025777|SMil_00007211|Novel02308|SMil_00014678|SMil_00009938|SMil_00014234|SMil_00027417|SMil_00011557|SMil_00013084|SMil_00028937|SMil_00022420|SMil_00008905|SMil_00006869|SMil_00005772|SMil_00001439|SMil_00013672|SMil_00028084|SMil_00004742|SMil_00007274|SMil_00026296|SMil_00018866|SMil_00025780|SMil_00013100|SMil_00013367|SMil_00010657|SMil_00027213|SMil_00002498|SMil_00027900|SMil_00014125|SMil_00009951|SMil_00002797|SMil_00022203|SMil_00016918|SMil_00019608|SMil_00015931|SMil_00018204|Novel00767|SMil_00008012|SMil_00021365|SMil_00013262|SMil_00011696|SMil_00020181|SMil_00006563|SMil_00007438|SMil_00024475|SMil_00005853|SMil_00011581|SMil_00003066|SMil_00005768|SMil_00010419|Novel03273|SMil_00002511|SMil_00012546|SMil_00016994|SMil_00013834|SMil_00008260|SMil_00011069|SMil_00005130|SMil_00029731|SMil_00024266|SMil_00028418|SMil_00003921|SMil_00001620|SMil_00004010|SMil_00005761|SMil_00006135|SMil_00007294|SMil_00005808|SMil_00001270|SMil_00003440|SMil_00014506|SMil_00001664|SMil_00007088|SMil_00014038|SMil_00024496|SMil_00001362|SMil_00004056|SMil_00000764|SMil_00024697|SMil_00006029|SMil_00021190|SMil_00004547|SMil_00008837|SMil_00021837|SMil_00009763|SMil_00019386|SMil_00017376|SMil_00019899|SMil_00027626|SMil_00011231|SMil_00014552|SMil_00020732|SMil_00021649|SMil_00009396|SMil_00009181|SMil_00015709|SMil_00028494|SMil_00005969|SMil_00021384|SMil_00026366|SMil_00026677|SMil_00007070|SMil_00008473|SMil_00004067|SMil_00007706|SMil_00022400|SMil_00029176|SMil_00015833|SMil_00020970|SMil_00028519|SMil_00003070|SMil_00027217|SMil_00001802|SMil_00021979|SMil_00003554|SMil_00002234|SMil_00003152|SMil_00002767|SMil_00013978|SMil_00027419|SMil_00006093|Novel02231|Novel02481|SMil_00010333|SMil_00026644|SMil_00000214|SMil_00012948|SMil_00016049|SMil_00012322|SMil_00015354|SMil_00003367|SMil_00027324|SMil_00003887|SMil_00013021|SMil_00000302|SMil_00015525|SMil_00027917|SMil_00024694|SMil_00021311|SMil_00026066|Novel02166|SMil_00023769|SMil_00008249|SMil_00019220|SMil_00011331|SMil_00011594|SMil_00005541|SMil_00012373|SMil_00003940|SMil_00026038|SMil_00019404|SMil_00012266|SMil_00021508|SMil_00025999|SMil_00028105|SMil_00008828|Novel00620|SMil_00013636|SMil_00024985|SMil_00015091|SMil_00016012|SMil_00015423|SMil_00026500|SMil_00018403|SMil_00025967|SMil_00015326|SMil_00006151|SMil_00009461|SMil_00003368|SMil_00002549|SMil_00024678|SMil_00020378|SMil_00004428|SMil_00027567|SMil_00025151|SMil_00004852|SMil_00017128|SMil_00024871|SMil_00029456|SMil_00018183|SMil_00021399|SMil_00000836|SMil_00013666|SMil_00014795|SMil_00000117|SMil_00017063|SMil_00015836|SMil_00009705|SMil_00020431|SMil_00022052|SMil_00006074|SMil_00016373|SMil_00029736|SMil_00018530|SMil_00001566|SMil_00022360|SMil_00016202|SMil_00028397|SMil_00021978|SMil_00013091|SMil_00019001|SMil_00007455|SMil_00020381|SMil_00004582|SMil_00012641|SMil_00027278|SMil_00019760|SMil_00020430|SMil_00013290|SMil_00014591|SMil_00020997|SMil_00002099|SMil_00019227|SMil_00001628|SMil_00024689|SMil_00017134|SMil_00008775|SMil_00015063|SMil_00006373|SMil_00006091|SMil_00011862|SMil_00000160|SMil_00026221|SMil_00017295|SMil_00001775|SMil_00002525|Novel03341|SMil_00004084|SMil_00014131|SMil_00006316|SMil_00026410|SMil_00020541|SMil_00021347|SMil_00001808|SMil_00022021|SMil_00016750|Novel02502|SMil_00000426|SMil_00007837|Novel00642|SMil_00001191|SMil_00022187|SMil_00018863|SMil_00007967|SMil_00001879|SMil_00014071|SMil_00019895|SMil_00027972|SMil_00016138|SMil_00020048|SMil_00011639|SMil_00012815|SMil_00009564|SMil_00012294|SMil_00021246|SMil_00014200|SMil_00024312|SMil_00023770|SMil_00006578|SMil_00024281|SMil_00009441|SMil_00014753|SMil_00002029|SMil_00022524|SMil_00025901|SMil_00000803|SMil_00016827|SMil_00011793|SMil_00008407|SMil_00013548|SMil_00011595|SMil_00023278|SMil_00006998|SMil_00022291|SMil_00010405|SMil_00005816|SMil_00003528|SMil_00001736|SMil_00002175|SMil_00013340|SMil_00021165|SMil_00021149|SMil_00008502|SMil_00020609|SMil_00007769|SMil_00005046|SMil_00006821|SMil_00003338|SMil_00013352|SMil_00015092|SMil_00011606|SMil_00025997|SMil_00004368|SMil_00001422|SMil_00028130|SMil_00014353|Novel00793|SMil_00008368|SMil_00005728|SMil_00008767|SMil_00027284|SMil_00025214|SMil_00023133|SMil_00009983|SMil_00005072|SMil_00002429|SMil_00013162|SMil_00020564|SMil_00002416|SMil_00026135|SMil_00003717|SMil_00025222|SMil_00002888|SMil_00004797|SMil_00016127|SMil_00003134|SMil_00007322|SMil_00008598|SMil_00013074|SMil_00017470|Novel02751|SMil_00007203|SMil_00014156|SMil_00013464|SMil_00007899|SMil_00000218|SMil_00018112|SMil_00018575|SMil_00009660|SMil_00013145|SMil_00015464|SMil_00011872|SMil_00021202|SMil_00011116|SMil_00015049|Novel01393|SMil_00001009|SMil_00010404|Novel02835|SMil_00000361|SMil_00003269|SMil_00021690|SMil_00008746|SMil_00004432|SMil_00011712|SMil_00012297|SMil_00009467|SMil_00005526|SMil_00000822|SMil_00013228|SMil_00022208|SMil_00007651|SMil_00023718|Novel02790|SMil_00010541|SMil_00020439|SMil_00009066|SMil_00009929|SMil_00019968|SMil_00004605|SMil_00000853|SMil_00014928|SMil_00025580|SMil_00003872|SMil_00028101|SMil_00015104|SMil_00017021|SMil_00020859|SMil_00014738|SMil_00003918|SMil_00006650|SMil_00028522|SMil_00010976|SMil_00011848|SMil_00008926|SMil_00002951|SMil_00022904|SMil_00006743|SMil_00015393|SMil_00012768|SMil_00007750|SMil_00027921|SMil_00020745|SMil_00023734|SMil_00001313|SMil_00014531|SMil_00010904|SMil_00020499|SMil_00014961|SMil_00020111|SMil_00012258|SMil_00012792|SMil_00002743|Novel00595|SMil_00010209|SMil_00008022|SMil_00012802|SMil_00001389|SMil_00007299|SMil_00015141|SMil_00014898|SMil_00020603|SMil_00013946|SMil_00016805|SMil_00012884|SMil_00025003|SMil_00023516|SMil_00017311|SMil_00026461|SMil_00001473|SMil_00005918|SMil_00018958|SMil_00002344|SMil_00018185|Novel01845|SMil_00025560|SMil_00008575|SMil_00000765|SMil_00013547|SMil_00023045|SMil_00012524|SMil_00008094|SMil_00016833|SMil_00011944|SMil_00025213|SMil_00002873|SMil_00012588|SMil_00005382|SMil_00007983|SMil_00021494|SMil_00024301|SMil_00011564|SMil_00022861|SMil_00002510|SMil_00000006|SMil_00008931|SMil_00019309|SMil_00027178|SMil_00004437|Novel01523|SMil_00019470|SMil_00008356|SMil_00001054|Novel03183|SMil_00012241|SMil_00021270|SMil_00017320|SMil_00001234|SMil_00000999|SMil_00001461|SMil_00020475|SMil_00002160|Novel01070|SMil_00024392|SMil_00028554|SMil_00005482|Novel01251|SMil_00024552|SMil_00008351|SMil_00011201|SMil_00001704|SMil_00001920|Novel00558|Novel00044|SMil_00014586|SMil_00022816|SMil_00021482|SMil_00014091|SMil_00019250|SMil_00007792|SMil_00023592|SMil_00028357|SMil_00005934|SMil_00002524|SMil_00010185|SMil_00024663|SMil_00001255|SMil_00010208|SMil_00000878|Novel02839|SMil_00004388|SMil_00001770|SMil_00027156|SMil_00009695|SMil_00027655|SMil_00027789|SMil_00020818|SMil_00002149|Novel03086|SMil_00019622|SMil_00023295|SMil_00016835|SMil_00012541|SMil_00000667|SMil_00018902|SMil_00018307|SMil_00012812|SMil_00019260|SMil_00013001|SMil_00026283|SMil_00018868|SMil_00011838|SMil_00020099|SMil_00002684|SMil_00003732|SMil_00012728|SMil_00025302|SMil_00003483|SMil_00018821|SMil_00016513|SMil_00002139|SMil_00010929|SMil_00023457|SMil_00011530|SMil_00005557|SMil_00010662|SMil_00014399|SMil_00017152|SMil_00004775|SMil_00020270|SMil_00008489|Novel02766|SMil_00001772|Novel00916|Novel01505|SMil_00012304|SMil_00010486|SMil_00014360|SMil_00024184|SMil_00012827|SMil_00004423|SMil_00009918|SMil_00001683|SMil_00000276|SMil_00029214|SMil_00027797|SMil_00013960|SMil_00027019|SMil_00023512|SMil_00005731|SMil_00010834|SMil_00011925|SMil_00029665|SMil_00006149|SMil_00009402|SMil_00006839|Novel02754|SMil_00022801|SMil_00007352|SMil_00009678|Novel01791|SMil_00019161|SMil_00017273|SMil_00023661|SMil_00028430|SMil_00017952|SMil_00019343|SMil_00018367|SMil_00006440|SMil_00025115|SMil_00029109|SMil_00017326|SMil_00029196|SMil_00024251|SMil_00020410|SMil_00017136|SMil_00016874|SMil_00024681|SMil_00009639|SMil_00006820|SMil_00009628|SMil_00024241|SMil_00012130|SMil_00027622|SMil_00004402|SMil_00009376	2049	SMil_00030221|SMil_00027817|SMil_00027312|SMil_00020419|SMil_00029497|SMil_00024745|SMil_00021308|SMil_00021914|SMil_00027700|SMil_00010426|SMil_00017941|SMil_00021006|SMil_00003889|SMil_00022585|SMil_00011270|SMil_00020838|SMil_00019338|SMil_00004029|SMil_00016619|Novel01607|SMil_00009328|Novel01124|SMil_00022279|SMil_00014854|SMil_00020409|SMil_00023799|SMil_00009456|SMil_00009979|SMil_00018705|SMil_00015275|SMil_00016414|SMil_00018921|SMil_00011610|SMil_00012309|SMil_00011239|SMil_00007396|SMil_00001595|SMil_00007193|SMil_00003271|SMil_00014802|Novel01961|SMil_00023542|SMil_00008806|SMil_00027239|SMil_00002939|SMil_00016740|SMil_00025592|SMil_00002001|SMil_00012765|SMil_00009858|SMil_00003050|SMil_00009209|SMil_00002691|SMil_00005586|SMil_00000532|SMil_00010451|SMil_00010323|SMil_00020853|SMil_00000593|SMil_00003245|SMil_00023904|SMil_00021636|SMil_00007688|SMil_00005378|SMil_00014393|SMil_00004503|SMil_00023334|SMil_00001754|Novel00084|SMil_00004380|SMil_00005372|SMil_00028273|SMil_00019356|SMil_00021651|SMil_00023128|SMil_00002425|SMil_00021292|SMil_00003681|SMil_00013219|SMil_00005488|SMil_00008377|SMil_00013379|SMil_00020666|Novel03444|SMil_00006822|SMil_00013282|SMil_00009210|SMil_00009551|SMil_00007127|SMil_00004294|SMil_00003769|SMil_00003119|SMil_00022887|SMil_00014390|SMil_00025375|Novel01964|SMil_00016305|SMil_00025198|SMil_00009080|SMil_00024390|SMil_00024965|SMil_00007215|SMil_00008370|SMil_00014319|SMil_00026859|SMil_00021657|SMil_00011974|SMil_00024137|SMil_00006302|SMil_00029049|SMil_00023434|SMil_00001503|SMil_00004091|SMil_00023800|SMil_00004815|SMil_00022630|SMil_00015864|SMil_00013726|SMil_00026606|SMil_00008861|SMil_00029001|SMil_00003821|SMil_00012586|SMil_00012542|SMil_00022163|SMil_00000861|SMil_00017965|SMil_00002856|SMil_00006884|SMil_00014965|SMil_00002501|SMil_00023954|SMil_00015604|SMil_00018912|SMil_00018517|SMil_00024549|SMil_00004002|SMil_00002106|SMil_00002365|SMil_00009122|SMil_00018887|SMil_00027288|SMil_00017927|SMil_00022596|SMil_00028211|SMil_00002088|SMil_00016140|SMil_00016913|SMil_00008561|SMil_00005805|SMil_00000123|SMil_00003035|SMil_00004956|SMil_00013532|SMil_00008619|SMil_00015412|SMil_00024066|SMil_00008770|SMil_00008294|SMil_00023835|SMil_00007252|SMil_00010896|SMil_00027483|SMil_00002256|SMil_00003926|SMil_00008006|SMil_00004633|SMil_00021938|SMil_00014458|SMil_00029713|SMil_00020089|SMil_00005960|SMil_00019339|SMil_00010962|SMil_00021721|SMil_00023065|SMil_00007435|SMil_00002401|SMil_00009887|SMil_00013848|SMil_00022666|SMil_00029660|SMil_00022104|SMil_00028918|Novel01342|SMil_00027093|SMil_00018282|SMil_00027285|SMil_00002689|SMil_00016936|SMil_00029202|SMil_00000568|Novel00888|SMil_00016834|SMil_00029804|SMil_00014015|SMil_00003997|SMil_00023740|SMil_00011465|SMil_00000592|SMil_00018954|SMil_00005605|SMil_00015854|SMil_00005459|SMil_00012187|Novel01249|SMil_00013177|SMil_00030312|SMil_00020918|SMil_00015972|SMil_00011989|SMil_00005106|SMil_00006916|SMil_00015183|SMil_00022653|SMil_00024910|SMil_00019484|SMil_00026422|SMil_00022222|SMil_00012619|SMil_00022376|SMil_00028925|SMil_00002307|SMil_00011955|SMil_00024133|SMil_00011986|SMil_00026218|SMil_00009190|SMil_00010940|SMil_00013711|SMil_00013504|SMil_00014985|SMil_00012115|SMil_00008490|SMil_00009016|SMil_00000527|SMil_00005799|SMil_00013604|SMil_00025981|SMil_00006897|SMil_00010342|SMil_00028305|SMil_00005267|SMil_00000490|Novel01090|SMil_00007318|SMil_00029329|SMil_00010888|SMil_00021491|SMil_00004211|SMil_00023546|SMil_00017849|SMil_00019675|SMil_00009508|SMil_00004151|SMil_00004879|SMil_00014595|SMil_00020195|SMil_00011213|SMil_00010835|SMil_00029123|SMil_00019990|SMil_00024580|SMil_00011656|SMil_00027257|SMil_00014407|SMil_00013094|SMil_00006518|Novel01967|SMil_00013939|SMil_00003900|SMil_00021596|SMil_00028098|SMil_00023586|SMil_00023754|SMil_00006630|SMil_00016030|SMil_00029181|SMil_00020018|SMil_00027281|SMil_00021230|SMil_00014544|SMil_00000980|SMil_00010224|SMil_00010603|Novel02008|SMil_00008167|Novel00979|SMil_00020510|Novel00629|SMil_00010317|SMil_00027091|SMil_00003947|SMil_00029530|SMil_00017921|SMil_00007613|SMil_00001349|SMil_00026719|SMil_00009035|SMil_00026855|SMil_00001168|SMil_00021141|SMil_00022262|SMil_00029907|SMil_00006532|SMil_00012207|SMil_00006416|SMil_00017033|SMil_00028122|SMil_00010990|SMil_00006418|SMil_00006577|SMil_00005084|SMil_00014298|SMil_00022003|SMil_00025851|SMil_00016744|SMil_00009110|SMil_00027545|Novel02875|SMil_00009735|SMil_00003841|SMil_00017294|SMil_00004404|SMil_00013856|SMil_00016040|SMil_00012409|SMil_00006855|SMil_00001502|SMil_00030399|SMil_00020722|SMil_00012157|SMil_00010851|Novel00560|SMil_00012766|SMil_00002021|SMil_00016648|SMil_00019543|SMil_00017628|SMil_00003588|SMil_00018447|SMil_00017482|SMil_00016482|SMil_00021820|SMil_00021247|SMil_00007689|Novel00123|SMil_00025576|SMil_00018009|SMil_00014178|SMil_00015671|SMil_00021616|SMil_00006805|Novel01143|SMil_00022278|SMil_00007776|SMil_00007045|SMil_00008398|SMil_00016864|SMil_00021124|SMil_00015215|SMil_00025704|SMil_00001118|SMil_00017880|SMil_00021262|SMil_00016915|SMil_00007011|SMil_00013092|SMil_00006434|SMil_00026702|SMil_00028688|SMil_00019475|SMil_00020753|SMil_00007019|SMil_00028303|SMil_00011942|SMil_00014619|SMil_00015596|SMil_00003512|SMil_00000597|SMil_00017964|SMil_00007212|SMil_00011204|SMil_00013103|SMil_00003186|SMil_00016481|SMil_00026545|SMil_00010000|Novel01371|Novel00889|Novel01510|SMil_00019052|SMil_00003660|SMil_00008448|SMil_00009473|SMil_00004608|Novel03289|SMil_00014238|SMil_00005103|SMil_00006444|SMil_00021493|Novel02212|SMil_00010536|SMil_00001039|SMil_00002260|SMil_00020143|SMil_00013496|SMil_00001953|SMil_00006354|SMil_00029136|SMil_00021600|SMil_00015022|Novel00878|SMil_00005721|SMil_00010887|SMil_00011319|SMil_00009633|SMil_00000115|SMil_00029047|SMil_00017447|SMil_00024644|SMil_00000259|SMil_00005982|Novel01742|SMil_00003892|SMil_00022429|SMil_00000948|SMil_00008957|SMil_00009483|SMil_00028452|SMil_00023738|SMil_00020702|SMil_00000671|SMil_00028260|SMil_00025204|SMil_00027248|SMil_00013246|SMil_00016778|SMil_00020266|SMil_00000443|SMil_00000938|SMil_00012651|SMil_00022185|SMil_00021900|SMil_00014538|SMil_00028140|SMil_00000042|SMil_00014966|SMil_00026210|SMil_00019156|SMil_00022729|SMil_00021920|SMil_00025689|SMil_00021195|SMil_00014448|SMil_00013313|SMil_00029939|SMil_00003395|Novel02213|SMil_00006560|SMil_00018191|SMil_00017796|SMil_00013153|SMil_00025535|SMil_00012525|SMil_00011067|SMil_00010752|SMil_00017149|SMil_00008206|SMil_00019796|SMil_00012839|SMil_00003962|SMil_00012559|SMil_00024591|SMil_00020023|SMil_00021489|SMil_00007693|SMil_00030356|SMil_00005317|SMil_00024350|SMil_00011148|Novel02714|SMil_00001018|SMil_00025556|SMil_00026589|SMil_00003212|SMil_00026367|SMil_00012395|SMil_00014905|SMil_00014673|SMil_00027694|SMil_00018267|SMil_00007048|SMil_00001214|SMil_00007696|SMil_00026907|SMil_00016738|SMil_00002810|SMil_00013007|SMil_00001455|SMil_00017272|SMil_00008459|SMil_00022509|SMil_00001492|SMil_00013797|Novel03371|SMil_00018849|SMil_00015108|SMil_00026356|SMil_00008695|SMil_00014346|SMil_00029307|Novel00068|SMil_00029547|SMil_00004681|SMil_00016462|SMil_00006013|SMil_00002007|SMil_00012101|SMil_00028792|Novel02742|SMil_00022663|SMil_00024870|SMil_00001958|SMil_00006014|Novel03315|SMil_00026607|SMil_00014044|SMil_00014597|SMil_00022290|SMil_00017577|SMil_00008941|SMil_00013835|SMil_00027332|SMil_00021197|SMil_00002477|SMil_00005157|SMil_00014258|SMil_00010800|SMil_00009049|SMil_00019972|SMil_00020677|SMil_00024562|SMil_00017951|SMil_00008521|SMil_00004822|SMil_00000316|SMil_00010493|SMil_00015967|SMil_00018817|SMil_00002113|SMil_00017200|SMil_00022569|SMil_00021284|SMil_00005571|SMil_00012879|SMil_00020109|SMil_00002584|SMil_00012384|SMil_00021378|SMil_00011619|SMil_00000421|SMil_00016508|SMil_00026831|SMil_00025220|SMil_00011762|SMil_00001249|SMil_00028170|SMil_00011807|SMil_00016807|SMil_00026773|SMil_00016089|SMil_00002048|SMil_00029312|SMil_00004939|SMil_00001556|SMil_00010393|SMil_00028717|SMil_00018066|SMil_00012932|SMil_00024543|SMil_00011830|SMil_00029937|SMil_00004271|Novel03030|SMil_00022741|SMil_00006464|SMil_00001236|SMil_00023375|SMil_00025910|SMil_00023539|SMil_00009495|SMil_00002786|SMil_00024901|SMil_00026917|SMil_00023798|SMil_00017293|SMil_00002758|SMil_00010231|SMil_00009760|SMil_00016076|SMil_00028203|SMil_00020550|SMil_00006277|SMil_00012708|SMil_00019923|SMil_00028930|SMil_00028520|SMil_00006160|SMil_00000199|SMil_00020291|SMil_00023017|SMil_00003942|SMil_00024484|SMil_00005322|SMil_00026818|SMil_00011943|SMil_00013885|SMil_00021492|SMil_00014177|SMil_00001480|SMil_00008646|SMil_00013625|Novel01631|SMil_00028008|SMil_00011205|SMil_00016070|Novel02311|SMil_00021067|SMil_00012119|SMil_00018284|SMil_00023325|SMil_00013647|SMil_00011100|SMil_00010832|SMil_00002410|SMil_00016296|SMil_00013486|SMil_00013446|SMil_00010867|SMil_00002182|SMil_00004047|Novel03179|SMil_00015148|SMil_00009963|SMil_00015593|SMil_00027348|SMil_00026645|SMil_00015847|SMil_00006713|SMil_00002975|SMil_00029723|SMil_00005092|SMil_00016591|SMil_00003756|SMil_00023050|SMil_00028702|SMil_00010348|SMil_00013305|Novel00985|SMil_00023883|SMil_00028398|SMil_00015286|SMil_00016427|SMil_00025642|SMil_00001916|SMil_00018160|SMil_00017926|SMil_00006697|SMil_00022805|SMil_00012356|SMil_00015239|SMil_00010527|SMil_00003564|SMil_00025566|SMil_00001230|Novel01906|SMil_00004078|Novel02695|SMil_00026927|SMil_00005452|SMil_00000578|SMil_00028416|SMil_00005553|Novel02971|Novel01876|SMil_00002702|SMil_00027681|SMil_00006271|SMil_00018764|SMil_00011088|SMil_00012151|SMil_00004712|SMil_00008989|SMil_00002927|SMil_00027070|SMil_00006214|SMil_00023394|SMil_00025995|SMil_00015027|SMil_00000311|SMil_00023632|SMil_00009713|SMil_00017056|SMil_00019371|SMil_00010570|SMil_00018392|SMil_00023931|SMil_00003082|SMil_00024868|SMil_00012239|SMil_00028168|SMil_00003402|SMil_00006626|SMil_00001025|SMil_00002996|SMil_00009935|SMil_00009442|SMil_00021614|Novel03073|SMil_00017276|SMil_00004462|SMil_00007989|SMil_00028366|SMil_00004277|SMil_00022219|SMil_00013766|SMil_00020567|SMil_00001668|SMil_00027105|SMil_00008969|SMil_00001865|SMil_00000119|SMil_00026300|SMil_00029472|Novel00500|SMil_00010040|SMil_00000118|SMil_00015764|SMil_00009166|SMil_00011784|SMil_00006677|SMil_00019974|SMil_00010242|SMil_00012095|Novel00619|SMil_00005527|SMil_00007518|SMil_00029058|SMil_00004684|SMil_00028139|SMil_00020248|SMil_00010172|Novel00717|SMil_00009725|SMil_00030428|SMil_00020159|SMil_00023358|SMil_00025927|SMil_00025014|SMil_00020779|SMil_00011876|SMil_00013396|SMil_00012183|SMil_00006587|SMil_00024751|SMil_00008981|SMil_00016043|SMil_00012517|SMil_00004801|SMil_00025945|SMil_00021109|SMil_00011550|SMil_00016626|SMil_00013203|Novel02401|SMil_00017012|SMil_00030063|SMil_00009432|SMil_00003682|SMil_00025976|SMil_00018956|SMil_00009346|SMil_00003748|SMil_00000925|SMil_00026331|SMil_00023497|SMil_00009890|SMil_00003985|SMil_00015891|SMil_00028660|SMil_00000813|SMil_00006366|SMil_00026488|SMil_00003183|SMil_00010773|SMil_00005237|SMil_00024542|SMil_00005306|SMil_00026916|SMil_00009245|SMil_00012570|SMil_00005806|SMil_00022191|SMil_00010909|SMil_00017361|SMil_00020985|SMil_00018108|SMil_00013574|SMil_00010762|SMil_00030313|SMil_00008754|SMil_00012422|SMil_00002892|SMil_00017469|SMil_00014455|SMil_00001590|SMil_00028341|SMil_00014067|SMil_00008124|SMil_00012837|SMil_00025568|SMil_00026155|SMil_00020529|SMil_00018773|SMil_00008404|SMil_00028102|SMil_00002820|SMil_00027240|SMil_00020922|SMil_00026220|SMil_00026033|SMil_00012461|SMil_00005784|SMil_00013447|SMil_00023448|SMil_00026176|SMil_00011066|SMil_00012576|SMil_00007221|SMil_00024340|SMil_00002284|SMil_00006827|SMil_00013501|SMil_00022151|SMil_00023389|SMil_00019856|SMil_00010549|Novel03050|SMil_00013382|SMil_00023464|SMil_00018362|SMil_00017116|SMil_00028347|SMil_00006698|SMil_00021706|SMil_00000766|SMil_00007924|SMil_00003286|SMil_00010086|SMil_00008885|SMil_00017587|SMil_00006449|SMil_00021811|SMil_00006509|SMil_00013008|SMil_00009042|SMil_00007146|SMil_00009679|SMil_00011842|SMil_00019976|SMil_00000809|SMil_00017452|SMil_00010138|SMil_00001732|SMil_00026157|SMil_00017528|SMil_00010537|SMil_00004359|SMil_00020261|SMil_00015300|SMil_00014810|SMil_00027068|SMil_00003376|SMil_00017940|SMil_00003898|SMil_00011544|Novel02896|Novel02456|SMil_00016227|SMil_00007240|SMil_00014284|SMil_00023764|SMil_00017458|SMil_00017330|SMil_00004135|SMil_00007199|SMil_00012222|SMil_00006098|SMil_00016739|SMil_00024017|SMil_00021652|SMil_00012502|SMil_00008720|SMil_00005643|SMil_00010794|SMil_00000605|SMil_00012283|SMil_00021526|SMil_00020051|Novel00308|SMil_00015983|SMil_00021991|SMil_00011519|SMil_00023669|SMil_00009406|SMil_00028589|SMil_00014051|SMil_00013199|SMil_00006579|SMil_00005465|SMil_00004831|SMil_00009440|SMil_00007925|SMil_00026596|SMil_00029969|SMil_00020311|SMil_00006528|Novel02907|SMil_00004186|SMil_00010100|SMil_00020004|SMil_00015451|SMil_00015731|SMil_00025930|Novel03286|SMil_00019019|SMil_00010361|SMil_00010796|SMil_00006975|SMil_00027265|SMil_00015756|SMil_00012142|SMil_00011778|SMil_00017359|SMil_00000446|SMil_00007143|Novel01115|SMil_00014756|Novel00753|SMil_00016603|SMil_00009575|SMil_00022862|SMil_00004940|SMil_00007436|SMil_00007539|SMil_00028162|SMil_00022559|SMil_00005650|SMil_00017804|SMil_00017140|SMil_00015238|SMil_00003397|SMil_00029177|SMil_00021899|SMil_00004696|SMil_00017956|SMil_00002082|SMil_00005521|SMil_00020429|SMil_00011473|SMil_00013510|SMil_00004673|SMil_00020357|SMil_00008816|SMil_00004732|SMil_00004436|SMil_00006692|SMil_00012480|SMil_00011089|SMil_00011617|SMil_00029215|SMil_00004932|SMil_00022134|SMil_00014953|SMil_00029394|SMil_00030087|SMil_00005140|SMil_00017786|SMil_00008363|SMil_00026649|SMil_00000148|SMil_00006915|SMil_00017168|SMil_00026654|SMil_00022265|SMil_00027039|SMil_00019517|SMil_00004618|SMil_00000523|SMil_00005374|SMil_00024106|SMil_00002061|SMil_00023074|SMil_00020038|SMil_00015070|SMil_00014799|SMil_00024292|SMil_00001780|SMil_00013512|SMil_00015333|SMil_00009363|SMil_00022907|SMil_00003107|SMil_00007755|SMil_00026164|SMil_00016638|SMil_00011251|SMil_00008763|SMil_00001995|SMil_00001215|SMil_00003899|SMil_00017833|SMil_00019191|SMil_00027981|SMil_00021824|SMil_00027543|SMil_00001124|SMil_00023915|SMil_00016986|SMil_00012134|SMil_00010181|Novel03316|SMil_00015187|SMil_00025921|SMil_00025683|SMil_00023972|SMil_00008762|SMil_00025219|SMil_00002837|SMil_00025663|SMil_00003727|SMil_00020437|SMil_00029766|SMil_00005216|SMil_00001123|SMil_00023321|SMil_00006012|SMil_00009266|SMil_00002784|SMil_00017537|SMil_00006712|SMil_00003565|SMil_00003932|SMil_00014887|SMil_00022155|SMil_00001714|SMil_00016944|SMil_00013259|SMil_00012035|SMil_00009892|SMil_00006398|SMil_00001498|SMil_00017584|SMil_00014683|SMil_00022189|SMil_00016501|SMil_00009007|Novel00421|Novel03019|Novel00187|Novel01459|SMil_00020884|SMil_00003826|SMil_00020379|SMil_00008980|SMil_00009411|SMil_00025094|SMil_00007952|SMil_00007277|SMil_00029248|SMil_00002764|SMil_00006668|SMil_00006893|SMil_00005083|SMil_00005011|SMil_00022774|SMil_00019116|SMil_00021799|SMil_00004082|SMil_00001417|Novel01441|SMil_00027877|SMil_00011726|SMil_00026966|Novel01895|SMil_00012644|SMil_00012555|SMil_00023310|SMil_00002879|SMil_00024743|SMil_00011503|SMil_00024213|SMil_00002787|SMil_00001617|SMil_00007978|SMil_00010306|SMil_00000898|SMil_00012262|SMil_00002045|SMil_00003154|SMil_00004536|SMil_00006534|Novel01960|SMil_00020552|SMil_00021707|SMil_00027660|SMil_00002545|SMil_00021606|SMil_00002919|SMil_00005717|SMil_00008673|SMil_00027515|Novel00647|SMil_00011579|SMil_00025172|SMil_00029223|SMil_00006738|SMil_00025758|Novel02453|SMil_00018802|SMil_00019811|SMil_00011954|SMil_00028302|SMil_00017649|SMil_00019426|SMil_00017567|SMil_00013026|Novel02376|SMil_00010825|SMil_00022336|SMil_00000252|SMil_00025727|SMil_00003075|SMil_00001221|SMil_00024180|SMil_00003177|SMil_00014139|SMil_00024913|SMil_00027964|SMil_00001758|SMil_00023129|Novel01079|SMil_00011246|SMil_00007099|SMil_00005188|SMil_00008756|SMil_00013524|SMil_00025088|SMil_00023696|SMil_00000666|Novel02570|SMil_00003532|SMil_00010044|SMil_00010700|SMil_00002928|SMil_00003014|SMil_00022520|SMil_00020956|SMil_00014295|SMil_00003683|SMil_00008678|SMil_00007210|SMil_00017181|SMil_00011904|SMil_00002579|SMil_00006940|SMil_00013114|Novel00156|SMil_00027450|SMil_00000846|SMil_00005192|SMil_00015223|SMil_00006025|SMil_00013849|SMil_00006042|SMil_00016189|SMil_00018312|SMil_00012149|SMil_00015401|SMil_00015458|SMil_00026969|SMil_00010116|SMil_00002562|SMil_00017698|Novel03108|SMil_00012847|SMil_00014225|SMil_00017226|SMil_00010057|SMil_00017066|SMil_00017960|SMil_00003386|SMil_00018125|SMil_00020923|SMil_00006742|SMil_00012484|SMil_00015340|SMil_00004394|SMil_00025380|SMil_00007849|SMil_00011065|SMil_00029031|SMil_00027290|SMil_00015839|SMil_00014701|SMil_00004131|SMil_00023723|SMil_00024154|SMil_00017490|SMil_00007796|SMil_00004441|SMil_00016828|SMil_00019963|SMil_00017408|SMil_00008702|SMil_00000543|SMil_00017848|SMil_00029210|SMil_00002834|SMil_00023845|SMil_00021170|SMil_00001176|SMil_00001792|SMil_00000826|SMil_00006684|SMil_00016891|SMil_00021712|SMil_00008204|SMil_00007604|SMil_00005360|SMil_00007230|SMil_00016266|SMil_00011976|SMil_00007006|SMil_00017176|Novel03164|SMil_00002064|SMil_00023166|SMil_00020145|SMil_00005489|SMil_00023438|SMil_00002923|SMil_00016776|SMil_00019310|SMil_00011543|SMil_00011877|SMil_00029084|SMil_00013600|SMil_00003643|SMil_00003775|SMil_00009902|SMil_00016657|SMil_00010608|SMil_00013593|SMil_00007231|SMil_00014032|SMil_00007980|Novel01287|SMil_00028509|SMil_00024954|SMil_00013729|SMil_00009405|SMil_00017822|SMil_00025402|SMil_00028864|SMil_00009176|SMil_00012191|SMil_00009891|SMil_00011075|SMil_00020548|SMil_00024328|SMil_00005348|SMil_00023309|SMil_00010452|SMil_00022960|SMil_00021545|SMil_00009931|SMil_00014844|SMil_00029971|SMil_00023048|SMil_00002259|SMil_00027098|SMil_00015062|SMil_00023860|SMil_00009272|SMil_00001429|SMil_00024216|SMil_00007158|SMil_00004219|SMil_00009570|SMil_00018107|SMil_00023871|SMil_00012477|SMil_00026861|SMil_00005022|SMil_00000584|SMil_00017117|SMil_00015650|SMil_00008313|SMil_00027768|SMil_00003838|SMil_00000730|SMil_00010674|SMil_00022205|SMil_00008184|SMil_00017219|SMil_00001756|Novel02438|SMil_00006210|SMil_00014863|SMil_00001518|SMil_00003109|SMil_00006923|SMil_00025154|SMil_00029061|SMil_00015114|SMil_00002459|SMil_00024237|SMil_00015453|SMil_00009741|SMil_00016179|SMil_00013303|SMil_00001555|SMil_00013175|SMil_00010913|SMil_00000753|SMil_00003758|SMil_00024179|SMil_00019818|SMil_00007780|SMil_00014098|SMil_00029211|SMil_00000721|SMil_00025924|SMil_00010793|SMil_00024972|SMil_00013364|SMil_00000500|SMil_00025376|SMil_00022010|SMil_00000491|SMil_00018027|SMil_00009631|SMil_00026581|SMil_00018457|SMil_00029649|SMil_00008755|SMil_00016694|SMil_00012312|SMil_00026361|SMil_00011715|SMil_00012233|SMil_00024658|SMil_00009334|SMil_00014613|SMil_00000707|SMil_00009893|SMil_00027630|SMil_00030057|SMil_00012871|SMil_00005513|SMil_00002862|SMil_00011094|SMil_00014504|SMil_00022687|SMil_00023962|SMil_00017109|SMil_00012022|SMil_00022433|SMil_00003469|SMil_00021683|SMil_00025112|SMil_00009663|SMil_00010615|SMil_00016050|SMil_00024191|SMil_00024622|SMil_00012485|SMil_00013749|SMil_00008696|SMil_00001856|SMil_00010697|Novel02796|SMil_00007269|SMil_00021207|SMil_00020963|SMil_00021068|SMil_00000268|SMil_00026682|SMil_00018861|SMil_00000331|SMil_00019458|SMil_00018348|SMil_00028586|SMil_00028289|SMil_00005909|SMil_00013748|SMil_00001946|SMil_00013296|SMil_00008938|SMil_00006583|Novel03340|SMil_00012019|SMil_00012911|SMil_00001220|SMil_00008451|Novel02426|SMil_00024079|SMil_00005475|SMil_00011323|SMil_00021307|SMil_00005854|SMil_00003987|SMil_00006719|SMil_00019009|SMil_00013243|SMil_00022809|SMil_00027163|SMil_00000909|SMil_00013207|SMil_00001795|SMil_00028177|SMil_00021603|SMil_00004626|SMil_00003995|SMil_00005085|SMil_00018995|SMil_00026661|SMil_00002795|SMil_00020647|SMil_00003011|SMil_00014396|SMil_00003556|SMil_00006857|SMil_00021587|SMil_00022780|SMil_00009339|SMil_00016753|SMil_00014474|SMil_00004704|SMil_00021696|SMil_00020539|SMil_00012378|SMil_00001418|SMil_00024569|SMil_00024792|SMil_00013511|SMil_00029973|SMil_00008959|SMil_00020218|SMil_00020809|Novel01871|SMil_00005874|SMil_00012141|SMil_00006871|SMil_00017418|SMil_00009147|Novel02864|SMil_00014498|SMil_00020721|SMil_00010375|SMil_00011193|SMil_00016697|SMil_00006951|SMil_00006834|SMil_00002208|SMil_00007820|Novel01361|SMil_00005242|SMil_00019394|SMil_00010454|SMil_00028046|SMil_00014850|SMil_00012354|Novel03094|SMil_00020704|SMil_00026584|SMil_00001207|SMil_00004702|SMil_00014418|SMil_00012658|SMil_00009208|SMil_00008644|SMil_00001782|SMil_00026044|SMil_00003463|SMil_00002838|SMil_00019092|SMil_00010475|SMil_00009819|SMil_00008643|SMil_00020502|SMil_00000120|SMil_00003948|SMil_00018504|SMil_00007266|SMil_00020690|SMil_00021671|SMil_00008803|SMil_00012332|SMil_00000233|SMil_00005039|SMil_00023456|SMil_00004516|SMil_00006520|SMil_00023853|SMil_00029259|SMil_00023834|SMil_00013988|SMil_00018511|SMil_00022106|SMil_00010847|SMil_00019328|SMil_00016961|SMil_00014911|SMil_00001907|SMil_00023736|SMil_00011818|SMil_00011138|SMil_00000876|SMil_00010268|SMil_00026764|SMil_00001885|SMil_00023076|SMil_00014709|SMil_00020910|SMil_00021959|SMil_00019370|SMil_00009271|SMil_00017697|SMil_00012912|SMil_00009650|Novel00989|SMil_00014020|SMil_00022363|SMil_00004145|SMil_00001290|SMil_00006926|SMil_00029511|SMil_00001206|SMil_00016743|SMil_00023159|SMil_00000371|SMil_00011501|SMil_00001884|SMil_00021862|SMil_00012190|SMil_00019157|SMil_00003181|SMil_00012156|SMil_00020022|SMil_00007174|SMil_00011742|SMil_00001341|SMil_00013238|SMil_00017210|SMil_00024283|SMil_00013040|SMil_00023458|SMil_00023993|SMil_00008796|SMil_00019479|SMil_00005087|SMil_00004887|SMil_00011216|SMil_00010102|SMil_00009398|SMil_00019303|Novel02555|SMil_00018664|SMil_00023537|SMil_00028835|SMil_00016341|SMil_00019663|SMil_00019348|SMil_00020079|SMil_00011514|SMil_00011013|Novel03228|SMil_00011843|SMil_00011037|SMil_00005051|SMil_00025296|SMil_00010036|SMil_00000913|SMil_00010246|SMil_00013787|SMil_00004580|SMil_00029487|SMil_00007044|SMil_00018349|SMil_00017462|SMil_00003539|SMil_00007607|SMil_00024514|SMil_00023674|SMil_00004653|SMil_00007970|SMil_00020812|SMil_00011280|SMil_00013339|SMil_00006020|SMil_00022033|SMil_00015897|SMil_00009652|SMil_00011947|SMil_00027809|SMil_00001120|SMil_00022174|SMil_00011484|SMil_00017429|SMil_00004760|SMil_00010453|SMil_00026369|SMil_00002097|SMil_00024123|SMil_00001849|SMil_00001210|SMil_00009450|SMil_00009972|SMil_00030166|SMil_00003408|SMil_00009041|SMil_00012906|SMil_00022184|SMil_00025377|SMil_00026080|SMil_00003366|SMil_00027834|SMil_00021447|SMil_00011315|Novel00588|SMil_00006584|SMil_00009888|SMil_00017150|SMil_00018745|SMil_00010171|SMil_00004355|SMil_00014101|SMil_00009023|SMil_00023838|SMil_00007757|Novel00814|SMil_00001846|SMil_00019046|SMil_00009310|SMil_00014570|SMil_00005742|SMil_00001913|SMil_00023644|SMil_00010506|SMil_00016226|SMil_00022888|SMil_00005588|Novel01901|SMil_00018907|SMil_00023675|SMil_00026482|SMil_00018605|SMil_00005938|SMil_00003197|SMil_00010979|SMil_00026399|SMil_00008066|SMil_00020283|SMil_00021020|Novel02736|SMil_00011432|SMil_00001511|SMil_00006284|SMil_00021925|SMil_00021768|SMil_00015029|SMil_00019632|SMil_00017671|SMil_00022317|SMil_00019934|SMil_00000860|SMil_00028176|SMil_00021553|SMil_00013220|SMil_00000320|SMil_00016010|SMil_00020413|SMil_00025585|SMil_00013310|SMil_00021760|SMil_00014394|SMil_00013489|SMil_00000083|SMil_00021860|SMil_00027732|SMil_00021244|SMil_00000757|SMil_00023410|SMil_00008269|SMil_00018535|SMil_00003592|SMil_00020066|SMil_00025017|SMil_00000285|SMil_00007016|SMil_00028495|SMil_00022966|SMil_00024126|SMil_00025208|SMil_00015392|SMil_00017936|SMil_00006641|SMil_00004100|SMil_00004049|SMil_00002387|SMil_00021458|SMil_00026360|Novel02903|SMil_00023894|SMil_00001239|SMil_00009482|SMil_00007640|SMil_00007824|Novel00305|SMil_00026301|SMil_00014598|SMil_00006102|SMil_00017718|SMil_00013582|SMil_00026745|Novel01128|SMil_00006009|SMil_00020453|SMil_00012135|SMil_00008189|SMil_00008460|SMil_00026858|SMil_00001198|SMil_00022316|SMil_00007911|SMil_00027858|SMil_00006949|SMil_00024957|SMil_00001631|SMil_00012147|SMil_00001569|SMil_00024741|SMil_00014932|SMil_00029375|SMil_00012295|SMil_00005052|SMil_00010232|SMil_00021923|SMil_00012333|SMil_00002638|SMil_00001779|SMil_00008996|SMil_00000460|SMil_00012516|SMil_00011861|SMil_00013520|SMil_00020039|SMil_00003078|SMil_00004022|SMil_00016507|SMil_00003292|SMil_00016041|SMil_00004798|SMil_00003617|SMil_00017415|SMil_00024588|SMil_00008995|SMil_00011948|SMil_00028167|SMil_00015790|SMil_00020062|SMil_00021387|SMil_00022138|Novel00215|SMil_00026381|SMil_00007863|SMil_00014308|SMil_00018749|SMil_00026699|SMil_00020458|SMil_00020880|SMil_00020586|SMil_00016741|SMil_00010683|SMil_00021422|SMil_00029636|SMil_00026287|SMil_00023583|SMil_00012526|SMil_00030123|SMil_00015666|SMil_00011156|SMil_00004898|SMil_00024145|SMil_00012048|Novel03212|SMil_00026281|SMil_00012036|SMil_00022065|SMil_00018376|SMil_00028802|SMil_00020452|SMil_00004983|SMil_00023864|SMil_00019644|SMil_00008742|SMil_00016338|SMil_00017166|SMil_00007699|SMil_00009947|SMil_00014108|SMil_00018979|SMil_00007220|SMil_00000754|SMil_00004342|SMil_00006011|SMil_00006411|SMil_00013488|SMil_00012315|SMil_00007029|SMil_00005120|Novel02593|SMil_00029751|SMil_00016759|SMil_00004367|SMil_00007468|SMil_00007027|SMil_00011462|SMil_00024650|SMil_00005933|SMil_00003380|SMil_00006363|SMil_00000585|SMil_00009171|SMil_00007988|SMil_00011128|SMil_00013773|SMil_00003629|SMil_00020247|SMil_00029816|SMil_00013395|SMil_00018674|SMil_00018025|SMil_00022970|SMil_00006148|SMil_00006808|SMil_00010630|SMil_00014793|SMil_00011801|SMil_00006233|SMil_00014521|SMil_00013135|SMil_00021626|SMil_00004360|SMil_00000956|SMil_00009934|SMil_00022971|SMil_00017546|SMil_00005696|SMil_00010262|SMil_00026804|SMil_00028557|SMil_00009117|SMil_00014109|SMil_00025799|SMil_00019836|Novel01446|SMil_00005394|SMil_00007974|SMil_00022210|SMil_00017347|SMil_00011952|SMil_00020448|SMil_00018644|SMil_00011412|SMil_00007725|SMil_00014847|SMil_00000291|SMil_00014144|SMil_00023248|SMil_00002239|Novel02573|SMil_00005221|SMil_00011512|SMil_00016537|SMil_00010950|SMil_00014475|SMil_00006247|SMil_00015925|Novel00877|SMil_00012878|SMil_00015660|SMil_00012159|SMil_00011618|SMil_00019317|SMil_00029327|SMil_00017476|SMil_00013829|SMil_00020991|SMil_00023857|SMil_00010826|SMil_00015402|SMil_00000343|SMil_00004511|SMil_00030400|SMil_00024842|SMil_00007119|SMil_00002732|SMil_00013369|SMil_00007162|Novel00864|SMil_00020942|SMil_00012223|SMil_00000717|SMil_00006809|SMil_00017175|SMil_00013244|SMil_00014572|SMil_00020554|SMil_00026252|SMil_00017212|SMil_00004247|SMil_00026490|SMil_00004799|SMil_00019933|SMil_00006258|SMil_00017995|SMil_00017420|SMil_00002540|SMil_00024632|SMil_00002640|SMil_00006647|Novel00596|SMil_00014913|SMil_00015051|SMil_00023142|SMil_00015582|SMil_00026063|SMil_00018518|SMil_00006537|SMil_00010893|SMil_00012434|Novel02981|SMil_00020795|SMil_00013413|SMil_00012585|SMil_00007701|SMil_00011740|SMil_00020498|SMil_00005206|SMil_00006397|SMil_00018140|SMil_00021469|SMil_00003088|SMil_00012811|SMil_00013088|SMil_00007783|SMil_00016907|SMil_00000785|SMil_00006248|SMil_00002254|SMil_00007545|SMil_00005123|SMil_00026879|SMil_00005657|SMil_00007662|SMil_00017582|SMil_00022715|SMil_00013853|SMil_00024239|SMil_00012715|SMil_00006374|SMil_00002282|SMil_00017717|SMil_00006826|SMil_00001599|SMil_00011108|SMil_00022762|SMil_00008025|SMil_00020733|SMil_00024008|SMil_00010211|SMil_00003054|SMil_00025534|SMil_00001243|SMil_00025786|SMil_00015169|SMil_00003289|SMil_00005026|SMil_00017826|SMil_00003108|SMil_00005037|SMil_00027282|SMil_00024078|Novel01306|Novel03306|SMil_00029768|SMil_00010491|SMil_00027075|SMil_00026935|Novel01682|SMil_00002697|SMil_00005319|SMil_00013985|SMil_00021563|SMil_00019148|SMil_00013392|SMil_00026457|SMil_00009850|SMil_00013349|SMil_00010876|SMil_00016997|SMil_00027969|Novel01875|SMil_00011808|SMil_00030105|SMil_00012111|Novel02694|SMil_00026567|SMil_00029604|SMil_00002851|SMil_00004308|SMil_00030236|SMil_00002635|SMil_00014029|SMil_00026936|SMil_00020771|SMil_00009106|SMil_00027453|SMil_00029590|SMil_00015863|SMil_00001673|Novel00987|SMil_00014465|SMil_00022875|SMil_00000722
GO:0003824	catalytic activity	molecular_function	0.0048909	0.12716	4015	7659	11648	23301	2004	SMil_00022990|SMil_00012034|SMil_00013403|SMil_00006188|SMil_00014333|SMil_00022050|SMil_00003400|SMil_00018786|SMil_00018856|Novel03250|SMil_00018467|SMil_00000812|SMil_00004395|SMil_00008199|SMil_00004966|SMil_00026212|SMil_00009464|SMil_00027229|SMil_00019500|SMil_00001734|SMil_00002757|SMil_00020995|SMil_00024355|SMil_00022342|SMil_00000209|SMil_00014037|SMil_00004212|SMil_00017998|SMil_00014124|SMil_00004554|SMil_00026365|SMil_00000137|SMil_00029504|SMil_00009814|SMil_00005564|SMil_00009173|SMil_00004134|SMil_00009694|SMil_00023969|SMil_00018527|SMil_00004793|SMil_00012150|SMil_00014389|SMil_00018818|SMil_00015642|SMil_00015688|SMil_00020551|Novel01726|SMil_00015386|SMil_00024400|SMil_00012661|SMil_00017386|SMil_00021055|SMil_00002710|SMil_00020636|SMil_00001059|SMil_00018911|SMil_00011802|SMil_00014948|SMil_00026414|SMil_00025364|SMil_00019029|SMil_00017234|SMil_00010863|SMil_00016492|SMil_00022641|SMil_00007393|SMil_00000047|SMil_00028306|SMil_00023805|SMil_00009468|SMil_00024999|SMil_00008485|SMil_00000457|SMil_00004086|SMil_00004640|SMil_00025480|SMil_00024035|SMil_00023647|SMil_00013914|SMil_00028093|SMil_00017381|SMil_00003568|SMil_00010623|SMil_00018211|SMil_00005610|SMil_00024302|SMil_00004825|SMil_00005274|SMil_00000411|SMil_00027600|SMil_00005638|SMil_00000329|SMil_00007912|SMil_00007756|SMil_00013288|SMil_00001165|SMil_00009242|SMil_00009811|SMil_00018677|SMil_00024897|SMil_00019045|SMil_00005900|SMil_00014364|SMil_00018393|SMil_00007673|SMil_00022458|Novel00879|SMil_00018680|SMil_00026041|SMil_00002405|SMil_00029420|SMil_00024512|SMil_00023192|SMil_00017665|SMil_00026882|SMil_00010945|SMil_00019853|Novel03283|SMil_00003460|SMil_00007236|SMil_00025005|SMil_00011449|SMil_00006864|SMil_00022845|SMil_00018231|SMil_00014944|SMil_00009112|SMil_00006678|Novel03129|Novel00340|SMil_00004544|SMil_00004545|SMil_00005556|SMil_00001063|SMil_00021912|SMil_00016029|SMil_00025558|SMil_00008525|SMil_00016972|SMil_00016300|SMil_00024182|SMil_00008841|Novel01156|SMil_00023474|SMil_00005635|SMil_00003370|SMil_00005798|Novel02571|SMil_00001836|SMil_00027680|SMil_00014779|SMil_00005810|SMil_00022797|SMil_00025996|SMil_00015871|SMil_00013934|SMil_00007676|SMil_00003052|SMil_00010663|SMil_00007734|SMil_00029683|SMil_00024242|SMil_00015199|SMil_00008284|SMil_00020852|SMil_00009434|SMil_00023224|SMil_00015145|SMil_00017427|SMil_00011961|SMil_00006481|SMil_00029626|SMil_00007086|SMil_00001997|SMil_00030393|SMil_00024818|SMil_00022865|SMil_00013366|SMil_00001955|SMil_00014541|SMil_00027440|SMil_00022578|SMil_00007958|SMil_00018187|SMil_00012819|SMil_00024176|Novel02728|SMil_00026359|SMil_00001659|SMil_00003277|SMil_00028287|SMil_00013058|SMil_00005680|SMil_00021935|SMil_00007218|SMil_00016823|SMil_00011318|SMil_00016223|SMil_00012740|SMil_00016264|SMil_00013189|SMil_00024445|SMil_00018184|SMil_00022997|SMil_00025630|SMil_00021101|SMil_00025381|SMil_00004286|SMil_00024805|SMil_00007860|SMil_00025037|SMil_00027021|SMil_00019373|SMil_00012453|SMil_00004950|SMil_00012513|SMil_00005158|SMil_00003667|SMil_00008913|SMil_00000756|SMil_00010657|SMil_00027213|SMil_00027900|SMil_00000484|SMil_00009951|SMil_00026296|SMil_00018866|SMil_00025780|SMil_00013100|SMil_00025299|SMil_00001439|SMil_00013672|SMil_00028084|SMil_00019762|SMil_00007274|SMil_00011812|SMil_00018667|SMil_00025991|SMil_00004759|SMil_00011557|SMil_00013084|Novel02308|SMil_00014678|SMil_00014462|SMil_00014234|SMil_00027417|SMil_00008345|SMil_00025777|SMil_00024540|SMil_00013539|SMil_00015506|SMil_00013637|SMil_00017881|SMil_00014323|SMil_00025789|Novel01877|SMil_00001858|SMil_00010900|Novel01336|SMil_00027214|SMil_00007458|SMil_00011180|SMil_00015407|SMil_00025238|SMil_00004546|SMil_00018030|SMil_00023137|SMil_00003157|SMil_00009385|SMil_00000594|SMil_00026003|SMil_00015618|SMil_00014912|SMil_00010205|SMil_00029040|SMil_00004540|SMil_00007715|SMil_00025743|SMil_00000891|SMil_00000749|SMil_00023854|SMil_00015841|SMil_00017733|SMil_00005334|SMil_00009088|SMil_00015348|SMil_00006497|SMil_00019865|SMil_00001565|SMil_00011894|SMil_00021612|SMil_00020914|SMil_00027020|SMil_00000684|SMil_00003486|SMil_00004141|SMil_00024656|SMil_00028716|SMil_00019236|SMil_00001694|SMil_00002800|SMil_00022372|SMil_00019142|SMil_00021047|SMil_00009529|SMil_00000946|SMil_00016881|SMil_00012807|Novel02399|SMil_00000166|SMil_00011008|SMil_00003363|SMil_00018232|SMil_00028055|SMil_00005248|SMil_00017836|Novel01139|SMil_00005425|SMil_00019334|SMil_00015467|Novel03401|SMil_00002242|SMil_00005293|SMil_00014497|SMil_00026794|SMil_00003409|SMil_00019667|SMil_00026288|SMil_00015798|SMil_00024517|Novel01811|SMil_00028467|SMil_00003692|SMil_00004896|SMil_00009300|SMil_00014299|SMil_00007202|SMil_00008809|SMil_00005260|SMil_00000339|SMil_00000676|SMil_00008183|SMil_00010061|SMil_00012620|SMil_00011090|SMil_00024307|SMil_00006390|SMil_00028553|SMil_00018975|SMil_00013057|SMil_00026415|SMil_00012069|SMil_00009487|SMil_00012289|SMil_00007443|SMil_00020865|SMil_00009291|SMil_00021134|SMil_00004577|SMil_00015558|SMil_00006752|SMil_00029317|SMil_00020064|SMil_00018206|SMil_00016724|SMil_00002238|SMil_00000181|SMil_00019588|SMil_00006649|SMil_00016319|SMil_00004609|SMil_00004125|SMil_00000790|SMil_00007041|SMil_00001777|SMil_00006007|SMil_00007556|SMil_00017539|SMil_00014789|SMil_00019630|SMil_00019593|SMil_00015614|SMil_00024621|SMil_00021546|SMil_00015742|SMil_00001967|SMil_00013745|SMil_00026884|SMil_00030080|SMil_00018588|SMil_00004997|SMil_00018990|SMil_00024551|SMil_00003957|SMil_00003955|SMil_00005583|SMil_00023746|SMil_00014885|SMil_00011998|SMil_00005330|Novel01003|SMil_00013463|SMil_00021090|SMil_00020483|SMil_00027513|SMil_00023686|SMil_00005332|SMil_00026353|SMil_00013975|SMil_00024738|SMil_00019010|SMil_00024801|SMil_00020614|SMil_00017208|SMil_00004227|SMil_00014227|SMil_00014866|SMil_00012195|SMil_00011568|SMil_00009024|SMil_00028097|SMil_00000251|SMil_00011238|SMil_00021274|SMil_00009748|SMil_00001051|SMil_00005561|SMil_00002379|SMil_00027785|SMil_00019764|SMil_00008021|SMil_00017524|SMil_00005067|SMil_00026129|SMil_00024969|SMil_00019942|SMil_00007311|SMil_00010410|SMil_00016415|SMil_00027036|SMil_00030369|SMil_00019429|SMil_00016993|SMil_00002244|SMil_00014400|SMil_00020655|SMil_00000441|SMil_00021299|SMil_00010973|SMil_00027868|SMil_00011593|SMil_00002900|SMil_00002728|Novel02210|SMil_00001573|SMil_00001414|SMil_00003090|SMil_00018186|SMil_00004776|SMil_00003273|SMil_00015366|SMil_00023329|SMil_00002093|SMil_00011198|SMil_00021552|SMil_00021702|SMil_00013377|SMil_00000070|SMil_00021554|SMil_00015791|SMil_00008706|SMil_00019577|SMil_00009655|SMil_00029769|SMil_00022721|SMil_00004203|SMil_00019952|SMil_00003723|SMil_00006971|SMil_00014523|SMil_00022092|SMil_00025307|SMil_00012054|SMil_00004073|SMil_00002352|SMil_00013289|SMil_00019013|SMil_00003904|SMil_00006234|SMil_00022938|SMil_00024510|Novel01626|SMil_00018452|SMil_00012308|SMil_00003269|SMil_00021690|Novel01015|SMil_00025916|SMil_00020128|SMil_00021202|SMil_00011116|SMil_00014010|SMil_00010404|SMil_00007650|SMil_00013792|SMil_00008852|SMil_00009660|SMil_00015464|SMil_00018053|SMil_00007899|SMil_00000218|SMil_00024300|SMil_00018112|SMil_00007551|SMil_00018170|SMil_00018575|SMil_00021338|SMil_00014156|SMil_00013080|SMil_00008217|SMil_00021366|SMil_00017470|SMil_00007203|SMil_00003717|SMil_00025222|SMil_00004797|SMil_00016127|SMil_00005072|SMil_00026870|SMil_00002429|SMil_00004496|SMil_00026135|SMil_00028522|SMil_00010976|SMil_00023655|SMil_00008926|SMil_00022904|SMil_00002951|SMil_00006743|SMil_00020859|SMil_00014738|SMil_00003918|SMil_00028631|SMil_00026282|SMil_00028101|SMil_00001007|SMil_00015104|SMil_00017249|SMil_00017021|SMil_00004605|SMil_00000853|SMil_00025580|SMil_00014928|SMil_00023722|SMil_00019861|SMil_00023755|SMil_00009066|SMil_00022208|SMil_00007651|SMil_00023718|SMil_00010541|SMil_00020439|SMil_00005526|SMil_00029988|SMil_00008040|SMil_00002132|SMil_00011712|SMil_00028159|SMil_00021503|SMil_00028972|SMil_00009467|SMil_00025003|SMil_00004919|SMil_00026461|SMil_00015141|SMil_00014898|SMil_00022333|SMil_00015687|SMil_00016805|SMil_00018663|SMil_00001208|SMil_00020223|SMil_00028440|Novel00595|SMil_00010209|SMil_00018668|SMil_00012792|SMil_00020316|SMil_00014531|SMil_00001313|SMil_00002829|SMil_00019284|SMil_00007750|SMil_00020745|SMil_00023734|SMil_00000559|SMil_00019862|SMil_00027381|SMil_00012768|SMil_00015357|SMil_00002510|SMil_00021136|SMil_00011873|SMil_00019309|SMil_00004824|SMil_00007983|SMil_00009412|SMil_00021807|SMil_00017390|SMil_00022861|SMil_00011564|SMil_00028429|SMil_00025213|SMil_00002873|SMil_00023045|SMil_00008094|SMil_00012524|SMil_00010216|SMil_00019079|SMil_00008575|SMil_00000765|SMil_00025560|SMil_00027207|Novel01845|SMil_00005918|SMil_00002344|SMil_00018185|SMil_00010106|SMil_00017634|SMil_00006018|Novel01538|SMil_00015278|SMil_00013388|SMil_00007792|SMil_00019250|SMil_00023592|SMil_00024322|SMil_00028357|SMil_00016764|SMil_00022816|SMil_00001403|SMil_00020924|Novel01251|SMil_00011201|SMil_00001704|SMil_00001920|SMil_00017370|Novel00558|SMil_00002160|SMil_00014884|Novel01070|SMil_00028554|SMil_00005482|SMil_00017320|SMil_00001234|SMil_00000999|SMil_00001461|SMil_00012168|SMil_00029851|SMil_00021270|SMil_00001054|SMil_00008423|SMil_00004437|SMil_00019470|SMil_00000175|Novel01591|SMil_00004501|SMil_00003483|SMil_00011838|SMil_00001767|SMil_00020099|SMil_00000997|SMil_00019260|SMil_00026283|SMil_00013285|SMil_00003906|SMil_00019996|SMil_00020127|SMil_00013643|SMil_00019622|SMil_00016835|SMil_00021079|SMil_00018307|SMil_00015336|SMil_00002149|SMil_00013370|SMil_00016820|SMil_00012082|SMil_00027655|SMil_00027789|SMil_00020818|SMil_00004388|SMil_00010185|SMil_00002524|SMil_00003537|SMil_00000878|Novel02839|SMil_00017335|SMil_00021227|SMil_00006149|SMil_00009402|SMil_00006839|SMil_00028636|SMil_00027019|SMil_00009013|SMil_00023512|SMil_00009918|SMil_00001683|SMil_00027797|SMil_00014360|SMil_00011080|SMil_00021419|SMil_00012827|SMil_00004423|SMil_00020270|SMil_00004775|SMil_00008622|SMil_00008489|Novel02766|Novel00916|SMil_00001772|SMil_00004533|SMil_00020611|SMil_00007142|SMil_00002139|SMil_00011530|SMil_00023457|SMil_00002985|SMil_00005557|SMil_00000346|SMil_00016513|SMil_00012130|SMil_00027622|SMil_00009376|SMil_00017097|SMil_00009628|SMil_00013746|SMil_00010210|SMil_00018771|SMil_00028256|SMil_00006820|SMil_00009639|SMil_00010970|SMil_00017326|SMil_00021919|SMil_00005845|Novel00652|SMil_00029196|SMil_00024044|SMil_00024251|SMil_00020410|SMil_00018367|SMil_00020994|SMil_00025115|SMil_00010122|SMil_00024511|SMil_00029109|SMil_00023661|SMil_00000656|SMil_00013035|SMil_00013778|SMil_00009678|SMil_00020012|Novel02754|SMil_00022801|SMil_00001395|SMil_00006747|SMil_00010419|SMil_00003449|SMil_00002183|SMil_00026118|SMil_00002511|SMil_00008972|SMil_00011581|SMil_00024475|SMil_00014655|SMil_00004663|SMil_00006882|SMil_00011696|SMil_00006563|SMil_00018204|SMil_00012592|SMil_00004576|SMil_00000988|SMil_00008012|SMil_00022203|SMil_00028923|SMil_00004547|SMil_00008837|SMil_00022590|SMil_00001811|SMil_00001161|SMil_00000764|SMil_00026225|SMil_00006029|SMil_00021190|SMil_00004601|SMil_00024496|SMil_00001362|SMil_00015900|SMil_00015607|SMil_00004056|SMil_00010058|SMil_00014506|SMil_00014038|SMil_00013212|SMil_00005761|SMil_00006135|SMil_00000787|SMil_00003440|SMil_00003921|Novel03294|SMil_00014348|SMil_00004010|SMil_00011069|SMil_00005130|SMil_00029731|SMil_00013081|SMil_00008260|SMil_00006093|Novel02231|SMil_00006525|SMil_00026011|SMil_00004287|SMil_00003070|SMil_00028519|SMil_00001802|SMil_00027217|SMil_00003554|SMil_00002234|SMil_00021979|SMil_00023230|SMil_00007070|SMil_00012670|SMil_00004067|SMil_00007706|SMil_00022400|SMil_00020970|SMil_00028494|SMil_00005969|SMil_00025543|SMil_00012774|SMil_00026366|SMil_00021649|SMil_00009396|SMil_00009181|SMil_00015709|SMil_00019386|SMil_00027626|SMil_00019899|SMil_00011231|SMil_00014552|SMil_00020732|SMil_00001975|SMil_00028105|SMil_00008828|Novel00620|SMil_00012531|SMil_00021508|SMil_00025999|SMil_00026700|SMil_00023303|SMil_00017258|SMil_00003150|SMil_00011331|SMil_00025449|SMil_00011594|SMil_00005541|SMil_00012373|SMil_00026066|SMil_00023769|SMil_00007728|SMil_00013021|SMil_00000302|SMil_00021311|SMil_00012322|SMil_00015354|SMil_00024363|SMil_00026644|SMil_00024282|SMil_00000214|SMil_00029260|SMil_00021584|SMil_00012948|SMil_00023607|SMil_00017063|SMil_00007418|SMil_00009705|SMil_00021399|SMil_00018183|SMil_00000836|SMil_00013666|SMil_00014795|SMil_00027567|SMil_00003044|SMil_00002549|SMil_00024678|SMil_00020378|SMil_00004428|SMil_00003135|SMil_00006151|SMil_00003368|SMil_00009461|SMil_00016012|SMil_00004352|SMil_00015423|SMil_00018403|SMil_00004126|SMil_00024995|SMil_00013636|SMil_00024985|SMil_00001628|SMil_00017134|SMil_00008889|SMil_00008775|SMil_00015063|SMil_00001894|SMil_00006373|SMil_00024045|SMil_00020430|SMil_00013290|SMil_00026814|SMil_00014591|SMil_00002099|SMil_00018402|SMil_00026146|SMil_00027278|SMil_00019760|SMil_00004582|SMil_00009068|SMil_00010151|SMil_00014681|Novel02624|SMil_00019001|SMil_00020381|SMil_00016373|SMil_00002038|SMil_00016202|SMil_00019321|SMil_00020431|SMil_00016893|SMil_00006074|SMil_00029364|SMil_00023770|SMil_00024281|SMil_00014753|SMil_00002566|SMil_00012815|SMil_00009564|SMil_00024905|SMil_00028598|SMil_00014200|SMil_00024312|SMil_00009358|SMil_00001879|SMil_00019895|SMil_00027972|SMil_00016138|SMil_00020048|SMil_00015112|SMil_00018863|SMil_00009356|SMil_00000848|SMil_00007967|SMil_00002176|SMil_00010558|SMil_00020975|SMil_00000426|SMil_00007837|Novel00642|SMil_00026857|SMil_00008580|SMil_00026410|SMil_00020541|SMil_00021347|SMil_00022021|SMil_00015113|SMil_00001775|SMil_00026926|SMil_00002525|SMil_00002117|SMil_00006454|SMil_00021703|SMil_00011862|SMil_00026221|SMil_00015656|SMil_00009769|SMil_00008368|SMil_00027284|SMil_00025214|SMil_00009983|SMil_00014353|Novel00793|SMil_00018564|SMil_00015092|SMil_00025997|SMil_00004368|SMil_00007321|SMil_00021165|SMil_00007769|SMil_00023847|SMil_00006821|SMil_00003528|SMil_00001736|SMil_00002175|SMil_00000067|SMil_00013340|SMil_00013759|SMil_00006998|SMil_00001764|SMil_00026156|SMil_00009829|SMil_00016827|SMil_00011793|SMil_00013642|SMil_00008407|SMil_00011595|SMil_00001062|SMil_00022524|SMil_00017554|SMil_00005244|SMil_00019072|SMil_00002801|Novel02124|SMil_00002827|SMil_00005560|Novel02066|SMil_00019291|SMil_00010004|SMil_00014170|SMil_00006644|SMil_00010701|SMil_00013059|SMil_00030280|SMil_00010618|SMil_00013381|SMil_00006489|SMil_00021550|SMil_00022733|SMil_00007298|SMil_00004281|SMil_00008343|SMil_00004715|SMil_00005089|SMil_00012010|SMil_00006361|SMil_00001098|SMil_00000387|SMil_00005596|SMil_00019626|SMil_00006664|SMil_00014210|SMil_00006448|SMil_00014195|SMil_00022387|SMil_00026075|SMil_00008505|SMil_00017250|SMil_00020067|SMil_00017555|SMil_00017603|SMil_00016734|SMil_00015540|SMil_00008615|SMil_00016763|SMil_00028968|SMil_00003110|SMil_00023895|SMil_00024491|SMil_00001781|SMil_00017382|SMil_00022591|SMil_00026171|SMil_00023925|SMil_00021065|SMil_00003788|SMil_00018429|SMil_00008102|SMil_00009044|SMil_00001864|SMil_00013277|SMil_00000176|SMil_00019390|SMil_00015594|SMil_00000777|SMil_00006228|SMil_00017714|SMil_00008131|SMil_00012436|SMil_00008170|SMil_00004809|SMil_00005198|SMil_00012125|SMil_00024524|SMil_00012527|SMil_00008342|SMil_00003858|SMil_00008100|SMil_00026576|SMil_00017832|Novel00826|SMil_00012427|SMil_00016334|SMil_00003738|SMil_00004749|SMil_00000699|SMil_00020566|SMil_00001152|SMil_00014998|SMil_00001653|SMil_00011546|SMil_00005390|SMil_00011155|SMil_00006473|SMil_00013565|SMil_00018082|SMil_00004999|SMil_00014248|SMil_00017781|SMil_00009276|SMil_00006292|SMil_00024930|SMil_00028734|SMil_00000791|SMil_00022581|SMil_00014386|Novel02219|SMil_00000444|SMil_00014643|SMil_00011299|SMil_00001005|SMil_00000399|SMil_00013482|SMil_00023948|SMil_00011047|SMil_00012667|SMil_00012366|SMil_00005000|SMil_00026125|SMil_00027044|SMil_00004942|SMil_00023314|SMil_00027116|SMil_00008854|SMil_00012760|SMil_00025708|SMil_00014202|SMil_00025441|SMil_00011981|SMil_00014425|SMil_00005967|SMil_00022109|SMil_00003156|SMil_00011024|SMil_00008587|SMil_00019790|SMil_00024354|SMil_00018841|SMil_00021661|SMil_00021588|SMil_00026273|SMil_00004376|SMil_00027905|SMil_00022428|SMil_00010177|SMil_00004892|SMil_00016270|SMil_00008467|SMil_00025076|SMil_00013465|SMil_00013874|SMil_00016197|SMil_00000831|SMil_00019355|SMil_00001625|SMil_00003418|SMil_00004259|SMil_00007770|SMil_00010390|Novel01852|SMil_00021619|SMil_00013992|SMil_00009125|SMil_00027330|SMil_00013820|SMil_00000066|SMil_00000114|SMil_00023301|SMil_00008201|SMil_00019642|SMil_00019860|SMil_00022652|SMil_00010560|Novel03114|SMil_00016372|SMil_00019510|SMil_00005164|SMil_00023970|SMil_00022856|SMil_00025545|SMil_00015994|SMil_00003167|SMil_00022739|SMil_00006095|SMil_00005862|SMil_00015129|SMil_00017753|SMil_00012240|Novel01966|SMil_00014940|SMil_00005415|SMil_00013973|SMil_00024799|SMil_00024759|SMil_00028697|SMil_00006267|SMil_00015193|SMil_00007949|SMil_00000924|SMil_00013867|SMil_00005268|SMil_00003444|SMil_00004650|SMil_00018487|SMil_00018182|SMil_00005750|SMil_00004087|SMil_00005685|SMil_00029784|SMil_00024502|SMil_00006778|SMil_00020342|SMil_00026856|Novel02919|SMil_00016156|SMil_00015264|SMil_00009621|SMil_00016489|SMil_00019640|SMil_00008983|SMil_00005162|SMil_00020508|SMil_00022975|SMil_00025707|SMil_00014470|SMil_00005980|SMil_00010377|SMil_00019702|SMil_00003562|SMil_00025730|SMil_00016878|SMil_00016755|SMil_00023370|SMil_00018655|SMil_00027311|SMil_00000168|SMil_00019859|SMil_00021840|SMil_00028910|SMil_00026024|SMil_00026233|SMil_00009253|SMil_00025374|SMil_00017207|SMil_00005740|SMil_00009884|SMil_00014836|SMil_00000884|SMil_00014511|SMil_00001551|SMil_00012969|SMil_00009284|SMil_00017303|SMil_00001430|SMil_00000837|SMil_00008245|SMil_00020606|SMil_00019255|SMil_00009950|SMil_00012735|SMil_00018623|SMil_00025145|SMil_00023989|SMil_00029667|SMil_00005441|SMil_00029757|SMil_00001801|SMil_00025291|SMil_00017143|SMil_00021843|SMil_00003690|SMil_00030290|SMil_00021828|SMil_00023538|SMil_00019402|SMil_00010105|SMil_00006403|SMil_00023870|SMil_00024408|SMil_00014457|SMil_00027988|SMil_00021120|SMil_00011711|SMil_00007806|Novel02934|SMil_00013368|SMil_00026433|SMil_00015165|SMil_00002983|SMil_00003976|SMil_00001302|SMil_00028873|SMil_00002081|SMil_00004581|SMil_00016180|SMil_00017548|SMil_00029438|SMil_00013583|SMil_00026689|SMil_00016014|SMil_00009702|SMil_00014094|SMil_00021430|SMil_00004032|SMil_00001436|SMil_00026191|SMil_00016963|SMil_00007165|SMil_00009904|SMil_00007588|SMil_00013635|SMil_00013361|SMil_00028012|SMil_00020558|SMil_00015065|SMil_00013495|SMil_00024904|SMil_00026995|SMil_00011450|SMil_00000170|SMil_00016937|Novel02968|SMil_00019798|SMil_00018122|SMil_00026912|SMil_00006613|SMil_00014563|SMil_00017004|SMil_00016859|SMil_00003165|SMil_00017115|SMil_00016420|SMil_00014615|SMil_00002528|SMil_00020496|SMil_00020860|SMil_00013890|SMil_00010653|SMil_00021235|SMil_00016882|SMil_00029034|SMil_00021966|SMil_00020797|SMil_00005636|SMil_00020599|SMil_00017713|SMil_00001209|SMil_00005235|SMil_00019259|SMil_00009152|SMil_00002979|SMil_00028342|SMil_00007833|SMil_00008088|Novel00037|SMil_00015186|SMil_00017973|SMil_00021280|SMil_00012365|SMil_00021449|SMil_00019627|Novel00827|SMil_00022535|SMil_00001070|SMil_00019485|SMil_00019125|SMil_00009877|SMil_00018028|SMil_00011394|SMil_00010944|Novel01339|SMil_00013959|SMil_00018059|SMil_00020659|SMil_00028415|SMil_00010422|Novel01429|SMil_00010289|SMil_00029644|SMil_00016580|SMil_00024607|SMil_00006227|SMil_00001640|SMil_00006272|SMil_00019164|SMil_00003089|SMil_00016746|SMil_00008681|SMil_00022876|SMil_00012225|SMil_00007982|SMil_00002293|SMil_00024940|SMil_00000250|SMil_00023649|SMil_00001030|SMil_00018337|SMil_00012512|SMil_00020107|SMil_00006463|SMil_00003561|SMil_00007821|SMil_00001393|SMil_00012622|SMil_00008747|SMil_00012219|SMil_00026853|SMil_00001896|SMil_00016191|SMil_00024737|SMil_00004226|SMil_00002772|SMil_00013823|SMil_00016924|SMil_00030391|SMil_00004624|SMil_00025627|SMil_00024109|SMil_00023369|SMil_00028971|SMil_00019546|SMil_00028047|SMil_00024404|SMil_00016836|SMil_00010892|SMil_00013717|SMil_00004382|SMil_00018812|SMil_00023535|SMil_00025510|SMil_00006867|SMil_00024967|SMil_00029367|SMil_00013605|SMil_00012466|SMil_00010641|SMil_00016393|SMil_00013634|SMil_00013558|SMil_00022063|SMil_00000217|SMil_00010294|SMil_00020776|SMil_00003724|SMil_00005693|SMil_00011615|SMil_00013868|SMil_00019133|SMil_00010230|SMil_00023851|SMil_00008035|SMil_00012208|SMil_00017363|SMil_00005137|SMil_00014119|SMil_00000338|SMil_00002833|SMil_00026924|SMil_00004563|SMil_00017251|SMil_00017683|SMil_00022274|SMil_00002678|SMil_00010425|SMil_00027941|SMil_00013348|SMil_00013781|SMil_00026321|SMil_00005282|SMil_00011658|SMil_00009033|SMil_00025190|SMil_00014194|SMil_00012749|SMil_00018986|Novel02917|SMil_00004552|SMil_00002643|SMil_00022024|SMil_00002253|Novel03460|SMil_00021024|SMil_00020192|SMil_00019528|SMil_00018438|SMil_00020746|SMil_00004844|SMil_00001108|SMil_00022697|Novel02767|SMil_00004473|SMil_00018146|SMil_00017247|SMil_00012562|SMil_00009886|SMil_00029500|SMil_00011030|SMil_00009243|SMil_00010406|SMil_00001029|SMil_00012870|SMil_00019970|SMil_00026957|SMil_00014203|SMil_00026322|SMil_00007137|SMil_00001000|SMil_00006425|SMil_00009546|SMil_00010199|SMil_00028249|SMil_00021398|SMil_00015543|SMil_00017882|SMil_00018980|SMil_00009841|Novel00219|SMil_00018976|SMil_00006665|SMil_00003658|SMil_00016245|SMil_00001465|SMil_00015095|Novel01213|SMil_00016200|SMil_00008464|SMil_00018598|SMil_00008484|SMil_00008554|SMil_00002736|SMil_00011973|SMil_00010967|Novel00729|SMil_00016208|SMil_00009215|SMil_00018959|SMil_00020565|SMil_00014183|SMil_00021827|SMil_00024808|SMil_00015867|SMil_00009470|SMil_00017356|SMil_00029912|SMil_00016987|SMil_00025811|SMil_00023926|SMil_00010930|SMil_00001366|SMil_00001106|SMil_00009232|SMil_00007482|SMil_00007862|SMil_00019214|SMil_00023368|SMil_00008579|SMil_00006409|SMil_00023557|SMil_00027726|SMil_00021416|SMil_00007576|SMil_00014380|SMil_00017195|SMil_00003971|SMil_00027379|SMil_00022315|SMil_00000551|SMil_00027743|SMil_00013342|SMil_00012368|SMil_00004218|SMil_00020545|SMil_00014943|Novel00526|SMil_00002680|SMil_00011678|SMil_00020016|SMil_00015398|SMil_00009506|SMil_00023232|SMil_00014331|SMil_00022237|SMil_00003188|SMil_00027896|SMil_00008096|SMil_00028125|SMil_00012921|SMil_00007868|SMil_00011031|SMil_00020350|SMil_00021502|SMil_00016514|SMil_00008584|SMil_00029881|SMil_00029041|SMil_00007392|Novel00523|SMil_00018259|SMil_00003931|SMil_00013632|SMil_00017074|SMil_00011296|SMil_00013641|SMil_00003541|SMil_00014942|SMil_00006716|SMil_00000008|SMil_00008559|SMil_00017472|SMil_00005929|SMil_00029341|SMil_00024599|SMil_00015919|SMil_00004398|SMil_00011626|SMil_00020506|SMil_00006474|SMil_00022540|SMil_00000065|SMil_00029147|SMil_00006903|SMil_00004397|SMil_00025339|SMil_00011750|SMil_00013878|SMil_00015442|SMil_00029127|SMil_00008099|SMil_00025756|SMil_00027907|SMil_00017068|SMil_00001803|SMil_00021237|SMil_00007591|SMil_00003053|SMil_00025116|SMil_00003862|SMil_00020133|SMil_00000337|SMil_00015219|SMil_00012668|SMil_00013110|SMil_00018828|SMil_00018099|SMil_00020380|SMil_00016988|Novel00258|SMil_00006392|SMil_00027118|SMil_00016104|SMil_00022171|SMil_00024151|SMil_00010047|SMil_00000681|Novel00628|SMil_00010091|SMil_00009730|SMil_00006471|SMil_00013137|SMil_00010722|SMil_00021214|SMil_00003664|SMil_00024372|SMil_00029849|SMil_00026609|SMil_00011723|SMil_00000468|SMil_00011152|SMil_00001032|SMil_00019654|SMil_00019061|SMil_00018463|SMil_00021825|Novel01053|SMil_00026425|SMil_00009359|SMil_00012072|SMil_00028765|SMil_00025698|SMil_00008138|SMil_00016263|SMil_00008730|SMil_00025744|SMil_00021209|SMil_00000183|SMil_00021758|SMil_00006837|SMil_00026557|SMil_00006143|SMil_00014189|SMil_00019233|SMil_00022537|SMil_00008240|SMil_00014254|SMil_00005756|SMil_00023695|SMil_00019684|SMil_00021889|SMil_00030382|SMil_00021014|SMil_00016015|SMil_00008157|SMil_00027231|SMil_00024202|SMil_00012944|SMil_00028637|SMil_00013104|SMil_00009126|SMil_00018634|SMil_00003439|SMil_00013412|SMil_00018747|SMil_00022823|SMil_00024431|SMil_00028981|SMil_00021405|SMil_00019354|SMil_00001141|SMil_00017075|SMil_00022318|SMil_00008533|SMil_00013414|SMil_00025643|SMil_00007445|SMil_00001330|SMil_00025635|SMil_00023094|SMil_00017190|SMil_00000784|SMil_00009460|SMil_00007196|SMil_00023116|SMil_00004553|SMil_00010857|SMil_00012172|SMil_00030149|SMil_00029778|SMil_00012596|SMil_00021756|SMil_00027267|SMil_00006569|SMil_00012626|Novel01494|SMil_00006588|SMil_00005271|SMil_00000510|SMil_00007233|SMil_00028119|SMil_00007828|SMil_00002251|SMil_00026376|SMil_00022891|SMil_00020882|SMil_00030307|SMil_00017560|SMil_00026788|SMil_00007331|SMil_00001037|SMil_00012479|SMil_00007051|SMil_00001177|SMil_00017478|SMil_00029430|SMil_00010732|SMil_00000326|SMil_00011404|Novel02273|SMil_00016337|SMil_00025209|SMil_00003158|SMil_00022881|SMil_00014113|SMil_00009601|SMil_00002936|SMil_00000830|SMil_00015047|SMil_00009001|SMil_00013344|SMil_00005877|SMil_00018370|SMil_00006784|SMil_00009445|SMil_00025018|SMil_00015005|SMil_00012167|SMil_00015907|SMil_00023728|SMil_00015570|SMil_00020829|SMil_00012136|SMil_00017336|SMil_00002739|SMil_00010430|SMil_00021095|SMil_00016822|SMil_00028746|SMil_00014999|SMil_00004816|SMil_00018709|SMil_00004949|SMil_00030155|SMil_00008326|SMil_00023808|SMil_00023486|SMil_00028089|SMil_00011079|SMil_00010235|SMil_00017761|SMil_00026525|SMil_00029362|SMil_00000179|SMil_00020000|SMil_00014492|SMil_00001445|SMil_00026395|SMil_00022937|SMil_00024364|SMil_00019833|SMil_00000368|SMil_00015371|SMil_00006459|SMil_00022037|SMil_00011865|SMil_00026370|SMil_00012094|SMil_00008552|SMil_00016271|SMil_00006255|SMil_00019090|SMil_00002024|SMil_00002577|Novel03082|SMil_00010530|SMil_00008825|SMil_00012139|Novel00883|SMil_00015518|SMil_00011421|SMil_00020460|SMil_00015303|SMil_00024394|SMil_00020574|SMil_00014249|SMil_00001053|SMil_00007040|SMil_00006663|SMil_00009599|SMil_00021435|SMil_00014861|SMil_00004200|SMil_00010715|SMil_00018707|SMil_00023437|SMil_00027038|SMil_00023178|SMil_00000056|SMil_00020388|SMil_00005160|SMil_00007313|SMil_00007930|SMil_00007861|SMil_00006137|SMil_00014141|SMil_00014356|SMil_00010006|SMil_00028466|SMil_00021178|SMil_00012007|SMil_00022394|SMil_00030025|SMil_00001488|SMil_00019725|SMil_00005700|SMil_00001379|SMil_00008165|SMil_00027803|SMil_00003560|SMil_00028892|SMil_00017933|SMil_00008701|SMil_00013278|SMil_00022396|SMil_00017635|SMil_00018736|SMil_00003708|SMil_00012043|SMil_00002051|SMil_00025163|SMil_00010325|SMil_00003461|SMil_00012669|SMil_00027991|SMil_00025933|SMil_00001440|SMil_00027512|SMil_00000570|SMil_00005528|SMil_00015592|SMil_00025668|SMil_00027610|SMil_00007149|SMil_00030050|SMil_00014827|SMil_00018378|SMil_00026324|SMil_00010643|SMil_00009729|SMil_00028068|Novel02489|SMil_00008064|SMil_00016134|SMil_00000009|SMil_00026772|SMil_00023986|SMil_00011480|SMil_00016117|SMil_00007388|SMil_00008568|SMil_00015880|SMil_00010577|SMil_00005563|SMil_00011383|SMil_00030124|SMil_00014822|SMil_00003077|SMil_00004518|SMil_00013677|SMil_00005476|SMil_00008426|SMil_00005331|SMil_00007037|SMil_00026465|SMil_00009120|SMil_00014276|SMil_00022295|SMil_00003258|SMil_00003159|SMil_00028499|SMil_00005763|SMil_00018613|SMil_00014865|SMil_00024791|SMil_00007811|SMil_00026629|SMil_00000310|Novel00805|SMil_00003344|SMil_00002443|SMil_00015179|SMil_00005667|SMil_00028908|SMil_00026825|SMil_00020338|Novel02177|SMil_00023924|SMil_00004662|SMil_00004751|SMil_00024968|SMil_00024041|SMil_00002057|SMil_00025133|SMil_00008855|SMil_00011984|SMil_00010076|SMil_00000606|SMil_00004088|Novel03224|SMil_00011399|SMil_00018651|SMil_00021063|Novel02495|SMil_00009822|SMil_00025657|SMil_00012123|SMil_00014599|SMil_00012508|SMil_00008248|SMil_00013707|SMil_00007118|SMil_00016397|SMil_00027249|SMil_00021208|SMil_00010248	2011	SMil_00015949|SMil_00001454|SMil_00025515|SMil_00003775|SMil_00006485|SMil_00002923|Novel03403|SMil_00011543|SMil_00029084|SMil_00013600|SMil_00003643|SMil_00022922|SMil_00023166|SMil_00016405|SMil_00003233|SMil_00007006|SMil_00017176|Novel03164|SMil_00002064|SMil_00029369|SMil_00001449|SMil_00005817|SMil_00011976|SMil_00005360|SMil_00001952|SMil_00003689|SMil_00004250|SMil_00006684|SMil_00013551|SMil_00021712|SMil_00016891|SMil_00008204|SMil_00009931|SMil_00024395|SMil_00016110|SMil_00022464|SMil_00014744|SMil_00022611|SMil_00018123|SMil_00020548|SMil_00005348|SMil_00002887|SMil_00009176|SMil_00009891|Novel02735|SMil_00011075|SMil_00003231|SMil_00020780|SMil_00010949|SMil_00024954|SMil_00009405|SMil_00017822|SMil_00009382|Novel01287|SMil_00028509|SMil_00008184|SMil_00016255|SMil_00010674|SMil_00028917|SMil_00009676|SMil_00000584|SMil_00017854|SMil_00027768|SMil_00003838|SMil_00009591|Novel00428|SMil_00028432|SMil_00010684|SMil_00026931|SMil_00013864|SMil_00027180|SMil_00012477|SMil_00003254|SMil_00000258|Novel03208|SMil_00018107|SMil_00008319|SMil_00023871|SMil_00004219|SMil_00009570|SMil_00021196|SMil_00014844|SMil_00029971|SMil_00002259|SMil_00002153|SMil_00027098|SMil_00014000|SMil_00015062|SMil_00023860|SMil_00001429|SMil_00030177|SMil_00013364|SMil_00025376|SMil_00007135|SMil_00029211|SMil_00025924|SMil_00003758|SMil_00022964|SMil_00019818|SMil_00014098|SMil_00007780|SMil_00013175|SMil_00000245|SMil_00010913|SMil_00000753|SMil_00009686|SMil_00026398|SMil_00015453|SMil_00009741|SMil_00000653|SMil_00013303|SMil_00019768|SMil_00025154|SMil_00015114|SMil_00029061|SMil_00002459|SMil_00024237|SMil_00006923|SMil_00027405|SMil_00001518|SMil_00003109|SMil_00023962|SMil_00022433|SMil_00003469|SMil_00025112|SMil_00021683|SMil_00010615|SMil_00002126|SMil_00022687|SMil_00028166|SMil_00030057|Novel02931|SMil_00005513|SMil_00012871|SMil_00002862|SMil_00008617|SMil_00024658|SMil_00013355|SMil_00009334|SMil_00005406|SMil_00014613|SMil_00000707|SMil_00009002|SMil_00009893|SMil_00022120|SMil_00022001|SMil_00029943|SMil_00002958|SMil_00002257|SMil_00026361|SMil_00011715|SMil_00018027|SMil_00026581|SMil_00029649|SMil_00008755|SMil_00014757|SMil_00000491|SMil_00004881|Novel00409|SMil_00001220|SMil_00024079|SMil_00011292|SMil_00012051|SMil_00012019|Novel03340|SMil_00027490|SMil_00012911|SMil_00016583|SMil_00013748|SMil_00013794|SMil_00001946|Novel02536|SMil_00021903|SMil_00008938|SMil_00006583|SMil_00018348|SMil_00012561|SMil_00004695|SMil_00018861|SMil_00019458|SMil_00021068|SMil_00014005|SMil_00000268|SMil_00001856|SMil_00008696|SMil_00018580|SMil_00010697|SMil_00018611|SMil_00008255|SMil_00021207|SMil_00016050|SMil_00015087|SMil_00004726|SMil_00012485|SMil_00001791|SMil_00014396|SMil_00021143|SMil_00006857|SMil_00018995|SMil_00022357|SMil_00002795|SMil_00020647|SMil_00003011|SMil_00002853|SMil_00001795|SMil_00028177|SMil_00021603|SMil_00003995|SMil_00013243|SMil_00022809|SMil_00016625|SMil_00003987|SMil_00006719|SMil_00013630|SMil_00025098|SMil_00005475|SMil_00005854|SMil_00007820|SMil_00005242|SMil_00011934|SMil_00010454|SMil_00011193|SMil_00001649|SMil_00016624|Novel03247|SMil_00025385|SMil_00006834|SMil_00028369|SMil_00009147|SMil_00011012|SMil_00028072|SMil_00026232|SMil_00002725|SMil_00017418|SMil_00029973|SMil_00008959|SMil_00020809|SMil_00012141|SMil_00005874|SMil_00006871|SMil_00022504|SMil_00024792|SMil_00014706|SMil_00019824|SMil_00013511|SMil_00014987|SMil_00021696|SMil_00020904|SMil_00021108|SMil_00020539|SMil_00022780|SMil_00009339|SMil_00016753|SMil_00014474|SMil_00004704|SMil_00020038|SMil_00014799|SMil_00007879|SMil_00024292|SMil_00001780|SMil_00013512|SMil_00016516|SMil_00009404|SMil_00015333|SMil_00024106|SMil_00004591|SMil_00000523|SMil_00002616|SMil_00005374|SMil_00022265|SMil_00017168|SMil_00029394|SMil_00005140|SMil_00017786|Novel00993|SMil_00000148|SMil_00026649|SMil_00025232|SMil_00011617|SMil_00022134|SMil_00029215|SMil_00003705|SMil_00013027|SMil_00014726|SMil_00021822|SMil_00002837|SMil_00025663|SMil_00020437|SMil_00003727|SMil_00015747|SMil_00029766|SMil_00025219|SMil_00000121|SMil_00025921|SMil_00025683|SMil_00022463|SMil_00023972|SMil_00018100|SMil_00010181|Novel03316|Novel02418|SMil_00017833|SMil_00019191|SMil_00021824|SMil_00027981|SMil_00002812|SMil_00027543|SMil_00001796|SMil_00019249|SMil_00012134|SMil_00009675|Novel03021|SMil_00022907|SMil_00003107|SMil_00026164|SMil_00011251|SMil_00008763|SMil_00009389|SMil_00014683|SMil_00017584|SMil_00011347|SMil_00024365|SMil_00016501|SMil_00001969|SMil_00009892|SMil_00006398|SMil_00001498|SMil_00016944|SMil_00013982|SMil_00028775|SMil_00005684|SMil_00009634|SMil_00014887|SMil_00026579|SMil_00001714|SMil_00001123|SMil_00023321|SMil_00006012|SMil_00009266|SMil_00015389|SMil_00002784|SMil_00017537|SMil_00009595|SMil_00021902|SMil_00010306|SMil_00000898|SMil_00011269|SMil_00002045|SMil_00012262|SMil_00024213|SMil_00011503|Novel01895|SMil_00023310|SMil_00014758|SMil_00008886|SMil_00001417|Novel01441|SMil_00011726|SMil_00023275|SMil_00016968|SMil_00026966|SMil_00012852|SMil_00005011|SMil_00022774|SMil_00025732|Novel00117|SMil_00018619|SMil_00010335|SMil_00007952|SMil_00007277|SMil_00020894|SMil_00029248|SMil_00000982|SMil_00006668|SMil_00012441|SMil_00018254|SMil_00015343|SMil_00020379|SMil_00008980|SMil_00025094|SMil_00023319|SMil_00009411|SMil_00015917|SMil_00022336|SMil_00030387|SMil_00026959|SMil_00025840|SMil_00019426|SMil_00017567|SMil_00027133|SMil_00019811|SMil_00011954|Novel01698|Novel02453|SMil_00018802|SMil_00021467|SMil_00006738|SMil_00027515|SMil_00011579|SMil_00025172|SMil_00002545|SMil_00018570|SMil_00005717|SMil_00004356|SMil_00006534|Novel01960|SMil_00020552|SMil_00021707|SMil_00026064|SMil_00022962|SMil_00027660|SMil_00017181|SMil_00011904|SMil_00008937|SMil_00014295|SMil_00008678|SMil_00026090|SMil_00010685|SMil_00002928|SMil_00003014|SMil_00018512|SMil_00009475|SMil_00007946|SMil_00020956|SMil_00003532|SMil_00010044|SMil_00014213|SMil_00010700|SMil_00004952|SMil_00025088|SMil_00021544|SMil_00023696|SMil_00000666|SMil_00023129|SMil_00005712|Novel01079|SMil_00013995|SMil_00016198|SMil_00027915|SMil_00024913|SMil_00027964|SMil_00003747|SMil_00001221|Novel01347|Novel02105|SMil_00024180|SMil_00007102|SMil_00019099|SMil_00003177|SMil_00014139|SMil_00006742|SMil_00020446|SMil_00015340|SMil_00025380|SMil_00007849|SMil_00017960|SMil_00017066|SMil_00014501|SMil_00003386|SMil_00001591|SMil_00007141|SMil_00020923|SMil_00018125|SMil_00017698|SMil_00012847|SMil_00014225|SMil_00022818|SMil_00023004|SMil_00010116|SMil_00004278|SMil_00016189|SMil_00018312|SMil_00015401|SMil_00015458|SMil_00024760|SMil_00027829|SMil_00006042|SMil_00008306|SMil_00020800|SMil_00000846|SMil_00015223|SMil_00006025|SMil_00024631|SMil_00013849|SMil_00006940|SMil_00018007|SMil_00021057|SMil_00013114|SMil_00021170|SMil_00000826|SMil_00001015|SMil_00017426|SMil_00023845|SMil_00000543|SMil_00023378|SMil_00013981|SMil_00002060|SMil_00017408|SMil_00025100|SMil_00008702|SMil_00028595|SMil_00012764|Novel03167|SMil_00029154|SMil_00003427|SMil_00019963|SMil_00017490|SMil_00007796|SMil_00015839|SMil_00023347|SMil_00014004|SMil_00004131|SMil_00024154|SMil_00011065|SMil_00002788|Novel00087|SMil_00013132|SMil_00020586|SMil_00029636|SMil_00021422|SMil_00026287|SMil_00009574|SMil_00015207|Novel02357|SMil_00004133|SMil_00026699|SMil_00013014|SMil_00020458|SMil_00021138|SMil_00007232|SMil_00022138|SMil_00006467|Novel00215|SMil_00007863|SMil_00018749|SMil_00002162|SMil_00028167|SMil_00015790|SMil_00021387|SMil_00012033|SMil_00024588|SMil_00022821|SMil_00011948|Novel01615|SMil_00029330|SMil_00003617|SMil_00017415|SMil_00004076|SMil_00005347|SMil_00016041|SMil_00002620|SMil_00022248|SMil_00015743|SMil_00013520|Novel03337|SMil_00020039|SMil_00006411|SMil_00006011|SMil_00013488|SMil_00012315|SMil_00017106|SMil_00007220|SMil_00000754|SMil_00004342|SMil_00016669|SMil_00004044|SMil_00007699|SMil_00009947|SMil_00019644|SMil_00008742|SMil_00016338|SMil_00012330|SMil_00028802|SMil_00023864|SMil_00008900|SMil_00022065|SMil_00000271|SMil_00011156|SMil_00024145|SMil_00018670|SMil_00026281|Novel03212|SMil_00012526|SMil_00030123|SMil_00020740|SMil_00005136|SMil_00021842|SMil_00004360|SMil_00015904|SMil_00000956|SMil_00022971|SMil_00017546|SMil_00009934|SMil_00014793|SMil_00011801|SMil_00006233|SMil_00018947|SMil_00000637|SMil_00021626|SMil_00021407|SMil_00005800|SMil_00006148|SMil_00010630|SMil_00028050|SMil_00011128|SMil_00003629|SMil_00020247|SMil_00029816|SMil_00018674|SMil_00028490|SMil_00024773|SMil_00012392|SMil_00007988|SMil_00011462|SMil_00024650|SMil_00000589|SMil_00007029|SMil_00016759|SMil_00017837|SMil_00004367|SMil_00005992|Novel03303|SMil_00017476|SMil_00011618|SMil_00020585|SMil_00028280|Novel00877|SMil_00015660|SMil_00011512|SMil_00016537|SMil_00010950|SMil_00016068|SMil_00014144|SMil_00023248|SMil_00013684|SMil_00017948|SMil_00005221|SMil_00011952|SMil_00020448|SMil_00011412|SMil_00018644|SMil_00007725|SMil_00019936|SMil_00014847|SMil_00019836|SMil_00007894|SMil_00016517|SMil_00007974|SMil_00013286|SMil_00028557|SMil_00027897|SMil_00026040|SMil_00014109|SMil_00017212|SMil_00026490|SMil_00020554|SMil_00025428|SMil_00026252|SMil_00009874|SMil_00017175|SMil_00027952|SMil_00013949|SMil_00014256|SMil_00017774|SMil_00001514|SMil_00013244|SMil_00000717|Novel00507|SMil_00002258|SMil_00006741|SMil_00002732|SMil_00013369|SMil_00007162|SMil_00013061|SMil_00021844|SMil_00020942|SMil_00004621|SMil_00020520|SMil_00030295|SMil_00000343|SMil_00027077|SMil_00007119|SMil_00014193|SMil_00010826|SMil_00024141|SMil_00015402|SMil_00016745|Novel02936|SMil_00013829|SMil_00020991|SMil_00000785|SMil_00006248|SMil_00002254|SMil_00026928|SMil_00018140|SMil_00003088|SMil_00012811|SMil_00001142|SMil_00007783|SMil_00016907|SMil_00015818|SMil_00000641|SMil_00006397|SMil_00013413|SMil_00019234|SMil_00012585|SMil_00009149|SMil_00010893|SMil_00009123|SMil_00002735|Novel02981|SMil_00020795|Novel00596|SMil_00015051|SMil_00017995|SMil_00017420|SMil_00024632|SMil_00002540|SMil_00002640|SMil_00028186|SMil_00024701|SMil_00005037|SMil_00027282|SMil_00001211|SMil_00005606|SMil_00004611|SMil_00015169|SMil_00003289|SMil_00013883|SMil_00005026|SMil_00022822|SMil_00025534|SMil_00025786|SMil_00020733|SMil_00010211|SMil_00003054|SMil_00001599|SMil_00011108|SMil_00022762|SMil_00008025|SMil_00000286|SMil_00017263|SMil_00027767|SMil_00012715|SMil_00024239|SMil_00002282|SMil_00007662|SMil_00017582|SMil_00024837|SMil_00022715|SMil_00007545|SMil_00005657|SMil_00014465|SMil_00013840|SMil_00000722|SMil_00008640|SMil_00019514|SMil_00029590|SMil_00001673|SMil_00026936|SMil_00020771|SMil_00008765|SMil_00027453|SMil_00007279|SMil_00012111|Novel02694|SMil_00026567|SMil_00029604|SMil_00002851|SMil_00021507|SMil_00027969|Novel01875|SMil_00024046|SMil_00011808|SMil_00019148|SMil_00017025|SMil_00013392|SMil_00013608|SMil_00024748|SMil_00002697|SMil_00013985|SMil_00005841|SMil_00024078|Novel01306|SMil_00013182|SMil_00010491|SMil_00008463|SMil_00023834|SMil_00010465|SMil_00018511|SMil_00022106|SMil_00000953|SMil_00023456|SMil_00004516|SMil_00006520|SMil_00002119|SMil_00012332|SMil_00019092|SMil_00010475|SMil_00009819|SMil_00020502|SMil_00008643|SMil_00003948|SMil_00018504|SMil_00002838|SMil_00009208|SMil_00001782|SMil_00026044|SMil_00005473|SMil_00014418|SMil_00000716|SMil_00016062|SMil_00007654|SMil_00014850|Novel03094|SMil_00012354|SMil_00015941|SMil_00012900|SMil_00020704|SMil_00026584|SMil_00004702|SMil_00005207|SMil_00006986|SMil_00021862|SMil_00019157|SMil_00003181|SMil_00020022|SMil_00016743|SMil_00011501|SMil_00000371|SMil_00018860|SMil_00004145|SMil_00001290|SMil_00006926|SMil_00009650|SMil_00009135|SMil_00010236|SMil_00000727|SMil_00014020|SMil_00022363|SMil_00021959|SMil_00014709|SMil_00019370|SMil_00025008|SMil_00010268|SMil_00026764|SMil_00001885|SMil_00001907|SMil_00011818|SMil_00028037|SMil_00011138|SMil_00011282|SMil_00019328|SMil_00016961|SMil_00009403|SMil_00014911|SMil_00004347|SMil_00011514|SMil_00011013|SMil_00019663|SMil_00000319|SMil_00019479|SMil_00013383|SMil_00005087|SMil_00011216|SMil_00016862|SMil_00018120|SMil_00004207|SMil_00010102|SMil_00019303|SMil_00023537|SMil_00009136|SMil_00026771|SMil_00003351|SMil_00008796|SMil_00017210|SMil_00001957|SMil_00002129|SMil_00016212|SMil_00023458|SMil_00026174|SMil_00012353|SMil_00022066|SMil_00007174|SMil_00011742|SMil_00000829|SMil_00001341|SMil_00012804|SMil_00017429|SMil_00004760|SMil_00026369|SMil_00025540|SMil_00018923|SMil_00007557|SMil_00004004|SMil_00002097|SMil_00000110|SMil_00001120|SMil_00022174|SMil_00022033|SMil_00011947|SMil_00012901|SMil_00007970|SMil_00020812|SMil_00011280|SMil_00013339|SMil_00002531|SMil_00018872|SMil_00005894|SMil_00015421|SMil_00007607|SMil_00000913|SMil_00010246|SMil_00013787|SMil_00004580|SMil_00007044|SMil_00029487|SMil_00018349|SMil_00011037|SMil_00013957|SMil_00025296|SMil_00005879|SMil_00010036|SMil_00023644|SMil_00016226|SMil_00021687|SMil_00022888|SMil_00005588|Novel01901|SMil_00001846|SMil_00009310|SMil_00005742|SMil_00012831|SMil_00028149|SMil_00009023|SMil_00007757|SMil_00003366|SMil_00017150|SMil_00025377|SMil_00026080|SMil_00013679|SMil_00014689|SMil_00012906|SMil_00022184|SMil_00009859|SMil_00012383|SMil_00009041|SMil_00030166|SMil_00003408|SMil_00024123|SMil_00025982|SMil_00001210|SMil_00027732|SMil_00021860|SMil_00021244|SMil_00000757|SMil_00023410|SMil_00017044|SMil_00021760|SMil_00014394|Novel00838|SMil_00013489|SMil_00000320|SMil_00014410|SMil_00012777|SMil_00020413|SMil_00019934|SMil_00025913|SMil_00028176|SMil_00021553|SMil_00015029|SMil_00017671|SMil_00019632|SMil_00003860|SMil_00007480|SMil_00026937|SMil_00025127|SMil_00021768|SMil_00021925|SMil_00026399|SMil_00030151|SMil_00008066|SMil_00029361|SMil_00021020|SMil_00011432|SMil_00026482|SMil_00022375|SMil_00018605|SMil_00003197|SMil_00010979|Novel01128|SMil_00006009|SMil_00012788|SMil_00007824|SMil_00013112|SMil_00014598|SMil_00026108|SMil_00026301|SMil_00013347|SMil_00020946|SMil_00013582|SMil_00023894|SMil_00001239|SMil_00024183|SMil_00021458|SMil_00017936|SMil_00006641|Novel01151|SMil_00024778|SMil_00004049|SMil_00002387|SMil_00004373|SMil_00018105|SMil_00000285|SMil_00025017|SMil_00007016|SMil_00028495|SMil_00024719|SMil_00018535|SMil_00003592|SMil_00016005|SMil_00020066|SMil_00012516|SMil_00011861|SMil_00008996|SMil_00005052|SMil_00012333|SMil_00002638|SMil_00001779|SMil_00029375|SMil_00004348|SMil_00001631|SMil_00022655|SMil_00024741|SMil_00016667|SMil_00001198|SMil_00015835|SMil_00025257|SMil_00019706|SMil_00007911|SMil_00018783|SMil_00026858|SMil_00005030|SMil_00020453|SMil_00008189|SMil_00006838|SMil_00027091|Novel02008|SMil_00023203|Novel00979|SMil_00020510|SMil_00029397|SMil_00024714|SMil_00018602|SMil_00000980|SMil_00010224|SMil_00014487|SMil_00027281|SMil_00006630|SMil_00000452|SMil_00016030|SMil_00023963|SMil_00029181|SMil_00010498|SMil_00020018|SMil_00018372|SMil_00015875|SMil_00006518|SMil_00025267|SMil_00021596|SMil_00023586|SMil_00023754|SMil_00010521|SMil_00011213|SMil_00020195|SMil_00014595|SMil_00010835|SMil_00019990|SMil_00024580|SMil_00027257|SMil_00014407|SMil_00016744|SMil_00004520|SMil_00009110|Novel02875|SMil_00015493|SMil_00009735|Novel00913|SMil_00022003|SMil_00027955|SMil_00002991|SMil_00024717|SMil_00006577|Novel02951|SMil_00017033|SMil_00012207|SMil_00006416|SMil_00006502|SMil_00008003|SMil_00022262|SMil_00029907|SMil_00026855|SMil_00015316|SMil_00029530|SMil_00017921|SMil_00011118|SMil_00001349|SMil_00007477|SMil_00016482|SMil_00029331|SMil_00001019|SMil_00017628|SMil_00018447|SMil_00007851|SMil_00012157|SMil_00019537|SMil_00005337|SMil_00016040|SMil_00027689|SMil_00010696|SMil_00003841|SMil_00014900|SMil_00013856|SMil_00004404|SMil_00019210|SMil_00020591|SMil_00026702|SMil_00019670|SMil_00019475|Novel03093|SMil_00021262|SMil_00016915|SMil_00029801|SMil_00004108|SMil_00007011|SMil_00006058|SMil_00025912|SMil_00013688|SMil_00017880|SMil_00018521|SMil_00001887|SMil_00015215|SMil_00009224|SMil_00007045|SMil_00008398|Novel00579|SMil_00005926|SMil_00006410|SMil_00016864|SMil_00014178|SMil_00006805|Novel01143|SMil_00029893|SMil_00018009|SMil_00021247|SMil_00020875|Novel00123|SMil_00001039|SMil_00002260|SMil_00023773|SMil_00013496|SMil_00019935|SMil_00019425|SMil_00006444|SMil_00019285|SMil_00021493|Novel02212|SMil_00010536|Novel03289|SMil_00014238|SMil_00005103|SMil_00009012|SMil_00003660|SMil_00008448|SMil_00027268|SMil_00004608|SMil_00028279|SMil_00007091|SMil_00010000|SMil_00004803|SMil_00008991|SMil_00017964|SMil_00007212|SMil_00028492|SMil_00013103|SMil_00018752|SMil_00003186|SMil_00026545|SMil_00011942|SMil_00023698|SMil_00014619|SMil_00001837|SMil_00022429|SMil_00000948|SMil_00008957|SMil_00014508|SMil_00017331|SMil_00011208|SMil_00009228|Novel03122|SMil_00020628|Novel01742|SMil_00000259|SMil_00005982|SMil_00016599|SMil_00023262|SMil_00002957|SMil_00010887|SMil_00017111|SMil_00011319|SMil_00024436|SMil_00009633|SMil_00000115|SMil_00011429|SMil_00022833|SMil_00015122|SMil_00026983|SMil_00006560|SMil_00000069|SMil_00012341|SMil_00025689|SMil_00014448|SMil_00013313|SMil_00019156|SMil_00005796|SMil_00022729|SMil_00021920|SMil_00028140|SMil_00000042|SMil_00014966|SMil_00005649|SMil_00000938|SMil_00012820|SMil_00012651|SMil_00022185|SMil_00016589|SMil_00023848|SMil_00003413|SMil_00020681|SMil_00014694|SMil_00020266|SMil_00000671|SMil_00028260|SMil_00025682|SMil_00025204|SMil_00027248|Novel02714|SMil_00026589|SMil_00024350|SMil_00029032|SMil_00017575|SMil_00020861|SMil_00005317|SMil_00024591|SMil_00027999|SMil_00020023|SMil_00026413|SMil_00021277|SMil_00001886|SMil_00016237|SMil_00012839|SMil_00003962|SMil_00017149|SMil_00008206|SMil_00019796|SMil_00001367|SMil_00019560|SMil_00011067|SMil_00009584|SMil_00011844|SMil_00017796|SMil_00020481|SMil_00028733|SMil_00013153|SMil_00012525|SMil_00018669|SMil_00013762|SMil_00012781|SMil_00012309|SMil_00011239|SMil_00022080|SMil_00023799|SMil_00009979|SMil_00018705|SMil_00020217|SMil_00015275|SMil_00009328|SMil_00014854|Novel02771|SMil_00014641|SMil_00018678|SMil_00020087|SMil_00013780|SMil_00021006|SMil_00020838|SMil_00000863|SMil_00021914|SMil_00010426|SMil_00027312|SMil_00027464|SMil_00029402|SMil_00030221|SMil_00017658|SMil_00029095|SMil_00005378|SMil_00020233|SMil_00024228|SMil_00014393|Novel01370|SMil_00000593|SMil_00021636|SMil_00009435|SMil_00013962|SMil_00016105|SMil_00026478|SMil_00000314|SMil_00005586|SMil_00013013|SMil_00000532|SMil_00022817|SMil_00010451|SMil_00006246|SMil_00002001|SMil_00012765|SMil_00009858|SMil_00009209|SMil_00027580|SMil_00007915|SMil_00000063|SMil_00002939|SMil_00016740|SMil_00003271|SMil_00014997|SMil_00014802|SMil_00013765|Novel01961|SMil_00003737|SMil_00018743|SMil_00025375|SMil_00011242|SMil_00025198|SMil_00013028|SMil_00022887|SMil_00014390|SMil_00007127|SMil_00004294|SMil_00002310|SMil_00013282|SMil_00021292|SMil_00026675|SMil_00013219|SMil_00005488|SMil_00015010|SMil_00021651|SMil_00023128|SMil_00008266|SMil_00012250|SMil_00005372|SMil_00020477|SMil_00004503|SMil_00023334|Novel00084|SMil_00001754|SMil_00022310|SMil_00024549|SMil_00015824|SMil_00018458|SMil_00006884|SMil_00006873|SMil_00014965|SMil_00002501|SMil_00015604|SMil_00027269|SMil_00018517|SMil_00018912|SMil_00002856|SMil_00011985|Novel01896|Novel01679|SMil_00015448|SMil_00022163|SMil_00022630|SMil_00013726|SMil_00026606|SMil_00029001|SMil_00008861|SMil_00013015|SMil_00029049|SMil_00023434|SMil_00001503|SMil_00004091|SMil_00026859|SMil_00014319|SMil_00021657|SMil_00011974|SMil_00024137|SMil_00006302|SMil_00024390|SMil_00020958|SMil_00003926|SMil_00004633|SMil_00021938|SMil_00014458|SMil_00013530|SMil_00019674|SMil_00009640|SMil_00002256|SMil_00001451|SMil_00024066|SMil_00023835|SMil_00008865|SMil_00013532|SMil_00015412|SMil_00020555|SMil_00008561|SMil_00005805|SMil_00007516|SMil_00004956|SMil_00022039|SMil_00002088|SMil_00016913|SMil_00009122|SMil_00027430|SMil_00017927|SMil_00009216|SMil_00028211|SMil_00011465|SMil_00014015|SMil_00019774|SMil_00003997|SMil_00016834|SMil_00027835|SMil_00027266|SMil_00001288|SMil_00029804|SMil_00017006|SMil_00017569|SMil_00001696|SMil_00029202|SMil_00021403|SMil_00027093|SMil_00019496|SMil_00029660|SMil_00000963|SMil_00022104|SMil_00005927|Novel01342|SMil_00021721|SMil_00010962|SMil_00023065|SMil_00007435|SMil_00013848|SMil_00020179|SMil_00005960|SMil_00019339|SMil_00016438|SMil_00009438|SMil_00026422|SMil_00012619|SMil_00028925|SMil_00015183|SMil_00024910|SMil_00019484|SMil_00006916|SMil_00000652|SMil_00000394|SMil_00028998|SMil_00030312|SMil_00010754|SMil_00027468|SMil_00015321|SMil_00021803|SMil_00015972|SMil_00025450|SMil_00022296|SMil_00018954|SMil_00017708|SMil_00008461|SMil_00011709|SMil_00021093|SMil_00023546|SMil_00017849|SMil_00019675|SMil_00009508|SMil_00004151|SMil_00015257|SMil_00004879|SMil_00028188|SMil_00021438|SMil_00021491|SMil_00004211|SMil_00007318|SMil_00009108|SMil_00029329|SMil_00006897|SMil_00011070|SMil_00010342|SMil_00005267|SMil_00018440|SMil_00010562|SMil_00028305|SMil_00000490|Novel01090|SMil_00013604|SMil_00001416|SMil_00008490|SMil_00027299|SMil_00009016|SMil_00005799|SMil_00009190|SMil_00010940|SMil_00011111|SMil_00003204|SMil_00008261|SMil_00004199|SMil_00014985|SMil_00007850|SMil_00021283|Novel02346|SMil_00024133|SMil_00011986|SMil_00011142|SMil_00018956|SMil_00009346|SMil_00008962|SMil_00026331|SMil_00009992|SMil_00013203|SMil_00004528|Novel02401|SMil_00030063|SMil_00009432|SMil_00003886|SMil_00012517|SMil_00014414|SMil_00025945|SMil_00011550|SMil_00016626|SMil_00024751|SMil_00028283|SMil_00013396|SMil_00023581|SMil_00014055|SMil_00007056|SMil_00018323|SMil_00025014|SMil_00020779|SMil_00013779|SMil_00017573|SMil_00000315|SMil_00013606|SMil_00007941|SMil_00025927|SMil_00002892|SMil_00002794|SMil_00007419|SMil_00012570|SMil_00001231|SMil_00028871|SMil_00010909|SMil_00024542|SMil_00026916|SMil_00001023|SMil_00009245|SMil_00022592|SMil_00021391|SMil_00010773|SMil_00005237|SMil_00020639|SMil_00015891|SMil_00028660|SMil_00027698|SMil_00010917|SMil_00026488|SMil_00019097|SMil_00003985|Novel02053|SMil_00014398|SMil_00024074|SMil_00011130|SMil_00002603|Novel03011|SMil_00009890|SMil_00005525|SMil_00023448|SMil_00021400|SMil_00011066|SMil_00007075|SMil_00005784|SMil_00020720|SMil_00026033|SMil_00028102|SMil_00002820|SMil_00016977|SMil_00026601|SMil_00003326|SMil_00027240|SMil_00020251|SMil_00001136|SMil_00025568|SMil_00026155|SMil_00018689|SMil_00018773|SMil_00008404|SMil_00012471|SMil_00018210|SMil_00005041|SMil_00017659|SMil_00008124|SMil_00002604|SMil_00017469|SMil_00016246|SMil_00017827|SMil_00001590|SMil_00024033|SMil_00020874|SMil_00001547|SMil_00006038|SMil_00003286|SMil_00007924|SMil_00020613|SMil_00029890|SMil_00021439|SMil_00021706|SMil_00007471|SMil_00006253|SMil_00013382|SMil_00023464|SMil_00018362|SMil_00017116|SMil_00014002|SMil_00028347|SMil_00025363|SMil_00019856|SMil_00019625|SMil_00001810|Novel03050|SMil_00022151|SMil_00026591|SMil_00013501|SMil_00023389|SMil_00004246|SMil_00022339|SMil_00021039|SMil_00005167|SMil_00002284|SMil_00007221|SMil_00015300|SMil_00010537|SMil_00017528|SMil_00026157|SMil_00004359|SMil_00019976|SMil_00000809|SMil_00017452|SMil_00001732|SMil_00003608|SMil_00002502|SMil_00013008|SMil_00009679|SMil_00007146|SMil_00019749|SMil_00006509|Novel00061|SMil_00021811|SMil_00006449|SMil_00008885|SMil_00017587|SMil_00020051|SMil_00013998|SMil_00003468|Novel00308|SMil_00015983|Novel00148|SMil_00005643|SMil_00008720|SMil_00022754|SMil_00006098|SMil_00016739|SMil_00012502|SMil_00008946|Novel02538|SMil_00017458|SMil_00017330|SMil_00016366|SMil_00007199|SMil_00012222|Novel02321|SMil_00016227|SMil_00014284|SMil_00023764|SMil_00011544|Novel02303|Novel02896|SMil_00000312|SMil_00004980|SMil_00003898|SMil_00010959|SMil_00027068|SMil_00000446|Novel01115|SMil_00014756|SMil_00027265|SMil_00015756|SMil_00013174|SMil_00011778|SMil_00005626|SMil_00005371|SMil_00010119|SMil_00006975|SMil_00002690|Novel02907|SMil_00010100|SMil_00004186|SMil_00001173|SMil_00007925|SMil_00026596|SMil_00020311|SMil_00005465|SMil_00014142|SMil_00016889|SMil_00009440|SMil_00004831|SMil_00028051|SMil_00013199|SMil_00023889|SMil_00018920|SMil_00004305|SMil_00021991|SMil_00011519|SMil_00004531|SMil_00004732|SMil_00004436|SMil_00006692|SMil_00011089|SMil_00004673|SMil_00020357|SMil_00019096|SMil_00017598|SMil_00008816|SMil_00003430|SMil_00026350|SMil_00013510|SMil_00017956|SMil_00005521|SMil_00017518|SMil_00021239|SMil_00004696|SMil_00017140|SMil_00015238|SMil_00028162|Novel00753|SMil_00017290|SMil_00016603|SMil_00009575|Novel00068|SMil_00013456|SMil_00022465|SMil_00000403|SMil_00004681|SMil_00016247|SMil_00009424|SMil_00023173|SMil_00014346|SMil_00029307|Novel03371|SMil_00015108|SMil_00023983|SMil_00007621|SMil_00001492|SMil_00013007|SMil_00025759|SMil_00017272|SMil_00028876|SMil_00001455|SMil_00008608|SMil_00016738|SMil_00026907|Novel02603|SMil_00001214|SMil_00014905|SMil_00014673|SMil_00019972|SMil_00009049|SMil_00020677|SMil_00008521|SMil_00024562|SMil_00028075|SMil_00017951|SMil_00004822|SMil_00000316|SMil_00017414|SMil_00014258|SMil_00021568|SMil_00029048|SMil_00018469|SMil_00027332|SMil_00021197|SMil_00005157|SMil_00017577|SMil_00013835|SMil_00010544|SMil_00010118|SMil_00008372|SMil_00014597|SMil_00022290|SMil_00001958|SMil_00006014|SMil_00019349|SMil_00018257|SMil_00006013|SMil_00002007|SMil_00024870|SMil_00016462|Novel02592|SMil_00029937|SMil_00004271|SMil_00021688|Novel03030|SMil_00014355|SMil_00001556|SMil_00013997|SMil_00018066|SMil_00012932|SMil_00024543|SMil_00029203|SMil_00002048|SMil_00001249|SMil_00011807|SMil_00028170|SMil_00016089|Novel02647|SMil_00028073|SMil_00000421|SMil_00026831|SMil_00025220|SMil_00011762|Novel00872|SMil_00017422|SMil_00002584|SMil_00005571|SMil_00000402|SMil_00012879|SMil_00015967|Novel02427|SMil_00017200|SMil_00002113|SMil_00021284|SMil_00005983|SMil_00010032|SMil_00009005|SMil_00013625|Novel01631|SMil_00021492|SMil_00000670|SMil_00014177|SMil_00022299|SMil_00023117|SMil_00025388|SMil_00023017|SMil_00011943|SMil_00012708|SMil_00016450|SMil_00028520|SMil_00023070|SMil_00020070|SMil_00010231|SMil_00016076|SMil_00020550|SMil_00023996|SMil_00008027|SMil_00009495|SMil_00023798|SMil_00026917|SMil_00022411|SMil_00022741|SMil_00009141|SMil_00003605|SMil_00023375|SMil_00025910|SMil_00005021|SMil_00002975|SMil_00029723|SMil_00005092|SMil_00003756|SMil_00015593|SMil_00012073|SMil_00026645|SMil_00015847|SMil_00024547|SMil_00000942|SMil_00002182|SMil_00015148|SMil_00016679|SMil_00009963|SMil_00016296|SMil_00013486|SMil_00013446|SMil_00021987|SMil_00012306|SMil_00013647|SMil_00009107|SMil_00011100|SMil_00010832|SMil_00002410|SMil_00019414|Novel00803|Novel02311|SMil_00021067|Novel02517|SMil_00012119|SMil_00011205|SMil_00005397|SMil_00002599|SMil_00011464|SMil_00028008|SMil_00012151|SMil_00004712|SMil_00008989|SMil_00002702|SMil_00006271|SMil_00005507|SMil_00018764|SMil_00005452|SMil_00006852|SMil_00028416|SMil_00011691|SMil_00005553|SMil_00010988|SMil_00001230|SMil_00025566|SMil_00004078|SMil_00026927|SMil_00010527|SMil_00003128|SMil_00014806|SMil_00006697|SMil_00022805|SMil_00019103|SMil_00012356|SMil_00012245|SMil_00015239|SMil_00013131|SMil_00008677|SMil_00023883|SMil_00008517|SMil_00015286|SMil_00025642|SMil_00001916|SMil_00028702|SMil_00013305|SMil_00022219|SMil_00013766|SMil_00008925|SMil_00028096|SMil_00007989|SMil_00028366|SMil_00004277|SMil_00021614|SMil_00006626|SMil_00001025|SMil_00014001|SMil_00028304|SMil_00024374|SMil_00002996|SMil_00015785|SMil_00028168|SMil_00007090|SMil_00013550|SMil_00004410|SMil_00023931|SMil_00003082|Novel02184|SMil_00002207|SMil_00015564|SMil_00024868|SMil_00000311|SMil_00016368|SMil_00009713|SMil_00005321|SMil_00003429|SMil_00017056|SMil_00027070|SMil_00006214|SMil_00023394|SMil_00027827|Novel00717|SMil_00009725|SMil_00004684|SMil_00020248|SMil_00010172|Novel02264|SMil_00019693|SMil_00029058|SMil_00005527|SMil_00012095|SMil_00007567|SMil_00022077|SMil_00009166|SMil_00011784|SMil_00006677|SMil_00017651|SMil_00019974|SMil_00011258|SMil_00010040|SMil_00015176|SMil_00011994|SMil_00010396|SMil_00020567|SMil_00018988|SMil_00001668
GO:0071704	organic substance metabolic process	biological_process	1.28E-05	0.0022565	3418	7659	9739	23301	1701	SMil_00018714|SMil_00027036|SMil_00016993|SMil_00002244|SMil_00012083|SMil_00007311|SMil_00015820|SMil_00008527|SMil_00004089|SMil_00002900|SMil_00020260|SMil_00021299|SMil_00027868|SMil_00003160|SMil_00013437|SMil_00001573|SMil_00019531|SMil_00008365|SMil_00028262|SMil_00014400|SMil_00000441|SMil_00016332|SMil_00020655|SMil_00002093|SMil_00020116|SMil_00003273|SMil_00015366|SMil_00014606|SMil_00000070|SMil_00013377|SMil_00008706|SMil_00021552|SMil_00018186|SMil_00001414|SMil_00003090|SMil_00019195|SMil_00004776|SMil_00017438|SMil_00012054|SMil_00004073|SMil_00025335|SMil_00025307|SMil_00006234|Novel01259|SMil_00013518|SMil_00013289|SMil_00004203|SMil_00012391|SMil_00019952|SMil_00019577|SMil_00009655|SMil_00006971|SMil_00001967|SMil_00018583|SMil_00013826|SMil_00011497|SMil_00008380|SMil_00015614|SMil_00021546|SMil_00024621|SMil_00007326|SMil_00012882|SMil_00015150|SMil_00017539|SMil_00006007|SMil_00004142|SMil_00014789|SMil_00019593|SMil_00001766|SMil_00028054|SMil_00014885|SMil_00003955|SMil_00023746|Novel01003|SMil_00013463|SMil_00005330|SMil_00020186|SMil_00030080|SMil_00004997|Novel02156|SMil_00024551|SMil_00018990|SMil_00009154|SMil_00017208|SMil_00019010|SMil_00012195|SMil_00011568|SMil_00015144|SMil_00004227|SMil_00014866|SMil_00014227|Novel01410|SMil_00023686|SMil_00005332|SMil_00027513|SMil_00020483|SMil_00013975|SMil_00026353|SMil_00019764|SMil_00008021|SMil_00026129|SMil_00024969|SMil_00003293|SMil_00019942|SMil_00017707|SMil_00005067|SMil_00028097|SMil_00000251|SMil_00011238|SMil_00030116|SMil_00009748|SMil_00019724|SMil_00005561|SMil_00002379|Novel01017|SMil_00019245|SMil_00005293|SMil_00014497|SMil_00021639|SMil_00019667|SMil_00018693|SMil_00003409|SMil_00005113|SMil_00010496|SMil_00005425|SMil_00015467|SMil_00012717|Novel03482|SMil_00000339|SMil_00024307|SMil_00006390|SMil_00028553|SMil_00010848|SMil_00011090|SMil_00009264|SMil_00008809|SMil_00025914|SMil_00003692|SMil_00002587|SMil_00004896|SMil_00007202|SMil_00026533|SMil_00014645|SMil_00006752|SMil_00026415|SMil_00011871|SMil_00011827|SMil_00013057|SMil_00021134|SMil_00020706|SMil_00012289|SMil_00009487|SMil_00007443|SMil_00009291|SMil_00028131|SMil_00007041|SMil_00009801|SMil_00006417|SMil_00021232|SMil_00016724|SMil_00020064|SMil_00029317|SMil_00018206|SMil_00003161|SMil_00020580|SMil_00016319|SMil_00004609|SMil_00002238|SMil_00000369|SMil_00026808|SMil_00023137|SMil_00021658|SMil_00004546|SMil_00019104|Novel01877|SMil_00014323|SMil_00029458|SMil_00027214|SMil_00020227|SMil_00000891|SMil_00018021|SMil_00025743|SMil_00015348|SMil_00005704|SMil_00006497|SMil_00001139|SMil_00015841|SMil_00017733|SMil_00005334|SMil_00009088|SMil_00011983|SMil_00015618|SMil_00009385|SMil_00000594|SMil_00014509|SMil_00029040|SMil_00010205|SMil_00014912|SMil_00003486|SMil_00028716|SMil_00024656|SMil_00001565|SMil_00027020|SMil_00021612|SMil_00024641|SMil_00016523|SMil_00000166|SMil_00011008|SMil_00017836|Novel01139|SMil_00018232|SMil_00005248|SMil_00002800|SMil_00001694|SMil_00009529|SMil_00016881|SMil_00012807|SMil_00021047|SMil_00011318|SMil_00016223|SMil_00016823|SMil_00018184|SMil_00025630|SMil_00012740|SMil_00016264|SMil_00013189|SMil_00024445|Novel02728|SMil_00024177|SMil_00010681|SMil_00013058|SMil_00026359|SMil_00012453|SMil_00004950|SMil_00029011|SMil_00015942|SMil_00001326|SMil_00003667|SMil_00008913|SMil_00000756|SMil_00011468|SMil_00005158|SMil_00012109|SMil_00025381|SMil_00007860|SMil_00025037|SMil_00028084|SMil_00004742|SMil_00007274|SMil_00001439|SMil_00025299|SMil_00013672|SMil_00005772|SMil_00027900|SMil_00014125|SMil_00009951|SMil_00010657|SMil_00027213|SMil_00018866|SMil_00013100|SMil_00025780|SMil_00023075|SMil_00024540|SMil_00013539|SMil_00000191|SMil_00011557|SMil_00013084|SMil_00028937|SMil_00014234|SMil_00027417|Novel02308|SMil_00014678|SMil_00001836|Novel02018|SMil_00005810|SMil_00014779|SMil_00014111|SMil_00005798|SMil_00015259|SMil_00007121|SMil_00022253|SMil_00015871|Novel01479|SMil_00013056|SMil_00025558|SMil_00008525|SMil_00018756|SMil_00023474|SMil_00018798|SMil_00016300|SMil_00024182|SMil_00026207|SMil_00008284|SMil_00013977|SMil_00007676|SMil_00026667|SMil_00001244|SMil_00029683|SMil_00007734|SMil_00003052|SMil_00011901|SMil_00009193|SMil_00013509|SMil_00010753|SMil_00030393|SMil_00003927|SMil_00023224|SMil_00009434|SMil_00020852|SMil_00007086|SMil_00003459|SMil_00018187|SMil_00014541|SMil_00022578|SMil_00024818|SMil_00022865|SMil_00005802|SMil_00018253|SMil_00020713|SMil_00010623|SMil_00013079|SMil_00024302|SMil_00008485|SMil_00011552|SMil_00000457|SMil_00024035|SMil_00023444|SMil_00024897|SMil_00019045|SMil_00001165|SMil_00005900|SMil_00014364|SMil_00022385|SMil_00018393|SMil_00027600|SMil_00006832|SMil_00004825|SMil_00000072|SMil_00005274|SMil_00014921|SMil_00007912|SMil_00007756|SMil_00000329|SMil_00004159|SMil_00019853|SMil_00011449|SMil_00018680|SMil_00029420|SMil_00023472|SMil_00012305|SMil_00017665|SMil_00010945|SMil_00023192|SMil_00004544|SMil_00003968|SMil_00005556|SMil_00004545|SMil_00014944|SMil_00022845|SMil_00006864|SMil_00006678|SMil_00011528|Novel03129|SMil_00024423|SMil_00000812|SMil_00018786|SMil_00019530|SMil_00008199|SMil_00004395|SMil_00004966|SMil_00026212|SMil_00012838|SMil_00012034|SMil_00013403|SMil_00006188|SMil_00014333|SMil_00022050|SMil_00014037|SMil_00000209|SMil_00004212|SMil_00024355|SMil_00001734|SMil_00002757|SMil_00020995|SMil_00018818|SMil_00014389|SMil_00015386|Novel01726|SMil_00024400|SMil_00012661|SMil_00015642|SMil_00009845|SMil_00019709|SMil_00000137|SMil_00025364|SMil_00026414|SMil_00016492|SMil_00022641|SMil_00007393|SMil_00017234|SMil_00018297|SMil_00017386|SMil_00014972|SMil_00018911|SMil_00011802|SMil_00027972|SMil_00016138|SMil_00020048|SMil_00001879|SMil_00007967|SMil_00001191|SMil_00015112|SMil_00018863|SMil_00014753|SMil_00009441|SMil_00023770|SMil_00006578|SMil_00024281|SMil_00024905|SMil_00012294|SMil_00021246|SMil_00024312|SMil_00014200|SMil_00011639|SMil_00009564|SMil_00012815|SMil_00002525|Novel03341|SMil_00004084|SMil_00015113|SMil_00001775|SMil_00026221|SMil_00011862|SMil_00006091|SMil_00000426|SMil_00007837|SMil_00008580|Novel00642|SMil_00026857|SMil_00010558|SMil_00020541|SMil_00021347|SMil_00001808|SMil_00022021|SMil_00014131|SMil_00011252|SMil_00006316|SMil_00026410|SMil_00011606|SMil_00025997|SMil_00004368|SMil_00018564|SMil_00003338|SMil_00023847|SMil_00006821|SMil_00021165|SMil_00008502|SMil_00020609|SMil_00025214|SMil_00023133|SMil_00009983|SMil_00008767|SMil_00005728|SMil_00008368|SMil_00027284|SMil_00014353|Novel00793|SMil_00001422|SMil_00011793|SMil_00011595|SMil_00001062|SMil_00016827|SMil_00025901|SMil_00022524|SMil_00013340|SMil_00001736|SMil_00006998|SMil_00003044|SMil_00017128|SMil_00027567|SMil_00004852|SMil_00002549|SMil_00024678|SMil_00020378|SMil_00004428|SMil_00017063|SMil_00007418|SMil_00009705|SMil_00013666|SMil_00014795|SMil_00000117|SMil_00029456|SMil_00018183|SMil_00021399|SMil_00015091|SMil_00013636|SMil_00024985|SMil_00003135|SMil_00015326|SMil_00006151|SMil_00009461|SMil_00003368|SMil_00015423|SMil_00026500|SMil_00018403|SMil_00027278|SMil_00019760|SMil_00012641|SMil_00004582|SMil_00008775|SMil_00008889|SMil_00006373|SMil_00024045|SMil_00014591|SMil_00002099|SMil_00019227|SMil_00020430|SMil_00013290|SMil_00006074|SMil_00022052|SMil_00020431|SMil_00019001|SMil_00020381|SMil_00015769|Novel02624|SMil_00013091|SMil_00028397|SMil_00021978|SMil_00029736|SMil_00001566|SMil_00002038|SMil_00016202|SMil_00021979|SMil_00003554|SMil_00002234|SMil_00028519|SMil_00001802|SMil_00007706|SMil_00022400|SMil_00029176|SMil_00015833|SMil_00020970|SMil_00007070|SMil_00008473|Novel02231|SMil_00006093|Novel02481|SMil_00027419|SMil_00002767|SMil_00014552|SMil_00011231|SMil_00019386|SMil_00017376|SMil_00027626|SMil_00009763|SMil_00026366|SMil_00026677|SMil_00028494|SMil_00005969|SMil_00009396|SMil_00015709|SMil_00009181|SMil_00021649|SMil_00026038|SMil_00019404|SMil_00026700|SMil_00003150|SMil_00012373|SMil_00011331|SMil_00011594|SMil_00005541|SMil_00028105|SMil_00008828|Novel00620|SMil_00021508|SMil_00025999|SMil_00012266|SMil_00016049|SMil_00012322|SMil_00015354|SMil_00003367|SMil_00029260|SMil_00000214|SMil_00012948|SMil_00010333|SMil_00026644|SMil_00023769|SMil_00008249|SMil_00026066|Novel02166|SMil_00015525|SMil_00027917|SMil_00021311|SMil_00024694|SMil_00013021|SMil_00003887|SMil_00000302|SMil_00011581|SMil_00003066|SMil_00024475|SMil_00016994|SMil_00012546|SMil_00002511|SMil_00010419|SMil_00005768|SMil_00003449|Novel00767|SMil_00000988|SMil_00008012|SMil_00019608|SMil_00015931|SMil_00018204|SMil_00028923|SMil_00022203|SMil_00007438|SMil_00013262|SMil_00011696|SMil_00006563|SMil_00004056|SMil_00024496|SMil_00001362|SMil_00014038|SMil_00013212|SMil_00007088|SMil_00004547|SMil_00008837|SMil_00021190|SMil_00000764|SMil_00024697|SMil_00006029|SMil_00026225|SMil_00005130|SMil_00024266|SMil_00011069|SMil_00008260|SMil_00013834|SMil_00000787|SMil_00003440|SMil_00005761|SMil_00006135|SMil_00005808|SMil_00001620|SMil_00004010|SMil_00003921|SMil_00014348|SMil_00001683|SMil_00029214|SMil_00027797|SMil_00009918|SMil_00012827|SMil_00004423|SMil_00014360|SMil_00009402|SMil_00006839|SMil_00029665|SMil_00011925|SMil_00006149|SMil_00027019|SMil_00023512|SMil_00013960|SMil_00005557|SMil_00012888|SMil_00010929|SMil_00002139|SMil_00007142|SMil_00011530|SMil_00023457|SMil_00016513|SMil_00010486|SMil_00004775|Novel02766|SMil_00008489|SMil_00001772|SMil_00017152|SMil_00014399|SMil_00016874|SMil_00024681|SMil_00006820|SMil_00009639|SMil_00017136|SMil_00018771|SMil_00029196|SMil_00024251|SMil_00017326|SMil_00009376|SMil_00012130|SMil_00027622|SMil_00004402|SMil_00009628|Novel01791|SMil_00009678|SMil_00019161|SMil_00007352|Novel02754|SMil_00022801|SMil_00006440|SMil_00025115|SMil_00018367|SMil_00017952|SMil_00023661|SMil_00028430|Novel01251|SMil_00011201|SMil_00001704|SMil_00001920|SMil_00005482|SMil_00014884|Novel01070|SMil_00024392|SMil_00028357|SMil_00019250|SMil_00023592|SMil_00007792|SMil_00021482|SMil_00022816|SMil_00014091|SMil_00014586|SMil_00008356|SMil_00001054|SMil_00004437|Novel01523|SMil_00019470|SMil_00001461|SMil_00020475|SMil_00017320|SMil_00000999|SMil_00001234|SMil_00021270|SMil_00018868|SMil_00000997|SMil_00012812|SMil_00019260|SMil_00013001|SMil_00016835|SMil_00012541|SMil_00000667|SMil_00013643|SMil_00019622|SMil_00023295|SMil_00003483|SMil_00018821|SMil_00012728|SMil_00025302|SMil_00003732|SMil_00020099|SMil_00002684|SMil_00011838|SMil_00001770|SMil_00009695|SMil_00001073|SMil_00004388|SMil_00024663|SMil_00001255|SMil_00000878|Novel02839|SMil_00005934|SMil_00010185|SMil_00002524|SMil_00015336|SMil_00002149|SMil_00027655|SMil_00027789|SMil_00001389|SMil_00007299|SMil_00020223|SMil_00010209|SMil_00012802|SMil_00002743|SMil_00028440|Novel00595|SMil_00023516|SMil_00017311|SMil_00026461|SMil_00025003|SMil_00016805|SMil_00012884|SMil_00015141|SMil_00027921|SMil_00007750|SMil_00020745|SMil_00023734|SMil_00002829|SMil_00012768|SMil_00015357|SMil_00027381|SMil_00012792|SMil_00020111|SMil_00012258|SMil_00020499|SMil_00014961|SMil_00001313|SMil_00014531|SMil_00010904|SMil_00011944|SMil_00025213|SMil_00012588|SMil_00002873|SMil_00016833|SMil_00028429|SMil_00008094|SMil_00012524|SMil_00023045|SMil_00008931|SMil_00000006|SMil_00027178|SMil_00019309|SMil_00004824|SMil_00002510|SMil_00021136|SMil_00017390|SMil_00021494|SMil_00011564|SMil_00022861|SMil_00007983|SMil_00018185|SMil_00001473|SMil_00017634|SMil_00025560|SMil_00008575|SMil_00000765|Novel01845|SMil_00027207|SMil_00015464|SMil_00009660|SMil_00008852|SMil_00018575|SMil_00018053|SMil_00007899|SMil_00000218|SMil_00024300|SMil_00018112|SMil_00021690|Novel01015|SMil_00000361|SMil_00003269|SMil_00010404|SMil_00021154|SMil_00025916|SMil_00021202|SMil_00011116|SMil_00014010|SMil_00008598|SMil_00003717|SMil_00025222|SMil_00016127|SMil_00004797|SMil_00004496|SMil_00013162|SMil_00002416|SMil_00026135|SMil_00005072|SMil_00002429|SMil_00014156|SMil_00013464|SMil_00007203|SMil_00013074|SMil_00017470|SMil_00017021|SMil_00028101|SMil_00014928|SMil_00004605|SMil_00000853|SMil_00022904|SMil_00002951|SMil_00015393|SMil_00006743|SMil_00028522|SMil_00023655|SMil_00006650|SMil_00014738|SMil_00005526|SMil_00000822|SMil_00029988|SMil_00002132|SMil_00012297|SMil_00009467|SMil_00009066|SMil_00009929|SMil_00020439|SMil_00010541|Novel02790|SMil_00022208|SMil_00013228|SMil_00007651|SMil_00023718|SMil_00019546|SMil_00028047|SMil_00004116|SMil_00013717|SMil_00004382|SMil_00024404|SMil_00010892|SMil_00016836|SMil_00030391|SMil_00009896|SMil_00012642|SMil_00016924|SMil_00024109|SMil_00004624|SMil_00023515|SMil_00025627|SMil_00028743|SMil_00009127|SMil_00020692|SMil_00022063|SMil_00006867|SMil_00024967|SMil_00019275|SMil_00018812|SMil_00023535|SMil_00025510|SMil_00010641|SMil_00029367|SMil_00008275|SMil_00012208|SMil_00007089|SMil_00002857|SMil_00005760|SMil_00022226|SMil_00017363|SMil_00014119|SMil_00020776|SMil_00003724|SMil_00011615|SMil_00024648|SMil_00023851|SMil_00019133|SMil_00013868|SMil_00013348|SMil_00027941|SMil_00010828|SMil_00005233|SMil_00023285|SMil_00026321|SMil_00005282|SMil_00013781|SMil_00013882|SMil_00026924|SMil_00017251|SMil_00004563|SMil_00017683|SMil_00022274|SMil_00002678|SMil_00010425|SMil_00001505|SMil_00027395|SMil_00013959|SMil_00016107|SMil_00010944|SMil_00010289|SMil_00024466|SMil_00012127|SMil_00018059|SMil_00020659|Novel01429|SMil_00019485|SMil_00019125|SMil_00002676|SMil_00004451|SMil_00019164|SMil_00012225|SMil_00016746|SMil_00029644|SMil_00016580|SMil_00001640|SMil_00024607|SMil_00006227|SMil_00012512|SMil_00020107|SMil_00012889|SMil_00027427|SMil_00001030|SMil_00018337|SMil_00004550|SMil_00006463|SMil_00004230|SMil_00011254|SMil_00007982|SMil_00002293|SMil_00022954|SMil_00000250|SMil_00002772|SMil_00022172|SMil_00012219|SMil_00000719|SMil_00001896|SMil_00024904|SMil_00002343|SMil_00007588|SMil_00007165|SMil_00015065|SMil_00013495|SMil_00028012|SMil_00013635|SMil_00011471|SMil_00020558|SMil_00020496|SMil_00002528|SMil_00020860|SMil_00017115|SMil_00016420|SMil_00014615|SMil_00010653|SMil_00013890|SMil_00030126|SMil_00019798|Novel02968|SMil_00026912|SMil_00001192|SMil_00012198|SMil_00017004|SMil_00017790|SMil_00016859|SMil_00005991|SMil_00028342|SMil_00009152|SMil_00029153|SMil_00012253|SMil_00010252|SMil_00021966|SMil_00008011|SMil_00021235|SMil_00020599|SMil_00001209|SMil_00005235|SMil_00020797|SMil_00005636|SMil_00021449|SMil_00013850|SMil_00022535|Novel00827|SMil_00028782|SMil_00021280|SMil_00023150|SMil_00017207|SMil_00005740|SMil_00012296|SMil_00014836|SMil_00007280|SMil_00000884|SMil_00000168|SMil_00021840|SMil_00005027|Novel00266|SMil_00018008|SMil_00022804|SMil_00008790|SMil_00025374|SMil_00026024|Novel00331|SMil_00020892|SMil_00020606|SMil_00001430|SMil_00008245|SMil_00029667|SMil_00025145|SMil_00023989|SMil_00012969|SMil_00001551|SMil_00015572|SMil_00009284|SMil_00026965|SMil_00024408|SMil_00017143|SMil_00013552|SMil_00019402|SMil_00021828|SMil_00013583|SMil_00016180|SMil_00017548|SMil_00029438|SMil_00021430|SMil_00001436|SMil_00026499|SMil_00026689|SMil_00014094|SMil_00009702|SMil_00016014|SMil_00011711|SMil_00007806|SMil_00002454|SMil_00014457|SMil_00021120|SMil_00002983|SMil_00001302|SMil_00013368|SMil_00020120|Novel00477|SMil_00015165|SMil_00013973|SMil_00024759|SMil_00005415|SMil_00006267|SMil_00028697|SMil_00022739|SMil_00006095|SMil_00021441|SMil_00005862|SMil_00014940|SMil_00017753|SMil_00018487|SMil_00018182|SMil_00006586|SMil_00005750|SMil_00014027|SMil_00017453|SMil_00000924|SMil_00013867|SMil_00005268|SMil_00002668|SMil_00022975|SMil_00005162|SMil_00003782|SMil_00024502|SMil_00006778|SMil_00020342|SMil_00016156|SMil_00026856|SMil_00014470|SMil_00005980|SMil_00015775|SMil_00012760|SMil_00019750|SMil_00008854|SMil_00014425|SMil_00005967|SMil_00025441|SMil_00014202|SMil_00012366|SMil_00011047|SMil_00003802|SMil_00026125|SMil_00027044|SMil_00021588|SMil_00022401|SMil_00027905|SMil_00028633|SMil_00011024|SMil_00003156|SMil_00024354|SMil_00018841|SMil_00019883|SMil_00026014|SMil_00008587|Novel01852|SMil_00024289|SMil_00007770|SMil_00012454|SMil_00000066|SMil_00000114|SMil_00023301|SMil_00013992|SMil_00027330|SMil_00009125|SMil_00013820|SMil_00016220|SMil_00008467|SMil_00013465|Novel01654|SMil_00010177|SMil_00020074|SMil_00016270|SMil_00019355|SMil_00003418|SMil_00010833|SMil_00016197|SMil_00013874|SMil_00005164|SMil_00007598|SMil_00021680|SMil_00015994|SMil_00019176|SMil_00023970|SMil_00022856|SMil_00025545|SMil_00019642|SMil_00010560|SMil_00022652|SMil_00009044|SMil_00012693|SMil_00006360|SMil_00000176|SMil_00013277|SMil_00019390|SMil_00011783|SMil_00011992|SMil_00016682|SMil_00026171|SMil_00004848|SMil_00021065|SMil_00003788|SMil_00012125|SMil_00008342|SMil_00003858|SMil_00005198|SMil_00012427|SMil_00026576|SMil_00017832|SMil_00000777|SMil_00006228|SMil_00015594|SMil_00008170|SMil_00004809|SMil_00008131|SMil_00011155|SMil_00006473|SMil_00017781|SMil_00014283|SMil_00006292|SMil_00012699|SMil_00011433|SMil_00016334|SMil_00003738|SMil_00004749|SMil_00020566|SMil_00026274|SMil_00001152|SMil_00011779|SMil_00011299|SMil_00022249|SMil_00005093|SMil_00023948|SMil_00013482|SMil_00023401|Novel02219|SMil_00008518|SMil_00017792|SMil_00014170|SMil_00019173|SMil_00016911|SMil_00005244|SMil_00019072|SMil_00002801|Novel02124|SMil_00002827|SMil_00026279|SMil_00004715|SMil_00005089|SMil_00007298|SMil_00004281|SMil_00008343|SMil_00017089|SMil_00010723|SMil_00006361|SMil_00001098|SMil_00030280|SMil_00010618|SMil_00013381|SMil_00010701|SMil_00006250|SMil_00022733|SMil_00017603|SMil_00016734|SMil_00019626|SMil_00006664|SMil_00014195|SMil_00006448|SMil_00017250|SMil_00022387|SMil_00019548|SMil_00023895|SMil_00014883|SMil_00000968|SMil_00005794|SMil_00008615|SMil_00028968|SMil_00023145|SMil_00007037|SMil_00022295|SMil_00003258|SMil_00014276|SMil_00005138|SMil_00014822|SMil_00018336|SMil_00003077|SMil_00005563|SMil_00011383|SMil_00008426|SMil_00001295|SMil_00005331|SMil_00013677|Novel00805|Novel03483|SMil_00017135|SMil_00015179|SMil_00008634|SMil_00003344|SMil_00002889|SMil_00028499|Novel00920|SMil_00026629|SMil_00007993|SMil_00008109|SMil_00011984|SMil_00008942|SMil_00002057|SMil_00008855|SMil_00019016|SMil_00008453|SMil_00013706|SMil_00026825|Novel02177|SMil_00028908|SMil_00001412|SMil_00024968|SMil_00024041|SMil_00007935|SMil_00027478|SMil_00004751|SMil_00012508|SMil_00008248|SMil_00003923|SMil_00016397|SMil_00027249|SMil_00001071|SMil_00010248|SMil_00021208|SMil_00013707|SMil_00007118|SMil_00004088|SMil_00019160|Novel03224|SMil_00021063|SMil_00024846|SMil_00013278|SMil_00026186|SMil_00018288|SMil_00008701|SMil_00015426|SMil_00018736|SMil_00001594|SMil_00017635|SMil_00009872|SMil_00028466|SMil_00012007|SMil_00008165|SMil_00003560|SMil_00001488|SMil_00019725|SMil_00027512|SMil_00000570|SMil_00026336|SMil_00018573|SMil_00003708|SMil_00002051|SMil_00023008|SMil_00003461|SMil_00027991|SMil_00010325|SMil_00005053|SMil_00010643|SMil_00030050|SMil_00015592|SMil_00025668|SMil_00007149|SMil_00018378|SMil_00002008|SMil_00019778|SMil_00023088|SMil_00010898|SMil_00008568|SMil_00010577|SMil_00029865|SMil_00016134|SMil_00000009|SMil_00008064|SMil_00026772|SMil_00010497|SMil_00009766|SMil_00023986|SMil_00011480|SMil_00010235|Novel01911|SMil_00023808|SMil_00028089|SMil_00001718|SMil_00017761|SMil_00018767|SMil_00012345|SMil_00026525|SMil_00028746|SMil_00010430|SMil_00001035|SMil_00008326|SMil_00030155|SMil_00002400|SMil_00004949|SMil_00008552|SMil_00012094|SMil_00002866|SMil_00019090|SMil_00002577|SMil_00002024|Novel03082|SMil_00006255|SMil_00008602|SMil_00020000|SMil_00014492|SMil_00001445|SMil_00006459|SMil_00015371|SMil_00019833|SMil_00024364|SMil_00000368|SMil_00015303|Novel00883|SMil_00020460|SMil_00014249|SMil_00001053|SMil_00006663|SMil_00010530|SMil_00012139|SMil_00020388|SMil_00012186|SMil_00005160|SMil_00006992|Novel01496|SMil_00027038|SMil_00000056|SMil_00023178|SMil_00014141|SMil_00014356|SMil_00012597|SMil_00025184|SMil_00007930|SMil_00007861|SMil_00002769|SMil_00018707|SMil_00010715|SMil_00011095|SMil_00029778|SMil_00012596|SMil_00012626|SMil_00021756|SMil_00006569|SMil_00007196|SMil_00012172|SMil_00030149|SMil_00010857|SMil_00011228|SMil_00007331|SMil_00017560|SMil_00017236|SMil_00020197|SMil_00001177|SMil_00017478|SMil_00011288|SMil_00005145|SMil_00007233|SMil_00009867|Novel01494|SMil_00006588|SMil_00000510|SMil_00026376|SMil_00028119|SMil_00023510|Novel01374|SMil_00007828|SMil_00011748|SMil_00025209|SMil_00016337|SMil_00025479|SMil_00013893|SMil_00002936|SMil_00000830|SMil_00022881|SMil_00010732|SMil_00023620|Novel02273|SMil_00000326|SMil_00001610|SMil_00007139|SMil_00015005|SMil_00012167|SMil_00015907|SMil_00020829|SMil_00030388|SMil_00010595|SMil_00005877|SMil_00015047|SMil_00025018|SMil_00018370|SMil_00009445|SMil_00011723|SMil_00008424|SMil_00024372|SMil_00003664|SMil_00011152|SMil_00019061|SMil_00003037|SMil_00000468|SMil_00014781|SMil_00015163|SMil_00009689|SMil_00009730|SMil_00006471|SMil_00021758|SMil_00002613|SMil_00006837|SMil_00008138|SMil_00025698|SMil_00016263|SMil_00008730|SMil_00014189|SMil_00025854|SMil_00026557|SMil_00004302|SMil_00021825|SMil_00018463|SMil_00009359|SMil_00012072|SMil_00026425|SMil_00027231|SMil_00024202|SMil_00012944|SMil_00030382|SMil_00021014|SMil_00008157|SMil_00003439|SMil_00008240|SMil_00018329|SMil_00019684|Novel01300|SMil_00014254|SMil_00005756|SMil_00023695|SMil_00001141|SMil_00019354|SMil_00022318|SMil_00001251|SMil_00013414|SMil_00025635|SMil_00023094|SMil_00001330|SMil_00007445|SMil_00027922|SMil_00027635|SMil_00000843|SMil_00013412|SMil_00009988|SMil_00024431|SMil_00021405|SMil_00028981|SMil_00018747|SMil_00022823|SMil_00017074|SMil_00003541|SMil_00004813|SMil_00020034|SMil_00021502|SMil_00007392|Novel00523|SMil_00019925|SMil_00018259|SMil_00024599|SMil_00029341|SMil_00029110|SMil_00011626|SMil_00015919|SMil_00017472|SMil_00008559|SMil_00022678|SMil_00005929|SMil_00013472|SMil_00008099|SMil_00010670|SMil_00027907|SMil_00001803|SMil_00029147|SMil_00006903|SMil_00022540|SMil_00013878|SMil_00004397|SMil_00016104|SMil_00022171|Novel00258|SMil_00027118|Novel00628|SMil_00010091|SMil_00024151|SMil_00010047|SMil_00019852|SMil_00000681|SMil_00015219|SMil_00007591|SMil_00020133|SMil_00014169|SMil_00000337|SMil_00020380|SMil_00022404|SMil_00016988|SMil_00013110|SMil_00005819|SMil_00018099|SMil_00018828|SMil_00009215|SMil_00020565|SMil_00006594|SMil_00021827|SMil_00024808|SMil_00007775|SMil_00008887|SMil_00016200|SMil_00024508|SMil_00008464|SMil_00010967|SMil_00008554|SMil_00002736|SMil_00011973|SMil_00026813|SMil_00001366|SMil_00007482|SMil_00019214|SMil_00016987|SMil_00029912|SMil_00015867|SMil_00017356|SMil_00025600|SMil_00023084|SMil_00025811|SMil_00023926|SMil_00026538|SMil_00004218|SMil_00012368|SMil_00005843|Novel00526|SMil_00002680|SMil_00021396|SMil_00001369|SMil_00020545|SMil_00014943|SMil_00016821|SMil_00007576|SMil_00005159|SMil_00006409|SMil_00023557|SMil_00027726|SMil_00021416|SMil_00000551|SMil_00014380|SMil_00017195|SMil_00022315|SMil_00027896|SMil_00022237|SMil_00007868|SMil_00028125|SMil_00008096|SMil_00003991|SMil_00020016|SMil_00015398|SMil_00011678|SMil_00027443|SMil_00015033|SMil_00018986|SMil_00002750|SMil_00012749|SMil_00014194|SMil_00002322|Novel03460|SMil_00021024|SMil_00020192|SMil_00005703|SMil_00018438|SMil_00020746|Novel02917|SMil_00022024|SMil_00002253|SMil_00025146|SMil_00010406|SMil_00009886|SMil_00029500|SMil_00026957|Novel01203|SMil_00014203|SMil_00026322|SMil_00001029|SMil_00012870|SMil_00020864|SMil_00015261|SMil_00018146|SMil_00017247|SMil_00004844|SMil_00001108|SMil_00012562|SMil_00008588|SMil_00018980|Novel01460|SMil_00028249|SMil_00021398|SMil_00015543|SMil_00010346|SMil_00025028|SMil_00018976|Novel00219|SMil_00006665|SMil_00001000|SMil_00007137|SMil_00009546|SMil_00010199|SMil_00014480|SMil_00006425	1717	SMil_00012847|Novel03108|SMil_00014225|SMil_00026969|SMil_00012484|SMil_00015340|SMil_00025380|SMil_00007849|SMil_00006742|SMil_00003386|SMil_00007141|SMil_00020923|SMil_00017066|SMil_00010057|SMil_00000846|SMil_00005192|SMil_00006025|SMil_00015223|SMil_00013849|SMil_00020800|SMil_00013114|SMil_00002579|SMil_00006940|SMil_00012149|SMil_00015401|SMil_00015458|SMil_00016189|SMil_00018312|SMil_00006042|SMil_00027829|SMil_00017408|SMil_00008702|SMil_00000826|SMil_00021170|SMil_00001792|SMil_00023845|SMil_00024154|SMil_00023723|SMil_00011065|Novel00087|SMil_00029031|SMil_00004441|SMil_00016828|SMil_00003427|SMil_00007796|SMil_00017490|SMil_00011954|SMil_00019811|SMil_00018802|Novel02453|SMil_00025727|SMil_00003075|Novel02376|SMil_00010825|SMil_00022336|SMil_00013026|SMil_00025840|SMil_00017649|SMil_00026959|SMil_00019426|SMil_00017567|SMil_00005717|SMil_00008673|SMil_00002545|SMil_00002919|SMil_00021707|SMil_00027660|SMil_00022962|SMil_00006534|Novel01960|SMil_00020552|SMil_00006738|SMil_00025758|SMil_00029223|SMil_00011579|SMil_00025172|SMil_00027515|Novel00647|SMil_00002928|SMil_00003014|SMil_00022520|SMil_00020956|SMil_00010700|Novel02570|SMil_00003532|SMil_00010044|SMil_00011904|SMil_00017181|SMil_00003683|SMil_00027964|SMil_00003747|SMil_00024913|SMil_00003177|SMil_00019099|SMil_00014139|SMil_00001221|SMil_00000666|SMil_00023696|SMil_00025088|SMil_00008756|SMil_00005188|SMil_00013524|SMil_00023129|Novel01079|SMil_00011246|SMil_00024365|SMil_00016501|SMil_00009007|SMil_00017584|SMil_00014683|SMil_00022189|SMil_00020884|SMil_00027810|SMil_00014887|SMil_00006712|SMil_00003932|SMil_00009266|SMil_00002784|SMil_00017537|SMil_00023321|SMil_00006012|SMil_00001498|SMil_00009892|SMil_00016944|SMil_00013259|SMil_00002879|Novel01895|SMil_00012644|SMil_00023310|Novel01441|SMil_00027877|SMil_00011726|SMil_00026966|SMil_00021799|SMil_00001417|SMil_00000898|SMil_00012262|SMil_00002045|SMil_00003154|SMil_00007978|SMil_00001617|SMil_00010306|SMil_00011503|SMil_00002787|SMil_00024213|SMil_00029248|SMil_00006668|SMil_00007952|SMil_00007277|SMil_00008980|SMil_00025094|SMil_00009411|SMil_00012852|SMil_00005011|SMil_00022774|SMil_00019116|SMil_00006893|SMil_00005374|SMil_00004618|SMil_00000523|SMil_00022265|SMil_00027039|SMil_00019517|SMil_00026654|SMil_00013512|SMil_00001780|SMil_00015333|SMil_00014799|SMil_00020038|SMil_00010891|SMil_00015070|SMil_00024292|SMil_00002061|SMil_00023074|SMil_00024106|SMil_00026649|SMil_00005140|SMil_00030087|SMil_00014953|SMil_00021822|SMil_00011617|SMil_00022134|SMil_00029215|SMil_00004932|SMil_00006915|SMil_00023972|SMil_00008762|SMil_00025921|SMil_00025683|SMil_00002837|SMil_00025663|SMil_00020437|SMil_00003727|SMil_00029766|SMil_00025219|SMil_00001995|SMil_00001215|SMil_00003899|SMil_00007755|SMil_00026164|SMil_00011251|SMil_00016638|SMil_00008763|SMil_00003107|SMil_00010181|Novel03316|SMil_00001124|SMil_00019249|SMil_00023915|SMil_00016986|SMil_00012134|SMil_00017833|SMil_00019191|SMil_00027981|SMil_00021824|SMil_00027543|SMil_00002853|SMil_00006857|SMil_00014396|SMil_00002795|SMil_00022357|SMil_00018995|SMil_00010576|SMil_00006719|SMil_00019009|SMil_00003987|SMil_00005854|SMil_00005475|SMil_00004626|SMil_00003995|SMil_00001795|SMil_00028177|SMil_00016625|SMil_00013207|SMil_00000909|SMil_00013243|SMil_00022809|SMil_00014498|SMil_00009147|SMil_00017418|Novel01361|SMil_00007820|SMil_00005242|SMil_00010454|SMil_00019394|SMil_00002208|SMil_00006834|SMil_00010375|SMil_00011193|SMil_00001649|SMil_00016624|SMil_00020539|SMil_00021696|SMil_00021108|SMil_00014474|SMil_00004704|SMil_00022780|SMil_00016753|SMil_00009339|SMil_00020809|Novel01871|SMil_00006871|SMil_00005874|SMil_00008959|SMil_00013511|SMil_00001418|SMil_00024792|SMil_00002862|SMil_00011094|SMil_00030057|SMil_00005513|SMil_00012871|SMil_00009893|SMil_00012233|SMil_00024658|SMil_00009334|SMil_00014613|SMil_00000707|SMil_00025112|SMil_00009663|SMil_00010615|SMil_00023962|SMil_00017109|SMil_00022433|SMil_00003469|SMil_00014504|SMil_00000491|Novel00409|SMil_00012312|SMil_00002257|SMil_00011715|SMil_00026361|SMil_00022120|SMil_00022001|SMil_00008755|SMil_00018027|SMil_00009631|SMil_00026581|SMil_00018457|SMil_00029649|SMil_00008938|SMil_00006583|SMil_00001946|SMil_00018348|SMil_00028586|SMil_00005909|Novel02426|SMil_00024079|SMil_00025584|SMil_00001220|SMil_00012911|Novel03340|SMil_00012019|SMil_00007269|SMil_00008696|SMil_00001856|SMil_00018580|SMil_00010697|Novel02796|SMil_00012485|SMil_00016050|SMil_00024191|SMil_00019458|SMil_00018861|SMil_00026682|SMil_00000331|SMil_00000268|SMil_00021068|SMil_00020963|Novel00428|SMil_00000584|SMil_00008313|SMil_00027768|SMil_00009591|SMil_00003838|SMil_00026861|Novel02438|SMil_00006210|SMil_00008184|SMil_00017219|SMil_00008804|SMil_00010674|SMil_00022205|SMil_00007158|SMil_00004219|SMil_00009570|SMil_00015062|SMil_00001429|SMil_00009272|SMil_00014844|SMil_00029971|SMil_00023048|SMil_00002259|SMil_00026931|SMil_00013864|SMil_00012477|SMil_00023871|SMil_00018107|SMil_00014098|SMil_00007780|SMil_00003758|SMil_00022964|SMil_00019818|SMil_00008951|SMil_00009686|SMil_00000753|SMil_00013175|SMil_00010913|SMil_00013364|SMil_00000500|SMil_00025376|SMil_00024972|SMil_00010793|SMil_00025924|SMil_00029211|SMil_00006923|SMil_00027405|SMil_00001518|SMil_00003109|SMil_00014863|SMil_00009741|SMil_00016179|SMil_00013303|SMil_00015453|SMil_00025154|SMil_00015114|SMil_00029061|SMil_00002459|SMil_00024237|SMil_00029084|SMil_00013600|SMil_00019310|SMil_00011543|SMil_00023438|SMil_00003233|SMil_00020145|SMil_00023166|SMil_00013593|SMil_00015949|SMil_00016657|SMil_00010608|SMil_00009902|SMil_00003775|SMil_00001952|SMil_00018844|SMil_00016266|SMil_00005360|SMil_00007230|SMil_00024013|SMil_00007604|SMil_00006684|SMil_00021712|SMil_00016891|Novel03164|SMil_00002064|SMil_00007006|SMil_00017176|SMil_00011976|SMil_00005348|SMil_00020548|SMil_00021545|SMil_00009931|SMil_00022960|SMil_00013729|SMil_00009405|SMil_00024954|SMil_00028509|SMil_00014032|SMil_00007980|SMil_00009382|Novel01287|SMil_00011075|Novel02735|SMil_00009176|SMil_00009891|SMil_00028864|SMil_00025402|SMil_00023894|SMil_00001239|SMil_00021458|SMil_00024183|SMil_00006009|Novel01128|SMil_00026301|SMil_00014598|SMil_00017718|SMil_00009482|SMil_00007016|SMil_00028495|SMil_00000285|SMil_00025017|SMil_00018535|SMil_00016005|SMil_00020066|SMil_00008269|SMil_00024778|SMil_00004049|SMil_00002387|SMil_00017936|SMil_00006641|SMil_00022966|SMil_00002638|SMil_00001779|SMil_00005052|SMil_00021923|SMil_00029375|SMil_00011861|SMil_00012516|SMil_00008996|SMil_00000460|SMil_00026858|SMil_00008460|SMil_00008189|SMil_00020453|SMil_00005030|SMil_00012135|SMil_00001631|SMil_00022655|SMil_00012147|SMil_00024741|SMil_00006949|SMil_00001198|SMil_00007911|SMil_00027858|SMil_00014101|SMil_00009023|SMil_00007757|SMil_00017150|SMil_00003366|SMil_00027834|SMil_00021447|SMil_00011315|SMil_00022888|SMil_00005588|Novel01901|SMil_00018907|SMil_00023644|SMil_00010506|SMil_00016226|Novel00814|SMil_00001846|SMil_00009310|SMil_00014570|SMil_00005742|SMil_00009041|SMil_00030166|SMil_00001849|SMil_00001210|SMil_00009450|SMil_00024123|SMil_00026080|SMil_00025377|SMil_00012906|SMil_00022184|SMil_00020413|SMil_00025585|SMil_00000320|SMil_00016010|SMil_00012777|SMil_00028176|SMil_00013220|SMil_00021553|SMil_00019934|SMil_00000860|SMil_00025913|SMil_00000757|SMil_00023410|SMil_00027732|SMil_00021244|SMil_00021760|SMil_00014394|SMil_00013489|SMil_00000083|SMil_00017044|SMil_00021020|Novel02736|SMil_00011432|SMil_00001511|SMil_00030151|SMil_00008066|SMil_00018605|SMil_00003197|SMil_00010979|SMil_00026482|SMil_00023675|SMil_00003860|SMil_00015029|SMil_00019632|SMil_00017671|SMil_00021768|SMil_00021925|SMil_00010102|SMil_00019303|SMil_00009398|SMil_00023537|SMil_00018664|SMil_00013383|SMil_00019479|SMil_00005087|SMil_00011013|SMil_00011514|SMil_00020079|SMil_00016341|SMil_00019663|SMil_00013040|SMil_00023458|SMil_00026174|SMil_00024283|SMil_00017210|SMil_00001341|SMil_00013238|SMil_00012353|SMil_00022066|SMil_00011742|SMil_00008796|SMil_00023993|SMil_00009652|SMil_00011947|SMil_00022033|SMil_00015897|SMil_00018872|SMil_00007970|SMil_00020812|SMil_00013339|SMil_00011280|SMil_00010453|SMil_00002097|SMil_00017429|SMil_00001120|SMil_00022174|SMil_00000110|SMil_00004580|SMil_00029487|SMil_00007044|SMil_00018349|SMil_00000913|SMil_00010246|SMil_00013787|SMil_00005051|SMil_00025296|SMil_00010036|SMil_00011843|Novel03228|SMil_00005894|SMil_00023674|SMil_00007607|SMil_00017462|SMil_00000233|SMil_00007266|SMil_00021671|SMil_00020690|SMil_00008803|SMil_00012332|SMil_00003948|SMil_00018504|SMil_00019092|SMil_00009819|SMil_00010475|SMil_00008643|SMil_00020502|SMil_00010847|SMil_00023834|SMil_00023853|SMil_00029259|SMil_00023456|SMil_00006520|SMil_00004516|SMil_00012658|SMil_00014418|SMil_00026584|SMil_00001207|SMil_00004702|SMil_00028046|SMil_00014850|Novel03094|SMil_00003463|SMil_00002838|SMil_00001782|SMil_00008644|SMil_00005473|SMil_00026044|SMil_00009208|SMil_00006926|SMil_00029511|SMil_00001206|SMil_00004145|SMil_00001290|SMil_00012912|SMil_00000727|Novel00989|SMil_00014020|SMil_00019157|SMil_00003181|SMil_00012156|SMil_00020022|SMil_00021862|SMil_00000371|SMil_00011501|SMil_00001884|SMil_00016743|SMil_00023159|SMil_00011138|SMil_00000876|SMil_00001907|SMil_00023736|SMil_00014911|SMil_00019328|SMil_00016961|SMil_00009271|SMil_00019370|SMil_00021959|SMil_00014709|SMil_00020910|SMil_00010268|SMil_00026764|SMil_00023076|SMil_00001885|SMil_00022822|SMil_00001243|SMil_00025534|SMil_00010211|SMil_00003054|SMil_00020733|SMil_00003108|SMil_00005037|SMil_00027282|SMil_00003289|SMil_00005026|SMil_00015169|SMil_00022715|SMil_00007662|SMil_00017582|SMil_00026879|SMil_00007545|SMil_00022762|SMil_00008025|SMil_00001599|SMil_00006374|SMil_00002282|SMil_00017717|SMil_00013853|SMil_00012715|SMil_00024239|SMil_00020771|SMil_00009106|SMil_00008765|SMil_00027453|SMil_00002635|SMil_00014029|SMil_00026936|SMil_00026567|SMil_00029604|SMil_00002851|SMil_00012111|SMil_00000722|SMil_00014465|SMil_00001673|SMil_00013985|SMil_00005319|SMil_00021563|SMil_00002697|SMil_00026935|SMil_00024078|Novel01306|SMil_00029768|SMil_00010491|SMil_00011808|Novel01875|SMil_00019148|SMil_00013392|SMil_00017025|SMil_00013349|SMil_00013244|SMil_00009874|SMil_00017175|SMil_00006809|SMil_00012223|SMil_00000717|SMil_00026490|SMil_00017212|SMil_00004247|SMil_00026252|SMil_00020554|SMil_00015402|SMil_00016745|SMil_00023857|SMil_00010826|SMil_00013829|SMil_00020991|Novel00864|SMil_00020942|SMil_00021844|SMil_00004621|SMil_00006741|SMil_00002732|SMil_00013369|SMil_00000343|SMil_00004511|SMil_00030400|SMil_00007119|SMil_00024842|SMil_00006397|SMil_00005206|SMil_00011740|SMil_00013413|SMil_00012585|SMil_00002254|SMil_00006248|SMil_00013088|SMil_00012811|SMil_00007783|SMil_00016907|SMil_00018140|SMil_00003088|SMil_00002640|SMil_00028186|SMil_00006647|SMil_00017995|SMil_00017420|SMil_00004799|SMil_00002735|Novel02981|SMil_00020795|SMil_00006537|SMil_00018518|Novel00596|SMil_00015051|SMil_00014793|SMil_00011801|SMil_00006233|SMil_00006808|SMil_00010630|SMil_00018025|SMil_00006148|SMil_00010262|SMil_00005136|SMil_00000956|SMil_00022971|SMil_00009934|SMil_00015904|SMil_00004360|SMil_00006363|SMil_00011462|SMil_00024650|SMil_00017837|SMil_00004367|SMil_00016759|SMil_00007468|SMil_00007029|SMil_00029751|Novel02593|SMil_00003629|SMil_00020247|SMil_00013395|SMil_00029816|SMil_00018674|SMil_00011128|SMil_00009171|SMil_00007988|SMil_00000585|SMil_00015660|Novel00877|SMil_00011512|SMil_00016537|SMil_00017476|SMil_00019317|SMil_00005992|Novel03303|SMil_00012159|Novel01446|SMil_00019836|SMil_00005394|SMil_00007894|SMil_00009117|SMil_00028557|SMil_00014109|SMil_00013286|SMil_00005221|SMil_00014144|SMil_00013684|SMil_00002239|SMil_00018644|SMil_00019936|SMil_00011412|SMil_00007725|SMil_00014847|SMil_00022210|SMil_00017347|SMil_00011952|SMil_00014308|SMil_00018749|SMil_00022138|Novel00215|SMil_00021387|SMil_00015790|SMil_00028167|SMil_00026287|SMil_00015207|SMil_00009574|SMil_00021422|SMil_00020458|SMil_00013592|SMil_00021138|SMil_00026699|SMil_00003292|SMil_00005347|SMil_00020039|SMil_00013520|SMil_00022821|SMil_00011948|SMil_00024588|SMil_00004076|SMil_00017415|SMil_00004798|SMil_00003617|SMil_00007699|SMil_00014108|SMil_00009947|SMil_00017166|SMil_00019644|SMil_00013488|SMil_00012315|SMil_00006011|SMil_00006411|SMil_00018979|SMil_00007220|SMil_00000754|SMil_00026281|Novel03212|SMil_00011156|SMil_00024145|SMil_00012048|SMil_00030123|SMil_00012526|SMil_00020740|SMil_00004983|SMil_00023864|SMil_00028802|SMil_00008900|SMil_00022065|SMil_00005106|SMil_00006916|SMil_00011989|SMil_00012619|SMil_00028925|SMil_00026422|SMil_00022222|SMil_00019484|SMil_00015183|SMil_00022653|SMil_00024910|SMil_00012187|SMil_00018954|SMil_00015854|SMil_00021093|SMil_00000592|SMil_00027468|SMil_00015972|SMil_00013177|SMil_00030312|SMil_00007318|SMil_00009108|SMil_00029329|SMil_00000490|Novel01090|SMil_00006897|SMil_00010342|SMil_00028305|SMil_00005267|SMil_00019675|SMil_00009508|SMil_00004151|SMil_00023546|SMil_00017849|SMil_00021438|SMil_00021491|SMil_00004211|SMil_00028188|SMil_00014985|SMil_00009190|SMil_00010940|SMil_00011986|SMil_00026218|SMil_00024133|SMil_00025981|SMil_00013604|SMil_00009016|SMil_00012115|SMil_00008490|SMil_00027483|SMil_00002256|SMil_00023835|SMil_00010896|SMil_00008770|SMil_00008294|SMil_00021938|SMil_00003926|SMil_00008006|SMil_00004633|SMil_00013530|SMil_00016913|SMil_00002088|SMil_00016140|SMil_00028211|SMil_00009122|SMil_00027288|SMil_00017927|SMil_00013532|SMil_00015412|SMil_00008619|SMil_00000123|SMil_00003035|SMil_00004956|SMil_00007516|SMil_00008561|SMil_00005805|SMil_00029804|SMil_00016834|SMil_00029202|SMil_00016936|SMil_00000568|SMil_00011465|SMil_00023740|SMil_00003997|SMil_00014015|SMil_00013848|SMil_00009887|SMil_00021721|SMil_00010962|SMil_00005960|SMil_00019339|SMil_00029713|SMil_00018282|SMil_00027285|SMil_00027093|SMil_00028918|Novel01342|SMil_00029660|SMil_00022104|SMil_00004294|SMil_00022919|SMil_00009210|SMil_00009551|SMil_00007127|SMil_00013379|Novel03444|SMil_00008377|SMil_00025198|SMil_00016305|SMil_00009080|SMil_00025375|Novel01964|SMil_00003119|SMil_00022887|SMil_00014390|SMil_00003769|SMil_00028273|SMil_00001754|Novel00084|SMil_00004380|SMil_00004503|SMil_00023334|SMil_00013219|SMil_00005488|SMil_00003681|SMil_00021292|SMil_00008266|SMil_00023128|SMil_00019356|SMil_00015010|SMil_00021651|SMil_00002856|SMil_00000861|SMil_00022163|SMil_00017965|SMil_00012542|SMil_00002365|SMil_00018458|SMil_00024549|SMil_00002106|SMil_00015604|SMil_00018912|SMil_00018517|SMil_00006884|SMil_00006873|SMil_00023954|SMil_00014965|SMil_00002501|SMil_00006302|SMil_00021657|SMil_00026859|SMil_00011974|SMil_00026106|SMil_00024965|SMil_00008370|SMil_00007215|SMil_00024390|SMil_00029001|SMil_00003821|SMil_00013726|SMil_00026606|SMil_00004091|SMil_00023800|SMil_00004815|SMil_00029049|SMil_00001503|SMil_00014854|SMil_00016619|Novel01607|SMil_00004029|SMil_00011610|SMil_00012309|SMil_00011239|SMil_00007396|SMil_00020217|SMil_00015275|SMil_00016414|SMil_00009979|SMil_00023799|SMil_00018705|SMil_00027312|SMil_00024745|SMil_00029497|SMil_00030221|SMil_00027817|SMil_00011270|SMil_00000863|SMil_00020838|SMil_00019338|SMil_00021006|SMil_00027700|SMil_00010426|SMil_00017941|SMil_00021914|SMil_00026478|SMil_00005586|SMil_00000532|SMil_00010451|SMil_00012765|SMil_00009858|SMil_00009209|SMil_00002001|SMil_00014393|SMil_00007688|SMil_00005378|SMil_00020853|SMil_00003245|SMil_00000593|SMil_00021636|SMil_00010323|Novel01961|SMil_00003271|SMil_00014802|SMil_00007193|SMil_00027239|SMil_00016740|SMil_00002939|SMil_00014448|SMil_00013313|SMil_00029939|SMil_00025689|SMil_00005796|SMil_00022729|SMil_00021920|SMil_00019156|SMil_00000069|SMil_00006560|SMil_00003395|SMil_00020266|SMil_00000443|SMil_00016778|SMil_00025204|SMil_00027248|SMil_00000671|SMil_00020702|SMil_00028260|SMil_00014966|SMil_00028140|SMil_00000042|SMil_00020681|SMil_00014538|SMil_00012651|SMil_00022185|SMil_00003413|SMil_00005317|SMil_00030356|SMil_00020023|SMil_00021489|SMil_00024591|SMil_00025556|SMil_00026589|SMil_00001018|SMil_00024350|SMil_00011844|SMil_00011067|SMil_00012525|SMil_00013762|SMil_00018191|SMil_00017796|SMil_00020481|SMil_00013153|SMil_00028733|SMil_00003962|SMil_00012839|SMil_00019796|SMil_00001367|SMil_00017149|SMil_00008206|Novel03289|SMil_00014238|SMil_00005103|SMil_00009473|SMil_00008448|SMil_00004608|SMil_00003660|SMil_00001039|SMil_00013496|SMil_00001953|Novel02212|SMil_00006444|SMil_00021493|SMil_00018752|SMil_00013103|SMil_00003186|SMil_00026545|SMil_00011942|SMil_00014619|SMil_00007019|SMil_00028303|Novel00889|Novel01510|SMil_00010000|SMil_00005982|SMil_00024644|SMil_00017447|SMil_00008957|SMil_00009483|SMil_00028452|SMil_00022429|SMil_00000948|Novel01742|SMil_00003892|SMil_00020628|Novel00878|SMil_00029136|SMil_00021600|SMil_00009633|SMil_00010887|SMil_00017111|SMil_00011319|SMil_00005721|SMil_00016648|SMil_00002021|SMil_00010851|SMil_00019537|SMil_00012157|SMil_00026251|SMil_00016482|SMil_00021820|SMil_00017482|SMil_00019543|SMil_00017628|SMil_00003588|SMil_00013856|SMil_00004404|SMil_00003841|SMil_00017294|SMil_00020591|SMil_00030399|SMil_00012409|SMil_00006855|SMil_00016040|SMil_00027689|SMil_00001118|SMil_00017880|SMil_00025912|SMil_00015215|SMil_00019475|SMil_00020753|SMil_00026702|SMil_00028688|SMil_00029801|SMil_00007011|SMil_00006434|SMil_00016915|SMil_00018009|SMil_00007689|Novel00123|SMil_00021247|SMil_00008398|SMil_00016864|SMil_00007776|SMil_00007045|Novel01143|SMil_00022278|SMil_00014178|SMil_00015671|SMil_00029397|SMil_00000980|SMil_00018602|SMil_00010224|SMil_00010603|SMil_00027281|SMil_00027091|SMil_00003947|SMil_00008167|SMil_00020510|SMil_00023203|SMil_00014407|SMil_00014595|SMil_00020195|SMil_00010835|SMil_00029123|SMil_00019990|SMil_00027257|SMil_00011656|SMil_00029181|SMil_00020018|SMil_00006630|SMil_00016030|SMil_00021596|SMil_00023586|SMil_00023754|SMil_00006518|Novel01967|SMil_00010990|SMil_00006577|SMil_00006418|SMil_00014298|SMil_00002991|SMil_00007096|SMil_00006416|SMil_00012207|SMil_00017033|SMil_00006502|SMil_00006532|Novel02951|Novel02875|SMil_00015493|SMil_00009735|SMil_00016744|SMil_00027955|Novel00913|SMil_00022003|SMil_00009035|SMil_00001168|SMil_00026719|SMil_00001349|SMil_00029530|SMil_00000944|SMil_00029907|SMil_00021614|SMil_00017276|SMil_00002996|SMil_00009935|SMil_00006626|SMil_00013766|SMil_00022219|SMil_00028366|SMil_00004277|SMil_00007989|SMil_00003429|SMil_00017056|SMil_00019371|SMil_00010570|SMil_00025995|SMil_00000311|SMil_00023632|SMil_00023394|SMil_00027070|SMil_00006214|SMil_00003402|SMil_00015785|SMil_00028168|SMil_00024868|SMil_00023931|SMil_00003082|SMil_00007518|SMil_00005527|Novel00717|SMil_00009725|SMil_00030428|SMil_00010172|SMil_00004684|SMil_00028139|SMil_00011994|SMil_00008969|SMil_00026300|SMil_00029472|SMil_00010040|SMil_00001668|SMil_00027105|SMil_00020567|SMil_00018988|SMil_00012095|SMil_00010242|SMil_00019974|SMil_00009166|SMil_00011784|Novel03179|SMil_00015148|SMil_00009963|SMil_00010867|SMil_00000942|SMil_00002182|SMil_00016296|SMil_00013486|SMil_00013446|SMil_00029723|SMil_00005092|SMil_00016591|SMil_00003756|SMil_00002975|SMil_00027348|SMil_00026645|SMil_00015847|SMil_00006713|SMil_00015593|SMil_00016070|SMil_00011205|SMil_00028008|SMil_00002410|SMil_00010832|SMil_00013647|SMil_00011100|SMil_00012119|SMil_00018284|Novel00803|SMil_00021067|Novel02311|SMil_00011691|SMil_00028416|SMil_00005553|SMil_00005452|SMil_00025566|SMil_00001230|SMil_00004078|SMil_00008989|SMil_00011088|SMil_00012151|SMil_00004712|SMil_00006271|SMil_00018764|Novel01876|SMil_00002702|SMil_00016427|SMil_00025642|SMil_00001916|SMil_00028702|SMil_00013305|SMil_00010527|SMil_00022805|SMil_00006697|SMil_00012356|SMil_00015239|SMil_00018160|SMil_00014806|SMil_00002048|SMil_00016807|SMil_00026773|SMil_00016089|SMil_00001249|SMil_00011807|SMil_00028170|SMil_00014355|SMil_00004271|SMil_00029937|Novel03030|SMil_00024543|SMil_00029312|SMil_00004939|SMil_00010393|SMil_00028717|SMil_00012879|SMil_00005571|SMil_00022569|SMil_00021284|SMil_00018817|SMil_00002113|SMil_00000421|SMil_00026831|SMil_00025220|SMil_00011762|SMil_00012384|SMil_00021378|SMil_00011619|SMil_00002584|SMil_00011943|SMil_00023017|SMil_00003942|SMil_00013625|Novel01631|SMil_00008646|SMil_00014177|SMil_00021492|SMil_00009495|SMil_00002786|SMil_00024901|SMil_00026917|SMil_00023798|SMil_00017293|SMil_00023375|SMil_00025910|SMil_00022741|SMil_00028930|SMil_00006160|SMil_00000199|SMil_00020291|SMil_00012708|SMil_00019923|SMil_00016076|SMil_00006277|SMil_00010231|SMil_00009760|SMil_00013797|SMil_00015108|SMil_00004681|Novel00068|SMil_00029307|SMil_00009424|SMil_00027694|SMil_00018267|SMil_00007048|SMil_00014673|SMil_00003212|SMil_00026367|SMil_00014905|SMil_00028876|SMil_00001455|SMil_00017272|SMil_00002810|SMil_00013007|Novel02603|SMil_00007696|SMil_00026907|SMil_00016738|SMil_00021197|SMil_00005157|SMil_00027332|SMil_00017577|SMil_00013835|SMil_00000316|SMil_00009049|SMil_00020677|SMil_00019972|SMil_00024562|SMil_00008521|SMil_00004822|SMil_00014258|SMil_00010800|SMil_00024870|SMil_00002007|SMil_00006013|SMil_00012101|Novel02742|SMil_00016462|SMil_00014044|SMil_00022290|Novel03315|SMil_00010118|SMil_00026607|SMil_00018257|SMil_00001958|SMil_00006014|SMil_00010361|SMil_00010119|SMil_00010796|SMil_00006975|SMil_00025930|Novel03286|SMil_00005371|SMil_00015451|SMil_00015731|Novel02907|SMil_00010100|SMil_00004186|SMil_00014756|SMil_00007143|SMil_00000446|Novel01115|SMil_00011778|SMil_00017359|SMil_00027265|SMil_00015756|SMil_00013199|SMil_00014051|SMil_00021991|SMil_00011519|SMil_00020311|SMil_00006528|SMil_00009440|SMil_00004831|SMil_00005465|SMil_00013510|SMil_00003430|SMil_00020429|SMil_00017518|SMil_00011473|SMil_00017956|SMil_00002082|SMil_00005521|SMil_00004732|SMil_00011089|SMil_00008816|SMil_00020357|SMil_00028162|SMil_00022862|SMil_00007436|SMil_00004940|SMil_00016603|SMil_00009575|SMil_00025064|SMil_00004696|SMil_00029177|SMil_00017140|SMil_00000809|SMil_00017452|SMil_00010138|SMil_00001732|SMil_00019976|SMil_00015300|SMil_00014810|SMil_00020261|SMil_00017528|SMil_00026157|SMil_00004359|SMil_00021811|SMil_00006449|SMil_00008885|SMil_00017587|SMil_00009042|SMil_00009679|SMil_00007146|SMil_00013008|SMil_00006509|SMil_00020229|SMil_00016739|SMil_00024017|SMil_00021652|SMil_00012502|SMil_00008946|SMil_00006098|SMil_00016366|SMil_00012222|SMil_00017458|SMil_00017330|SMil_00020051|SMil_00021526|Novel00308|SMil_00015983|SMil_00005643|SMil_00010794|SMil_00008720|SMil_00000605|SMil_00003898|SMil_00000312|SMil_00027068|SMil_00007240|SMil_00014284|SMil_00023764|Novel02456|SMil_00011544|SMil_00026033|SMil_00020922|SMil_00026601|SMil_00027240|SMil_00002820|SMil_00011066|SMil_00005525|SMil_00023448|SMil_00013447|SMil_00005784|SMil_00012461|SMil_00008124|SMil_00028341|SMil_00014067|SMil_00001590|SMil_00017469|SMil_00001136|SMil_00020529|SMil_00018773|SMil_00008404|SMil_00025568|SMil_00026155|SMil_00021706|SMil_00017116|SMil_00028347|SMil_00013382|SMil_00023464|SMil_00018362|SMil_00024033|SMil_00010086|SMil_00007924|SMil_00001547|SMil_00005167|SMil_00024340|SMil_00002284|SMil_00007221|SMil_00001810|Novel03050|SMil_00025363|SMil_00019856|SMil_00013501|SMil_00022151|SMil_00023389|SMil_00014414|SMil_00025945|SMil_00021109|SMil_00016626|SMil_00016043|SMil_00012517|SMil_00006587|SMil_00024751|SMil_00009346|SMil_00009992|SMil_00000925|SMil_00026331|SMil_00003682|SMil_00018956|SMil_00025976|SMil_00030063|SMil_00009432|SMil_00013203|SMil_00004528|Novel02401|SMil_00020159|SMil_00013606|SMil_00023358|SMil_00025927|SMil_00013396|SMil_00023581|SMil_00012183|SMil_00011876|SMil_00025014|SMil_00020779|SMil_00007056|SMil_00010909|SMil_00012570|SMil_00005806|SMil_00026916|SMil_00009245|SMil_00024542|SMil_00002892|SMil_00008754|SMil_00010762|SMil_00030313|SMil_00018108|SMil_00013574|SMil_00003985|Novel03011|SMil_00024074|SMil_00023497|SMil_00003183|SMil_00000813|SMil_00026488|SMil_00015891|SMil_00028660
GO:0044238	primary metabolic process	biological_process	2.08E-05	0.0031728	3288	7659	9357	23301	1635	SMil_00009445|SMil_00018370|SMil_00025018|SMil_00015047|SMil_00005877|SMil_00010595|SMil_00030388|SMil_00020829|SMil_00015907|SMil_00012167|SMil_00015005|SMil_00007139|SMil_00001610|SMil_00000326|Novel02273|SMil_00023620|SMil_00010732|SMil_00022881|SMil_00002936|SMil_00000830|SMil_00025479|SMil_00013893|SMil_00016337|SMil_00025209|SMil_00011748|Novel01374|SMil_00007828|SMil_00028119|SMil_00023510|SMil_00026376|SMil_00006588|SMil_00000510|Novel01494|SMil_00009867|SMil_00007233|SMil_00005145|SMil_00011288|SMil_00017478|SMil_00001177|SMil_00017236|SMil_00020197|SMil_00017560|SMil_00007331|SMil_00011228|SMil_00010857|SMil_00030149|SMil_00012172|SMil_00007196|SMil_00006569|SMil_00021756|SMil_00012626|SMil_00012596|SMil_00029778|SMil_00011095|SMil_00010715|SMil_00018707|SMil_00002769|SMil_00007861|SMil_00007930|SMil_00025184|SMil_00012597|SMil_00014356|SMil_00014141|SMil_00000056|SMil_00023178|SMil_00027038|Novel01496|SMil_00006992|SMil_00005160|SMil_00020388|SMil_00012186|SMil_00012139|SMil_00010530|SMil_00006663|SMil_00001053|SMil_00014249|SMil_00020460|Novel00883|SMil_00015303|SMil_00000368|SMil_00019833|SMil_00024364|SMil_00015371|SMil_00006459|SMil_00001445|SMil_00014492|SMil_00020000|SMil_00008602|SMil_00006255|Novel03082|SMil_00002024|SMil_00002577|SMil_00019090|SMil_00008552|SMil_00012094|SMil_00004949|SMil_00002400|SMil_00008326|SMil_00030155|SMil_00001035|SMil_00010430|SMil_00028746|SMil_00012345|SMil_00026525|SMil_00018767|SMil_00017761|SMil_00001718|SMil_00028089|SMil_00023808|Novel01911|SMil_00010235|SMil_00011480|SMil_00009766|SMil_00023986|SMil_00026772|SMil_00010497|SMil_00008064|SMil_00000009|SMil_00016134|SMil_00029865|SMil_00010577|SMil_00008568|SMil_00023088|SMil_00010898|SMil_00019778|SMil_00002008|SMil_00018378|SMil_00007149|SMil_00015592|SMil_00030050|SMil_00010643|SMil_00005053|SMil_00010325|SMil_00027991|SMil_00003461|SMil_00023008|SMil_00002051|SMil_00003708|SMil_00026336|SMil_00000570|SMil_00019725|SMil_00001488|SMil_00003560|SMil_00008165|SMil_00028466|SMil_00009872|SMil_00001594|SMil_00017635|SMil_00015426|SMil_00018736|SMil_00008701|SMil_00018288|SMil_00026186|SMil_00013278|SMil_00024846|SMil_00021063|Novel03224|SMil_00004088|SMil_00019160|SMil_00007118|SMil_00013707|SMil_00010248|SMil_00021208|SMil_00001071|SMil_00016397|SMil_00003923|SMil_00008248|SMil_00012508|SMil_00004751|SMil_00027478|SMil_00007935|SMil_00024041|SMil_00024968|SMil_00028908|Novel02177|SMil_00026825|SMil_00013706|SMil_00019016|SMil_00008453|SMil_00008855|SMil_00008942|SMil_00002057|SMil_00011984|SMil_00008109|SMil_00007993|SMil_00026629|Novel00920|SMil_00028499|SMil_00002889|SMil_00003344|SMil_00008634|SMil_00015179|SMil_00017135|Novel03483|Novel00805|SMil_00013677|SMil_00001295|SMil_00005331|SMil_00008426|SMil_00011383|SMil_00005563|SMil_00003077|SMil_00018336|SMil_00014822|SMil_00003258|SMil_00022295|SMil_00006425|SMil_00009546|SMil_00010199|SMil_00014480|SMil_00007137|SMil_00001000|SMil_00006665|Novel00219|SMil_00018976|SMil_00025028|SMil_00010346|SMil_00015543|SMil_00021398|SMil_00028249|Novel01460|SMil_00018980|SMil_00008588|SMil_00012562|SMil_00001108|SMil_00004844|SMil_00018146|SMil_00015261|SMil_00020864|SMil_00012870|SMil_00001029|Novel01203|SMil_00014203|SMil_00026322|SMil_00026957|SMil_00029500|SMil_00009886|SMil_00025146|SMil_00010406|SMil_00022024|Novel02917|SMil_00020746|SMil_00018438|SMil_00005703|SMil_00021024|Novel03460|SMil_00002322|SMil_00014194|SMil_00012749|SMil_00002750|SMil_00018986|SMil_00015033|SMil_00027443|SMil_00011678|SMil_00015398|SMil_00020016|SMil_00003991|SMil_00008096|SMil_00028125|SMil_00007868|SMil_00022237|SMil_00027896|SMil_00022315|SMil_00017195|SMil_00014380|SMil_00000551|SMil_00027726|SMil_00023557|SMil_00005159|SMil_00007576|SMil_00016821|SMil_00014943|SMil_00020545|SMil_00001369|SMil_00021396|Novel00526|SMil_00005843|SMil_00004218|SMil_00026538|SMil_00023926|SMil_00025811|SMil_00023084|SMil_00025600|SMil_00017356|SMil_00015867|SMil_00029912|SMil_00016987|SMil_00019214|SMil_00007482|SMil_00001366|SMil_00026813|SMil_00002736|SMil_00011973|SMil_00010967|SMil_00008464|SMil_00024508|SMil_00016200|SMil_00008887|SMil_00007775|SMil_00024808|SMil_00021827|SMil_00006594|SMil_00020565|SMil_00009215|SMil_00018828|SMil_00018099|SMil_00005819|SMil_00013110|SMil_00022404|SMil_00020380|SMil_00000337|SMil_00014169|SMil_00020133|SMil_00007591|SMil_00015219|SMil_00019852|SMil_00000681|SMil_00010047|SMil_00024151|SMil_00010091|Novel00628|SMil_00027118|Novel00258|SMil_00022171|SMil_00016104|SMil_00004397|SMil_00013878|SMil_00006903|SMil_00029147|SMil_00001803|SMil_00027907|SMil_00010670|SMil_00008099|SMil_00013472|SMil_00005929|SMil_00022678|SMil_00017472|SMil_00015919|SMil_00029110|SMil_00011626|SMil_00024599|SMil_00018259|Novel00523|SMil_00019925|SMil_00007392|SMil_00021502|SMil_00020034|SMil_00004813|SMil_00003541|SMil_00017074|SMil_00022823|SMil_00018747|SMil_00021405|SMil_00028981|SMil_00009988|SMil_00024431|SMil_00013412|SMil_00000843|SMil_00027922|SMil_00027635|SMil_00007445|SMil_00001330|SMil_00023094|SMil_00025635|SMil_00013414|SMil_00001251|SMil_00022318|SMil_00001141|SMil_00019354|SMil_00023695|SMil_00005756|SMil_00014254|Novel01300|SMil_00019684|SMil_00018329|SMil_00008240|SMil_00003439|SMil_00008157|SMil_00021014|SMil_00012944|SMil_00027231|SMil_00024202|SMil_00026425|SMil_00012072|SMil_00009359|SMil_00018463|SMil_00021825|SMil_00004302|SMil_00026557|SMil_00025854|SMil_00014189|SMil_00008730|SMil_00016263|SMil_00008138|SMil_00025698|SMil_00006837|SMil_00002613|SMil_00021758|SMil_00006471|SMil_00009730|SMil_00009689|SMil_00015163|SMil_00014781|SMil_00000468|SMil_00019061|SMil_00003037|SMil_00011152|SMil_00003664|SMil_00008424|SMil_00024372|SMil_00011723|Novel00477|SMil_00020120|SMil_00015165|SMil_00013368|SMil_00001302|SMil_00002983|SMil_00021120|SMil_00014457|SMil_00002454|SMil_00007806|SMil_00011711|SMil_00014094|SMil_00016014|SMil_00009702|SMil_00026689|SMil_00026499|SMil_00001436|SMil_00021430|SMil_00029438|SMil_00017548|SMil_00016180|SMil_00013583|SMil_00021828|SMil_00019402|SMil_00013552|SMil_00017143|SMil_00024408|SMil_00026965|SMil_00009284|SMil_00015572|SMil_00001551|SMil_00012969|SMil_00025145|SMil_00023989|SMil_00029667|SMil_00008245|SMil_00001430|SMil_00020892|SMil_00020606|Novel00331|SMil_00026024|SMil_00008790|SMil_00025374|SMil_00022804|SMil_00018008|Novel00266|SMil_00005027|SMil_00021840|SMil_00000168|SMil_00000884|SMil_00007280|SMil_00014836|SMil_00012296|SMil_00005740|SMil_00017207|SMil_00023150|SMil_00021280|SMil_00028782|Novel00827|SMil_00022535|SMil_00013850|SMil_00021449|SMil_00005636|SMil_00020797|SMil_00001209|SMil_00005235|SMil_00020599|SMil_00021235|SMil_00008011|SMil_00021966|SMil_00010252|SMil_00012253|SMil_00029153|SMil_00009152|SMil_00028342|SMil_00005991|SMil_00016859|SMil_00017004|SMil_00017790|SMil_00012198|SMil_00001192|Novel02968|SMil_00019798|SMil_00030126|SMil_00013890|SMil_00014615|SMil_00017115|SMil_00016420|SMil_00020860|SMil_00020496|SMil_00002528|SMil_00020558|SMil_00028012|SMil_00013635|SMil_00011471|SMil_00013495|SMil_00015065|SMil_00007588|SMil_00002343|SMil_00024904|SMil_00000719|SMil_00012219|SMil_00022172|SMil_00002772|SMil_00000250|SMil_00002293|SMil_00022954|SMil_00007982|SMil_00011254|SMil_00004230|SMil_00004550|SMil_00006463|SMil_00018337|SMil_00001030|SMil_00027427|SMil_00012889|SMil_00020107|SMil_00012512|SMil_00006227|SMil_00024607|SMil_00001640|SMil_00029644|SMil_00016580|SMil_00016746|SMil_00012225|SMil_00004451|SMil_00019164|SMil_00002676|SMil_00019125|SMil_00019485|Novel01429|SMil_00020659|SMil_00018059|SMil_00012127|SMil_00024466|SMil_00010289|SMil_00010944|SMil_00016107|SMil_00013959|SMil_00027395|SMil_00001505|SMil_00002678|SMil_00010425|SMil_00022274|SMil_00017683|SMil_00004563|SMil_00017251|SMil_00026924|SMil_00013882|SMil_00013781|SMil_00026321|SMil_00005233|SMil_00010828|SMil_00027941|SMil_00013348|SMil_00019133|SMil_00013868|SMil_00023851|SMil_00011615|SMil_00024648|SMil_00020776|SMil_00003724|SMil_00017363|SMil_00022226|SMil_00005760|SMil_00002857|SMil_00012208|SMil_00007089|SMil_00008275|SMil_00029367|SMil_00010641|SMil_00025510|SMil_00023535|SMil_00018812|SMil_00019275|SMil_00024967|SMil_00006867|SMil_00022063|SMil_00020692|SMil_00009127|SMil_00028743|SMil_00025627|SMil_00023515|SMil_00004624|SMil_00024109|SMil_00016924|SMil_00012642|SMil_00009896|SMil_00030391|SMil_00016836|SMil_00010892|SMil_00024404|SMil_00004382|SMil_00013717|SMil_00004116|SMil_00028047|SMil_00019546|SMil_00028968|SMil_00023145|SMil_00008615|SMil_00005794|SMil_00000968|SMil_00014883|SMil_00023895|SMil_00019548|SMil_00022387|SMil_00017250|SMil_00006448|SMil_00014195|SMil_00006664|SMil_00019626|SMil_00016734|SMil_00017603|SMil_00022733|SMil_00006250|SMil_00010701|SMil_00010618|SMil_00030280|SMil_00001098|SMil_00010723|SMil_00006361|SMil_00017089|SMil_00008343|SMil_00004281|SMil_00007298|SMil_00005089|SMil_00004715|SMil_00026279|SMil_00002827|Novel02124|SMil_00002801|SMil_00019072|SMil_00005244|SMil_00016911|SMil_00019173|SMil_00014170|SMil_00017792|SMil_00008518|Novel02219|SMil_00023401|SMil_00013482|SMil_00023948|SMil_00005093|SMil_00022249|SMil_00011299|SMil_00011779|SMil_00001152|SMil_00026274|SMil_00020566|SMil_00004749|SMil_00003738|SMil_00016334|SMil_00011433|SMil_00012699|SMil_00006292|SMil_00014283|SMil_00017781|SMil_00006473|SMil_00011155|SMil_00008131|SMil_00004809|SMil_00008170|SMil_00015594|SMil_00006228|SMil_00000777|SMil_00026576|SMil_00017832|SMil_00012427|SMil_00003858|SMil_00008342|SMil_00012125|SMil_00003788|SMil_00021065|SMil_00004848|SMil_00026171|SMil_00016682|SMil_00011992|SMil_00011783|SMil_00019390|SMil_00013277|SMil_00000176|SMil_00006360|SMil_00012693|SMil_00009044|SMil_00022652|SMil_00010560|SMil_00019642|SMil_00025545|SMil_00022856|SMil_00023970|SMil_00015994|SMil_00021680|SMil_00007598|SMil_00005164|SMil_00016197|SMil_00010833|SMil_00013874|SMil_00003418|SMil_00019355|SMil_00016270|SMil_00020074|SMil_00010177|SMil_00013465|Novel01654|SMil_00008467|SMil_00016220|SMil_00009125|SMil_00027330|SMil_00013820|SMil_00013992|SMil_00000114|SMil_00023301|SMil_00000066|SMil_00012454|SMil_00007770|SMil_00024289|Novel01852|SMil_00008587|SMil_00026014|SMil_00018841|SMil_00019883|SMil_00024354|SMil_00003156|SMil_00028633|SMil_00011024|SMil_00027905|SMil_00022401|SMil_00021588|SMil_00027044|SMil_00026125|SMil_00003802|SMil_00011047|SMil_00012366|SMil_00014202|SMil_00025441|SMil_00005967|SMil_00014425|SMil_00008854|SMil_00019750|SMil_00012760|SMil_00015775|SMil_00005980|SMil_00014470|SMil_00026856|SMil_00016156|SMil_00020342|SMil_00024502|SMil_00003782|SMil_00005162|SMil_00022975|SMil_00002668|SMil_00013867|SMil_00005268|SMil_00000924|SMil_00017453|SMil_00014027|SMil_00005750|SMil_00006586|SMil_00018182|SMil_00018487|SMil_00017753|SMil_00014940|SMil_00021441|SMil_00005862|SMil_00006095|SMil_00022739|SMil_00028697|SMil_00006267|SMil_00005415|SMil_00024759|SMil_00013973|SMil_00014348|SMil_00003921|SMil_00004010|SMil_00001620|SMil_00005808|SMil_00006135|SMil_00005761|SMil_00003440|SMil_00000787|SMil_00013834|SMil_00008260|SMil_00011069|SMil_00024266|SMil_00005130|SMil_00024697|SMil_00026225|SMil_00000764|SMil_00021190|SMil_00008837|SMil_00004547|SMil_00007088|SMil_00014038|SMil_00013212|SMil_00001362|SMil_00024496|SMil_00004056|SMil_00006563|SMil_00011696|SMil_00013262|SMil_00007438|SMil_00022203|SMil_00028923|SMil_00018204|SMil_00015931|SMil_00019608|SMil_00008012|SMil_00000988|Novel00767|SMil_00003449|SMil_00010419|SMil_00005768|SMil_00002511|SMil_00012546|SMil_00016994|SMil_00024475|SMil_00003066|SMil_00011581|SMil_00000302|SMil_00003887|SMil_00013021|SMil_00027917|SMil_00021311|SMil_00024694|SMil_00015525|Novel02166|SMil_00026066|SMil_00008249|SMil_00023769|SMil_00010333|SMil_00012948|SMil_00000214|SMil_00003367|SMil_00015354|SMil_00012322|SMil_00016049|SMil_00012266|SMil_00025999|SMil_00021508|Novel00620|SMil_00008828|SMil_00011594|SMil_00005541|SMil_00011331|SMil_00012373|SMil_00003150|SMil_00026700|SMil_00019404|SMil_00026038|SMil_00021649|SMil_00009181|SMil_00015709|SMil_00009396|SMil_00028494|SMil_00026677|SMil_00026366|SMil_00009763|SMil_00027626|SMil_00017376|SMil_00019386|SMil_00011231|SMil_00002767|SMil_00027419|Novel02481|Novel02231|SMil_00006093|SMil_00008473|SMil_00007070|SMil_00020970|SMil_00029176|SMil_00015833|SMil_00007706|SMil_00022400|SMil_00001802|SMil_00028519|SMil_00003554|SMil_00002234|SMil_00021979|SMil_00016202|SMil_00001566|SMil_00002038|SMil_00029736|SMil_00021978|SMil_00028397|SMil_00013091|Novel02624|SMil_00015769|SMil_00020381|SMil_00019001|SMil_00020431|SMil_00022052|SMil_00006074|SMil_00013290|SMil_00020430|SMil_00019227|SMil_00002099|SMil_00014591|SMil_00006373|SMil_00024045|SMil_00008775|SMil_00008889|SMil_00004582|SMil_00012641|SMil_00027278|SMil_00019760|SMil_00018403|SMil_00026500|SMil_00015423|SMil_00009461|SMil_00003368|SMil_00006151|SMil_00003135|SMil_00015326|SMil_00024985|SMil_00013636|SMil_00015091|SMil_00018183|SMil_00021399|SMil_00029456|SMil_00000117|SMil_00014795|SMil_00013666|SMil_00009705|SMil_00007418|SMil_00017063|SMil_00020378|SMil_00004428|SMil_00024678|SMil_00002549|SMil_00004852|SMil_00027567|SMil_00017128|SMil_00003044|SMil_00006998|SMil_00001736|SMil_00013340|SMil_00022524|SMil_00025901|SMil_00016827|SMil_00001062|SMil_00011595|SMil_00011793|SMil_00001422|Novel00793|SMil_00014353|SMil_00027284|SMil_00005728|SMil_00008368|SMil_00008767|SMil_00009983|SMil_00023133|SMil_00025214|SMil_00020609|SMil_00008502|SMil_00021165|SMil_00006821|SMil_00023847|SMil_00003338|SMil_00018564|SMil_00004368|SMil_00025997|SMil_00011606|SMil_00006316|SMil_00026410|SMil_00011252|SMil_00014131|SMil_00022021|SMil_00001808|SMil_00021347|SMil_00020541|SMil_00010558|Novel00642|SMil_00008580|SMil_00026857|SMil_00000426|SMil_00007837|SMil_00011862|SMil_00006091|SMil_00001775|SMil_00015113|SMil_00004084|Novel03341|SMil_00002525|SMil_00009564|SMil_00012815|SMil_00011639|SMil_00014200|SMil_00024312|SMil_00021246|SMil_00012294|SMil_00024905|SMil_00024281|SMil_00006578|SMil_00023770|SMil_00009441|SMil_00014753|SMil_00018863|SMil_00001191|SMil_00015112|SMil_00007967|SMil_00001879|SMil_00020048|SMil_00016138|SMil_00027972|SMil_00023718|SMil_00007651|SMil_00013228|SMil_00022208|SMil_00020439|SMil_00010541|Novel02790|SMil_00009929|SMil_00009066|SMil_00009467|SMil_00012297|SMil_00002132|SMil_00029988|SMil_00000822|SMil_00005526|SMil_00014738|SMil_00006650|SMil_00023655|SMil_00028522|SMil_00015393|SMil_00006743|SMil_00002951|SMil_00022904|SMil_00000853|SMil_00004605|SMil_00014928|SMil_00028101|SMil_00017021|SMil_00017470|SMil_00013074|SMil_00007203|SMil_00013464|SMil_00014156|SMil_00002429|SMil_00005072|SMil_00002416|SMil_00026135|SMil_00013162|SMil_00004496|SMil_00004797|SMil_00016127|SMil_00025222|SMil_00003717|SMil_00008598|SMil_00014010|SMil_00021202|SMil_00025916|SMil_00021154|SMil_00010404|SMil_00003269|SMil_00000361|Novel01015|SMil_00021690|SMil_00018112|SMil_00024300|SMil_00007899|SMil_00018053|SMil_00000218|SMil_00018575|SMil_00009660|SMil_00008852|SMil_00027207|Novel01845|SMil_00008575|SMil_00000765|SMil_00025560|SMil_00017634|SMil_00001473|SMil_00018185|SMil_00007983|SMil_00022861|SMil_00011564|SMil_00021494|SMil_00017390|SMil_00021136|SMil_00002510|SMil_00004824|SMil_00027178|SMil_00019309|SMil_00000006|SMil_00008931|SMil_00023045|SMil_00012524|SMil_00008094|SMil_00028429|SMil_00016833|SMil_00002873|SMil_00012588|SMil_00025213|SMil_00011944|SMil_00010904|SMil_00001313|SMil_00014531|SMil_00020499|SMil_00012258|SMil_00020111|SMil_00012792|SMil_00027381|SMil_00015357|SMil_00012768|SMil_00002829|SMil_00023734|SMil_00020745|SMil_00027921|SMil_00007750|SMil_00015141|SMil_00012884|SMil_00016805|SMil_00025003|SMil_00026461|SMil_00023516|SMil_00017311|SMil_00028440|Novel00595|SMil_00002743|SMil_00010209|SMil_00020223|SMil_00007299|SMil_00001389|SMil_00027655|SMil_00027789|SMil_00002149|SMil_00015336|SMil_00002524|SMil_00010185|SMil_00005934|Novel02839|SMil_00000878|SMil_00001255|SMil_00024663|SMil_00004388|SMil_00001073|SMil_00009695|SMil_00001770|SMil_00011838|SMil_00020099|SMil_00002684|SMil_00012728|SMil_00003732|SMil_00025302|SMil_00003483|SMil_00018821|SMil_00019622|SMil_00023295|SMil_00013643|SMil_00000667|SMil_00012541|SMil_00016835|SMil_00013001|SMil_00019260|SMil_00000997|SMil_00012812|SMil_00018868|SMil_00021270|SMil_00001234|SMil_00000999|SMil_00017320|SMil_00020475|SMil_00001461|SMil_00019470|Novel01523|SMil_00004437|SMil_00001054|SMil_00008356|SMil_00014586|SMil_00014091|SMil_00021482|SMil_00022816|SMil_00019250|SMil_00023592|SMil_00007792|SMil_00028357|SMil_00024392|Novel01070|SMil_00014884|SMil_00005482|SMil_00001704|SMil_00001920|SMil_00011201|Novel01251|SMil_00028430|SMil_00017952|SMil_00018367|SMil_00025115|SMil_00006440|SMil_00022801|Novel02754|SMil_00007352|SMil_00019161|SMil_00009678|Novel01791|SMil_00009628|SMil_00004402|SMil_00027622|SMil_00012130|SMil_00009376|SMil_00017326|SMil_00024251|SMil_00029196|SMil_00018771|SMil_00017136|SMil_00006820|SMil_00009639|SMil_00024681|SMil_00016874|SMil_00014399|SMil_00017152|SMil_00001772|Novel02766|SMil_00008489|SMil_00010486|SMil_00016513|SMil_00023457|SMil_00011530|SMil_00002139|SMil_00007142|SMil_00010929|SMil_00012888|SMil_00005557|SMil_00013960|SMil_00023512|SMil_00027019|SMil_00006149|SMil_00011925|SMil_00029665|SMil_00006839|SMil_00014360|SMil_00004423|SMil_00012827|SMil_00009918|SMil_00027797|SMil_00029214|SMil_00001683|SMil_00021047|SMil_00012807|SMil_00016881|SMil_00009529|SMil_00001694|SMil_00002800|SMil_00005248|SMil_00018232|Novel01139|SMil_00017836|SMil_00011008|SMil_00000166|SMil_00016523|SMil_00024641|SMil_00021612|SMil_00027020|SMil_00001565|SMil_00024656|SMil_00028716|SMil_00003486|SMil_00010205|SMil_00029040|SMil_00014912|SMil_00000594|SMil_00014509|SMil_00009385|SMil_00015618|SMil_00011983|SMil_00009088|SMil_00005334|SMil_00017733|SMil_00015841|SMil_00001139|SMil_00006497|SMil_00005704|SMil_00015348|SMil_00025743|SMil_00018021|SMil_00000891|SMil_00020227|SMil_00027214|SMil_00029458|SMil_00014323|Novel01877|SMil_00019104|SMil_00004546|SMil_00021658|SMil_00023137|SMil_00026808|SMil_00000369|SMil_00002238|SMil_00004609|SMil_00016319|SMil_00020580|SMil_00003161|SMil_00018206|SMil_00020064|SMil_00029317|SMil_00016724|SMil_00021232|SMil_00006417|SMil_00009801|SMil_00007041|SMil_00028131|SMil_00009291|SMil_00007443|SMil_00009487|SMil_00012289|SMil_00020706|SMil_00021134|SMil_00013057|SMil_00011827|SMil_00011871|SMil_00026415|SMil_00006752|SMil_00014645|SMil_00026533|SMil_00007202|SMil_00004896|SMil_00002587|SMil_00003692|SMil_00025914|SMil_00008809|SMil_00009264|SMil_00010848|SMil_00006390|SMil_00028553|SMil_00024307|SMil_00000339|SMil_00012717|Novel03482|SMil_00015467|SMil_00005425|SMil_00010496|SMil_00005113|SMil_00003409|SMil_00018693|SMil_00019667|SMil_00021639|SMil_00014497|SMil_00005293|SMil_00019245|Novel01017|SMil_00002379|SMil_00005561|SMil_00019724|SMil_00009748|SMil_00030116|SMil_00011238|SMil_00028097|SMil_00000251|SMil_00005067|SMil_00017707|SMil_00019942|SMil_00024969|SMil_00003293|SMil_00026129|SMil_00008021|SMil_00019764|SMil_00026353|SMil_00013975|SMil_00020483|SMil_00005332|SMil_00023686|Novel01410|SMil_00014227|SMil_00014866|SMil_00004227|SMil_00015144|SMil_00011568|SMil_00012195|SMil_00019010|SMil_00017208|SMil_00009154|SMil_00024551|SMil_00018990|SMil_00004997|SMil_00030080|SMil_00020186|SMil_00005330|SMil_00013463|Novel01003|SMil_00023746|SMil_00003955|SMil_00014885|SMil_00001766|SMil_00028054|SMil_00019593|SMil_00014789|SMil_00004142|SMil_00006007|SMil_00015150|SMil_00017539|SMil_00012882|SMil_00007326|SMil_00015614|SMil_00024621|SMil_00021546|SMil_00008380|SMil_00011497|SMil_00018583|SMil_00013826|SMil_00001967|SMil_00006971|SMil_00009655|SMil_00019577|SMil_00012391|SMil_00019952|SMil_00013289|SMil_00013518|Novel01259|SMil_00006234|SMil_00025307|SMil_00025335|SMil_00004073|SMil_00012054|SMil_00017438|SMil_00019195|SMil_00003090|SMil_00018186|SMil_00021552|SMil_00008706|SMil_00013377|SMil_00000070|SMil_00014606|SMil_00015366|SMil_00003273|SMil_00002093|SMil_00020116|SMil_00020655|SMil_00016332|SMil_00000441|SMil_00014400|SMil_00028262|SMil_00008365|SMil_00001573|SMil_00019531|SMil_00013437|SMil_00003160|SMil_00027868|SMil_00002900|SMil_00020260|SMil_00004089|SMil_00008527|SMil_00015820|SMil_00007311|SMil_00012083|SMil_00002244|SMil_00016993|SMil_00027036|SMil_00018714|SMil_00011802|SMil_00018911|SMil_00014972|SMil_00017386|SMil_00018297|SMil_00017234|SMil_00007393|SMil_00016492|SMil_00022641|SMil_00026414|SMil_00025364|SMil_00000137|SMil_00019709|SMil_00009845|SMil_00015642|SMil_00012661|Novel01726|SMil_00024400|SMil_00015386|SMil_00014389|SMil_00018818|SMil_00020995|SMil_00002757|SMil_00001734|SMil_00024355|SMil_00004212|SMil_00000209|SMil_00014037|SMil_00022050|SMil_00006188|SMil_00014333|SMil_00013403|SMil_00012034|SMil_00012838|SMil_00026212|SMil_00004966|SMil_00008199|SMil_00019530|SMil_00000812|SMil_00024423|SMil_00011528|Novel03129|SMil_00006678|SMil_00022845|SMil_00006864|SMil_00014944|SMil_00004545|SMil_00005556|SMil_00003968|SMil_00004544|SMil_00023192|SMil_00010945|SMil_00017665|SMil_00023472|SMil_00029420|SMil_00018680|SMil_00019853|SMil_00004159|SMil_00000329|SMil_00007756|SMil_00007912|SMil_00014921|SMil_00005274|SMil_00000072|SMil_00004825|SMil_00006832|SMil_00027600|SMil_00018393|SMil_00022385|SMil_00005900|SMil_00014364|SMil_00001165|SMil_00019045|SMil_00024897|SMil_00023444|SMil_00024035|SMil_00000457|SMil_00011552|SMil_00008485|SMil_00024302|SMil_00013079|SMil_00010623|SMil_00020713|SMil_00018253|SMil_00005802|SMil_00022865|SMil_00024818|SMil_00014541|SMil_00018187|SMil_00003459|SMil_00007086|SMil_00020852|SMil_00009434|SMil_00003927|SMil_00010753|SMil_00009193|SMil_00013509|SMil_00011901|SMil_00003052|SMil_00029683|SMil_00007734|SMil_00001244|SMil_00026667|SMil_00007676|SMil_00013977|SMil_00008284|SMil_00026207|SMil_00024182|SMil_00016300|SMil_00018756|SMil_00023474|SMil_00018798|SMil_00008525|SMil_00013056|SMil_00025558|Novel01479|SMil_00022253|SMil_00015871|SMil_00007121|SMil_00015259|SMil_00014111|SMil_00005798|SMil_00005810|SMil_00014779|Novel02018|SMil_00001836|SMil_00014678|Novel02308|SMil_00027417|SMil_00014234|SMil_00028937|SMil_00013084|SMil_00011557|SMil_00000191|SMil_00013539|SMil_00024540|SMil_00023075|SMil_00013100|SMil_00025780|SMil_00018866|SMil_00010657|SMil_00027213|SMil_00014125|SMil_00027900|SMil_00005772|SMil_00025299|SMil_00001439|SMil_00004742|SMil_00028084|SMil_00025037|SMil_00007860|SMil_00025381|SMil_00012109|SMil_00005158|SMil_00011468|SMil_00000756|SMil_00008913|SMil_00001326|SMil_00015942|SMil_00029011|SMil_00004950|SMil_00012453|SMil_00026359|SMil_00013058|SMil_00010681|Novel02728|SMil_00024177|SMil_00024445|SMil_00013189|SMil_00016264|SMil_00012740|SMil_00025630|SMil_00018184|SMil_00016823|SMil_00016223|SMil_00011318	1653	SMil_00006014|SMil_00001958|SMil_00018257|SMil_00026607|Novel03315|SMil_00010118|SMil_00022290|SMil_00014044|SMil_00016462|Novel02742|SMil_00012101|SMil_00006013|SMil_00002007|SMil_00024870|SMil_00014258|SMil_00010800|SMil_00004822|SMil_00024562|SMil_00008521|SMil_00009049|SMil_00019972|SMil_00020677|SMil_00000316|SMil_00013835|SMil_00017577|SMil_00027332|SMil_00005157|SMil_00021197|SMil_00026907|SMil_00016738|SMil_00007696|Novel02603|SMil_00013007|SMil_00002810|SMil_00028876|SMil_00001455|SMil_00017272|SMil_00014905|SMil_00003212|SMil_00026367|SMil_00014673|SMil_00007048|SMil_00018267|SMil_00027694|SMil_00009424|SMil_00029307|Novel00068|SMil_00004681|SMil_00015108|SMil_00010231|SMil_00009760|SMil_00006277|SMil_00016076|SMil_00019923|SMil_00012708|SMil_00020291|SMil_00000199|SMil_00006160|SMil_00028930|SMil_00022741|SMil_00025910|SMil_00023375|SMil_00017293|SMil_00009495|SMil_00002786|SMil_00024901|SMil_00023798|SMil_00026917|SMil_00021492|SMil_00014177|SMil_00008646|SMil_00013625|SMil_00023017|SMil_00003942|SMil_00011943|SMil_00002584|SMil_00021378|SMil_00011619|SMil_00012384|SMil_00025220|SMil_00026831|SMil_00011762|SMil_00002113|SMil_00018817|SMil_00021284|SMil_00022569|SMil_00005571|SMil_00012879|SMil_00010393|SMil_00028717|SMil_00004939|SMil_00029312|SMil_00024543|Novel03030|SMil_00029937|SMil_00014355|SMil_00011807|SMil_00001249|SMil_00028170|SMil_00016089|SMil_00026773|SMil_00016807|SMil_00002048|SMil_00014806|SMil_00018160|SMil_00015239|SMil_00012356|SMil_00006697|SMil_00022805|SMil_00010527|SMil_00013305|SMil_00028702|SMil_00025642|SMil_00016427|SMil_00002702|Novel01876|SMil_00018764|SMil_00006271|SMil_00004712|SMil_00012151|SMil_00008989|SMil_00004078|SMil_00025566|SMil_00005452|SMil_00005553|SMil_00011691|SMil_00028416|Novel02311|SMil_00021067|Novel00803|SMil_00018284|SMil_00012119|SMil_00011100|SMil_00013647|SMil_00010832|SMil_00002410|SMil_00028008|SMil_00011205|SMil_00016070|SMil_00015593|SMil_00006713|SMil_00015847|SMil_00027348|SMil_00026645|SMil_00002975|SMil_00003756|SMil_00016591|SMil_00005092|SMil_00029723|SMil_00013446|SMil_00013486|SMil_00016296|SMil_00010867|SMil_00000942|SMil_00009963|SMil_00015148|Novel03179|SMil_00011784|SMil_00009166|SMil_00019974|SMil_00010242|SMil_00012095|SMil_00018988|SMil_00020567|SMil_00027105|SMil_00001668|SMil_00010040|SMil_00029472|SMil_00026300|SMil_00008969|SMil_00011994|SMil_00028139|SMil_00004684|SMil_00010172|SMil_00030428|SMil_00009725|Novel00717|SMil_00007518|SMil_00003082|SMil_00023931|SMil_00024868|SMil_00028168|SMil_00015785|SMil_00003402|SMil_00006214|SMil_00027070|SMil_00023394|SMil_00023632|SMil_00025995|SMil_00010570|SMil_00019371|SMil_00017056|SMil_00003429|SMil_00007989|SMil_00028366|SMil_00004277|SMil_00022219|SMil_00013766|SMil_00006626|SMil_00009935|SMil_00002996|SMil_00017276|SMil_00021614|SMil_00028660|SMil_00015891|SMil_00026488|SMil_00000813|SMil_00003183|SMil_00023497|SMil_00024074|Novel03011|SMil_00003985|SMil_00013574|SMil_00018108|SMil_00030313|SMil_00010762|SMil_00008754|SMil_00002892|SMil_00024542|SMil_00009245|SMil_00026916|SMil_00005806|SMil_00012570|SMil_00010909|SMil_00007056|SMil_00020779|SMil_00025014|SMil_00011876|SMil_00012183|SMil_00023581|SMil_00013396|SMil_00025927|SMil_00023358|SMil_00013606|SMil_00020159|Novel02401|SMil_00013203|SMil_00004528|SMil_00009432|SMil_00030063|SMil_00025976|SMil_00018956|SMil_00003682|SMil_00026331|SMil_00000925|SMil_00009992|SMil_00009346|SMil_00006587|SMil_00012517|SMil_00016043|SMil_00016626|SMil_00021109|SMil_00025945|SMil_00014414|SMil_00023389|SMil_00022151|SMil_00013501|SMil_00019856|SMil_00025363|Novel03050|SMil_00001810|SMil_00007221|SMil_00002284|SMil_00024340|SMil_00005167|SMil_00001547|SMil_00007924|SMil_00010086|SMil_00024033|SMil_00018362|SMil_00023464|SMil_00013382|SMil_00028347|SMil_00017116|SMil_00021706|SMil_00026155|SMil_00025568|SMil_00008404|SMil_00018773|SMil_00020529|SMil_00001136|SMil_00017469|SMil_00001590|SMil_00014067|SMil_00028341|SMil_00008124|SMil_00012461|SMil_00005784|SMil_00013447|SMil_00023448|SMil_00005525|SMil_00011066|SMil_00002820|SMil_00027240|SMil_00026601|SMil_00020922|SMil_00026033|SMil_00011544|Novel02456|SMil_00023764|SMil_00014284|SMil_00007240|SMil_00027068|SMil_00000312|SMil_00003898|SMil_00000605|SMil_00005643|SMil_00010794|SMil_00008720|SMil_00015983|Novel00308|SMil_00021526|SMil_00020051|SMil_00017330|SMil_00017458|SMil_00012222|SMil_00016366|SMil_00006098|SMil_00008946|SMil_00012502|SMil_00024017|SMil_00021652|SMil_00016739|SMil_00020229|SMil_00006509|SMil_00013008|SMil_00007146|SMil_00009042|SMil_00017587|SMil_00008885|SMil_00021811|SMil_00006449|SMil_00004359|SMil_00026157|SMil_00017528|SMil_00020261|SMil_00014810|SMil_00015300|SMil_00019976|SMil_00017452|SMil_00010138|SMil_00001732|SMil_00000809|SMil_00017140|SMil_00004696|SMil_00025064|SMil_00009575|SMil_00016603|SMil_00007436|SMil_00022862|SMil_00004940|SMil_00028162|SMil_00020357|SMil_00008816|SMil_00011089|SMil_00004732|SMil_00005521|SMil_00002082|SMil_00017956|SMil_00011473|SMil_00017518|SMil_00020429|SMil_00003430|SMil_00005465|SMil_00009440|SMil_00004831|SMil_00006528|SMil_00021991|SMil_00014051|SMil_00013199|SMil_00015756|SMil_00027265|SMil_00017359|SMil_00011778|Novel01115|SMil_00000446|SMil_00007143|SMil_00014756|SMil_00010100|SMil_00004186|Novel02907|SMil_00015731|SMil_00015451|SMil_00005371|Novel03286|SMil_00025930|SMil_00010796|SMil_00010119|SMil_00006975|SMil_00010361|SMil_00016740|SMil_00002939|SMil_00027239|SMil_00007193|SMil_00014802|SMil_00003271|Novel01961|SMil_00010323|SMil_00021636|SMil_00000593|SMil_00020853|SMil_00005378|SMil_00007688|SMil_00014393|SMil_00002001|SMil_00009858|SMil_00009209|SMil_00012765|SMil_00010451|SMil_00000532|SMil_00005586|SMil_00026478|SMil_00021914|SMil_00017941|SMil_00010426|SMil_00027700|SMil_00021006|SMil_00000863|SMil_00020838|SMil_00019338|SMil_00011270|SMil_00027817|SMil_00030221|SMil_00024745|SMil_00029497|SMil_00027312|SMil_00018705|SMil_00009979|SMil_00023799|SMil_00016414|SMil_00015275|SMil_00020217|SMil_00007396|SMil_00011239|SMil_00012309|SMil_00011610|SMil_00004029|Novel01607|SMil_00016619|SMil_00014854|SMil_00001503|SMil_00029049|SMil_00023800|SMil_00004815|SMil_00004091|SMil_00026606|SMil_00013726|SMil_00003821|SMil_00029001|SMil_00024390|SMil_00007215|SMil_00008370|SMil_00026106|SMil_00024965|SMil_00011974|SMil_00026859|SMil_00006302|SMil_00002501|SMil_00014965|SMil_00023954|SMil_00006873|SMil_00006884|SMil_00018517|SMil_00018912|SMil_00015604|SMil_00002106|SMil_00024549|SMil_00018458|SMil_00002365|SMil_00012542|SMil_00017965|SMil_00000861|SMil_00022163|SMil_00002856|SMil_00015010|SMil_00021651|SMil_00019356|SMil_00008266|SMil_00023128|SMil_00003681|SMil_00021292|SMil_00005488|SMil_00013219|SMil_00023334|SMil_00004503|SMil_00004380|Novel00084|SMil_00001754|SMil_00028273|SMil_00003769|SMil_00014390|SMil_00022887|SMil_00003119|Novel01964|SMil_00025375|SMil_00009080|SMil_00025198|SMil_00016305|SMil_00008377|Novel03444|SMil_00013379|SMil_00007127|SMil_00009551|SMil_00022919|SMil_00009210|SMil_00004294|SMil_00022104|SMil_00029660|Novel01342|SMil_00028918|SMil_00027093|SMil_00027285|SMil_00018282|SMil_00029713|SMil_00019339|SMil_00005960|SMil_00021721|SMil_00010962|SMil_00013848|SMil_00009887|SMil_00014015|SMil_00003997|SMil_00023740|SMil_00011465|SMil_00000568|SMil_00016936|SMil_00029202|SMil_00016834|SMil_00029804|SMil_00008561|SMil_00005805|SMil_00007516|SMil_00004956|SMil_00003035|SMil_00000123|SMil_00015412|SMil_00008619|SMil_00027288|SMil_00009122|SMil_00028211|SMil_00016140|SMil_00002088|SMil_00016913|SMil_00013530|SMil_00004633|SMil_00003926|SMil_00008006|SMil_00021938|SMil_00008770|SMil_00008294|SMil_00010896|SMil_00023835|SMil_00002256|SMil_00027483|SMil_00008490|SMil_00012115|SMil_00009016|SMil_00013604|SMil_00025981|SMil_00024133|SMil_00026218|SMil_00011986|SMil_00010940|SMil_00009190|SMil_00014985|SMil_00028188|SMil_00004211|SMil_00021438|SMil_00021491|SMil_00017849|SMil_00023546|SMil_00004151|SMil_00009508|SMil_00019675|SMil_00005267|SMil_00028305|SMil_00010342|SMil_00006897|Novel01090|SMil_00000490|SMil_00029329|SMil_00009108|SMil_00007318|SMil_00030312|SMil_00013177|SMil_00015972|SMil_00027468|SMil_00000592|SMil_00021093|SMil_00015854|SMil_00018954|SMil_00012187|SMil_00024910|SMil_00015183|SMil_00022653|SMil_00019484|SMil_00022222|SMil_00026422|SMil_00028925|SMil_00012619|SMil_00011989|SMil_00006916|SMil_00005106|SMil_00029907|SMil_00000944|SMil_00029530|SMil_00001349|SMil_00026719|SMil_00001168|SMil_00009035|SMil_00022003|Novel00913|SMil_00027955|SMil_00016744|SMil_00009735|SMil_00015493|Novel02875|Novel02951|SMil_00006532|SMil_00006502|SMil_00017033|SMil_00012207|SMil_00006416|SMil_00002991|SMil_00014298|SMil_00006577|SMil_00006418|SMil_00010990|Novel01967|SMil_00006518|SMil_00023754|SMil_00023586|SMil_00021596|SMil_00016030|SMil_00006630|SMil_00029181|SMil_00020018|SMil_00011656|SMil_00027257|SMil_00029123|SMil_00019990|SMil_00010835|SMil_00014595|SMil_00020195|SMil_00014407|SMil_00023203|SMil_00020510|SMil_00008167|SMil_00003947|SMil_00027281|SMil_00010603|SMil_00010224|SMil_00018602|SMil_00000980|SMil_00029397|SMil_00015671|SMil_00014178|SMil_00022278|Novel01143|SMil_00007045|SMil_00007776|SMil_00016864|SMil_00008398|SMil_00021247|Novel00123|SMil_00007689|SMil_00018009|SMil_00016915|SMil_00006434|SMil_00029801|SMil_00007011|SMil_00028688|SMil_00026702|SMil_00020753|SMil_00019475|SMil_00015215|SMil_00025912|SMil_00017880|SMil_00001118|SMil_00016040|SMil_00027689|SMil_00006855|SMil_00012409|SMil_00030399|SMil_00017294|SMil_00003841|SMil_00013856|SMil_00004404|SMil_00003588|SMil_00017628|SMil_00019543|SMil_00017482|SMil_00021820|SMil_00016482|SMil_00012157|SMil_00019537|SMil_00010851|SMil_00002021|SMil_00016648|SMil_00005721|SMil_00011319|SMil_00017111|SMil_00009633|SMil_00029136|SMil_00021600|Novel00878|SMil_00020628|SMil_00003892|Novel01742|SMil_00000948|SMil_00022429|SMil_00028452|SMil_00008957|SMil_00009483|SMil_00017447|SMil_00024644|SMil_00005982|SMil_00010000|Novel01510|Novel00889|SMil_00007019|SMil_00028303|SMil_00011942|SMil_00026545|SMil_00003186|SMil_00018752|SMil_00013103|SMil_00021493|SMil_00006444|Novel02212|SMil_00001953|SMil_00013496|SMil_00001039|SMil_00003660|SMil_00004608|SMil_00009473|SMil_00008448|SMil_00005103|SMil_00014238|Novel03289|SMil_00008206|SMil_00017149|SMil_00001367|SMil_00019796|SMil_00012839|SMil_00003962|SMil_00028733|SMil_00013153|SMil_00020481|SMil_00018191|SMil_00017796|SMil_00013762|SMil_00012525|SMil_00011844|SMil_00024350|SMil_00001018|SMil_00026589|SMil_00025556|SMil_00024591|SMil_00021489|SMil_00020023|SMil_00030356|SMil_00005317|SMil_00003413|SMil_00012651|SMil_00014538|SMil_00020681|SMil_00000042|SMil_00028140|SMil_00014966|SMil_00028260|SMil_00020702|SMil_00000671|SMil_00027248|SMil_00025204|SMil_00016778|SMil_00000443|SMil_00020266|SMil_00003395|SMil_00006560|SMil_00000069|SMil_00019156|SMil_00021920|SMil_00022729|SMil_00005796|SMil_00025689|SMil_00013313|SMil_00029939|SMil_00014448|SMil_00001885|SMil_00023076|SMil_00026764|SMil_00010268|SMil_00020910|SMil_00021959|SMil_00014709|SMil_00009271|SMil_00019370|SMil_00016961|SMil_00019328|SMil_00014911|SMil_00023736|SMil_00001907|SMil_00000876|SMil_00011138|SMil_00023159|SMil_00016743|SMil_00001884|SMil_00000371|SMil_00011501|SMil_00021862|SMil_00012156|SMil_00020022|SMil_00003181|SMil_00019157|SMil_00014020|Novel00989|SMil_00000727|SMil_00012912|SMil_00004145|SMil_00001290|SMil_00001206|SMil_00029511|SMil_00006926|SMil_00009208|SMil_00005473|SMil_00026044|SMil_00008644|SMil_00001782|SMil_00002838|SMil_00003463|Novel03094|SMil_00014850|SMil_00028046|SMil_00004702|SMil_00001207|SMil_00026584|SMil_00014418|SMil_00012658|SMil_00004516|SMil_00006520|SMil_00023456|SMil_00029259|SMil_00023853|SMil_00023834|SMil_00010847|SMil_00008643|SMil_00020502|SMil_00009819|SMil_00019092|SMil_00003948|SMil_00012332|SMil_00008803|SMil_00020690|SMil_00021671|SMil_00007266|SMil_00000233|SMil_00017462|SMil_00007607|SMil_00023674|SMil_00005894|SMil_00011843|Novel03228|SMil_00010036|SMil_00025296|SMil_00005051|SMil_00013787|SMil_00010246|SMil_00000913|SMil_00018349|SMil_00029487|SMil_00000110|SMil_00022174|SMil_00001120|SMil_00017429|SMil_00002097|SMil_00010453|SMil_00011280|SMil_00013339|SMil_00020812|SMil_00007970|SMil_00018872|SMil_00015897|SMil_00022033|SMil_00009652|SMil_00011947|SMil_00023993|SMil_00008796|SMil_00011742|SMil_00022066|SMil_00012353|SMil_00013238|SMil_00001341|SMil_00024283|SMil_00017210|SMil_00026174|SMil_00023458|SMil_00019663|SMil_00016341|SMil_00020079|SMil_00011514|SMil_00011013|SMil_00005087|SMil_00019479|SMil_00013383|SMil_00018664|SMil_00023537|SMil_00019303|SMil_00009398|SMil_00010102|SMil_00021768|SMil_00021925|SMil_00019632|SMil_00017671|SMil_00015029|SMil_00003860|SMil_00026482|SMil_00023675|SMil_00010979|SMil_00003197|SMil_00018605|SMil_00008066|SMil_00030151|SMil_00001511|SMil_00011432|SMil_00021020|Novel02736|SMil_00017044|SMil_00000083|SMil_00013489|SMil_00014394|SMil_00021760|SMil_00021244|SMil_00027732|SMil_00023410|SMil_00000757|SMil_00000860|SMil_00025913|SMil_00019934|SMil_00013220|SMil_00021553|SMil_00028176|SMil_00012777|SMil_00016010|SMil_00000320|SMil_00020413|SMil_00025585|SMil_00012906|SMil_00022184|SMil_00025377|SMil_00026080|SMil_00024123|SMil_00009450|SMil_00001849|SMil_00001210|SMil_00009041|SMil_00030166|SMil_00014570|SMil_00005742|SMil_00001846|Novel00814|SMil_00010506|SMil_00016226|SMil_00023644|Novel01901|SMil_00018907|SMil_00005588|SMil_00022888|SMil_00011315|SMil_00003366|SMil_00027834|SMil_00021447|SMil_00017150|SMil_00007757|SMil_00009023|SMil_00014101|SMil_00007911|SMil_00027858|SMil_00001198|SMil_00006949|SMil_00024741|SMil_00022655|SMil_00012147|SMil_00012135|SMil_00005030|SMil_00020453|SMil_00008189|SMil_00008460|SMil_00026858|SMil_00000460|SMil_00008996|SMil_00012516|SMil_00011861|SMil_00029375|SMil_00021923|SMil_00005052|SMil_00001779|SMil_00002638|SMil_00022966|SMil_00006641|SMil_00017936|SMil_00002387|SMil_00004049|SMil_00024778|SMil_00008269|SMil_00020066|SMil_00016005|SMil_00018535|SMil_00000285|SMil_00025017|SMil_00028495|SMil_00007016|SMil_00009482|SMil_00017718|SMil_00014598|SMil_00026301|Novel01128|SMil_00006009|SMil_00021458|SMil_00001239|SMil_00023894|SMil_00022065|SMil_00008900|SMil_00028802|SMil_00023864|SMil_00004983|SMil_00020740|SMil_00030123|SMil_00012526|SMil_00011156|SMil_00012048|SMil_00024145|SMil_00026281|Novel03212|SMil_00000754|SMil_00018979|SMil_00006411|SMil_00006011|SMil_00013488|SMil_00019644|SMil_00017166|SMil_00009947|SMil_00014108|SMil_00003617|SMil_00004798|SMil_00004076|SMil_00017415|SMil_00024588|SMil_00022821|SMil_00013520|SMil_00020039|SMil_00005347|SMil_00003292|SMil_00026699|SMil_00021138|SMil_00013592|SMil_00020458|SMil_00021422|SMil_00009574|SMil_00015207|SMil_00026287|SMil_00015790|SMil_00028167|SMil_00021387|Novel00215|SMil_00022138|SMil_00018749|SMil_00014308|SMil_00011952|SMil_00017347|SMil_00022210|SMil_00014847|SMil_00018644|SMil_00011412|SMil_00007725|SMil_00019936|SMil_00002239|SMil_00013684|SMil_00014144|SMil_00005221|SMil_00013286|SMil_00014109|SMil_00009117|SMil_00007894|SMil_00005394|SMil_00019836|Novel01446|SMil_00012159|SMil_00005992|Novel03303|SMil_00019317|SMil_00017476|SMil_00016537|SMil_00011512|Novel00877|SMil_00015660|SMil_00000585|SMil_00007988|SMil_00009171|SMil_00011128|SMil_00029816|SMil_00013395|SMil_00018674|SMil_00020247|SMil_00003629|Novel02593|SMil_00029751|SMil_00007029|SMil_00007468|SMil_00017837|SMil_00016759|SMil_00004367|SMil_00024650|SMil_00011462|SMil_00006363|SMil_00015904|SMil_00004360|SMil_00009934|SMil_00022971|SMil_00000956|SMil_00005136|SMil_00010262|SMil_00006148|SMil_00018025|SMil_00010630|SMil_00006808|SMil_00006233|SMil_00014793|SMil_00011801|SMil_00015051|Novel00596|SMil_00006537|SMil_00018518|SMil_00020795|Novel02981|SMil_00002735|SMil_00004799|SMil_00017420|SMil_00017995|SMil_00006647|SMil_00028186|SMil_00002640|SMil_00003088|SMil_00018140|SMil_00016907|SMil_00013088|SMil_00006248|SMil_00002254|SMil_00012585|SMil_00013413|SMil_00011740|SMil_00005206|SMil_00006397|SMil_00007119|SMil_00024842|SMil_00030400|SMil_00004511|SMil_00000343|SMil_00013369|SMil_00002732|SMil_00006741|SMil_00021844|SMil_00004621|SMil_00020942|Novel00864|SMil_00013829|SMil_00020991|SMil_00010826|SMil_00023857|SMil_00016745|SMil_00015402|SMil_00026252|SMil_00004247|SMil_00017212|SMil_00026490|SMil_00000717|SMil_00012223|SMil_00006809|SMil_00009874|SMil_00017175|SMil_00013244|SMil_00013349|SMil_00017025|SMil_00019148|Novel01875|SMil_00011808|SMil_00010491|SMil_00029768|Novel01306|SMil_00024078|SMil_00026935|SMil_00002697|SMil_00021563|SMil_00013985|SMil_00005319|SMil_00001673|SMil_00014465|SMil_00000722|SMil_00012111|SMil_00002851|SMil_00029604|SMil_00026567|SMil_00026936|SMil_00014029|SMil_00027453|SMil_00008765|SMil_00009106|SMil_00020771|SMil_00012715|SMil_00024239|SMil_00013853|SMil_00002282|SMil_00017717|SMil_00006374|SMil_00001599|SMil_00008025|SMil_00022762|SMil_00007545|SMil_00026879|SMil_00017582|SMil_00007662|SMil_00022715|SMil_00015169|SMil_00005026|SMil_00003289|SMil_00027282|SMil_00005037|SMil_00003108|SMil_00020733|SMil_00003054|SMil_00010211|SMil_00025534|SMil_00001243|SMil_00022822|SMil_00027543|SMil_00021824|SMil_00027981|SMil_00019191|SMil_00017833|SMil_00012134|SMil_00023915|SMil_00016986|SMil_00001124|SMil_00019249|Novel03316|SMil_00010181|SMil_00003107|SMil_00008763|SMil_00016638|SMil_00011251|SMil_00007755|SMil_00003899|SMil_00001215|SMil_00001995|SMil_00025219|SMil_00029766|SMil_00025663|SMil_00020437|SMil_00003727|SMil_00002837|SMil_00025683|SMil_00025921|SMil_00008762|SMil_00006915|SMil_00022134|SMil_00029215|SMil_00004932|SMil_00011617|SMil_00021822|SMil_00014953|SMil_00030087|SMil_00005140|SMil_00026649|SMil_00024106|SMil_00023074|SMil_00002061|SMil_00024292|SMil_00014799|SMil_00020038|SMil_00010891|SMil_00015070|SMil_00015333|SMil_00001780|SMil_00013512|SMil_00026654|SMil_00019517|SMil_00027039|SMil_00022265|SMil_00000523|SMil_00004618|SMil_00005374|SMil_00006893|SMil_00022774|SMil_00019116|SMil_00005011|SMil_00012852|SMil_00025094|SMil_00009411|SMil_00008980|SMil_00007277|SMil_00007952|SMil_00006668|SMil_00029248|SMil_00011503|SMil_00024213|SMil_00002787|SMil_00001617|SMil_00007978|SMil_00003154|SMil_00000898|SMil_00002045|SMil_00012262|SMil_00001417|SMil_00021799|SMil_00026966|SMil_00011726|SMil_00027877|Novel01441|SMil_00023310|SMil_00012644|Novel01895|SMil_00002879|SMil_00013259|SMil_00016944|SMil_00009892|SMil_00006012|SMil_00017537|SMil_00002784|SMil_00009266|SMil_00003932|SMil_00006712|SMil_00014887|SMil_00027810|SMil_00020884|SMil_00022189|SMil_00017584|SMil_00014683|SMil_00009007|SMil_00024365|SMil_00016501|SMil_00011246|Novel01079|SMil_00023129|SMil_00008756|SMil_00005188|SMil_00013524|SMil_00025088|SMil_00000666|SMil_00023696|SMil_00001221|SMil_00014139|SMil_00019099|SMil_00003177|SMil_00024913|SMil_00003747|SMil_00027964|SMil_00003683|SMil_00017181|SMil_00011904|SMil_00010044|SMil_00003532|Novel02570|SMil_00010700|SMil_00020956|SMil_00022520|SMil_00002928|SMil_00003014|Novel00647|SMil_00027515|SMil_00025172|SMil_00011579|SMil_00029223|SMil_00025758|SMil_00006738|SMil_00020552|Novel01960|SMil_00006534|SMil_00022962|SMil_00027660|SMil_00021707|SMil_00002919|SMil_00002545|SMil_00008673|SMil_00005717|SMil_00017567|SMil_00019426|SMil_00025840|SMil_00017649|SMil_00026959|SMil_00013026|SMil_00022336|SMil_00010825|Novel02376|SMil_00003075|SMil_00025727|Novel02453|SMil_00018802|SMil_00019811|SMil_00011954|SMil_00017490|SMil_00003427|SMil_00016828|SMil_00004441|SMil_00029031|Novel00087|SMil_00011065|SMil_00024154|SMil_00023723|SMil_00023845|SMil_00001792|SMil_00021170|SMil_00000826|SMil_00008702|SMil_00017408|SMil_00027829|SMil_00006042|SMil_00018312|SMil_00016189|SMil_00015458|SMil_00012149|SMil_00006940|SMil_00002579|SMil_00013114|SMil_00020800|SMil_00013849|SMil_00006025|SMil_00005192|SMil_00000846|SMil_00017066|SMil_00010057|SMil_00007141|SMil_00003386|SMil_00006742|SMil_00007849|SMil_00025380|SMil_00015340|SMil_00012484|SMil_00026969|Novel03108|SMil_00012847|SMil_00014225|SMil_00025402|SMil_00028864|SMil_00009891|SMil_00018760|SMil_00009176|Novel02735|SMil_00011075|Novel01287|SMil_00007980|SMil_00009382|SMil_00014032|SMil_00028509|SMil_00024954|SMil_00013729|SMil_00009405|SMil_00022960|SMil_00009931|SMil_00021545|SMil_00020548|SMil_00005348|SMil_00011976|SMil_00017176|SMil_00007006|SMil_00002064|Novel03164|SMil_00016891|SMil_00021712|SMil_00006684|SMil_00007604|SMil_00024013|SMil_00007230|SMil_00005360|SMil_00016266|SMil_00018844|SMil_00001952|SMil_00003775|SMil_00009902|SMil_00010608|SMil_00016657|SMil_00015949|SMil_00013593|SMil_00023166|SMil_00020145|SMil_00003233|SMil_00023438|SMil_00011543|SMil_00019310|SMil_00013600|SMil_00029084|SMil_00024237|SMil_00002459|SMil_00015114|SMil_00029061|SMil_00025154|SMil_00015453|SMil_00016179|SMil_00013303|SMil_00009741|SMil_00014863|SMil_00003109|SMil_00006923|SMil_00029211|SMil_00025924|SMil_00010793|SMil_00024972|SMil_00025376|SMil_00013364|SMil_00010913|SMil_00013175|SMil_00000753|SMil_00009686|SMil_00008951|SMil_00019818|SMil_00022964|SMil_00003758|SMil_00007780|SMil_00014098|SMil_00018107|SMil_00023871|SMil_00012477|SMil_00013864|SMil_00026931|SMil_00002259|SMil_00029971|SMil_00023048|SMil_00014844|SMil_00001429|SMil_00009272|SMil_00015062|SMil_00009570|SMil_00004219|SMil_00007158|SMil_00022205|SMil_00010674|SMil_00008804|SMil_00017219|SMil_00008184|Novel02438|SMil_00006210|SMil_00026861|SMil_00003838|SMil_00027768|SMil_00008313|SMil_00000584|Novel00428|SMil_00020963|SMil_00021068|SMil_00000268|SMil_00000331|SMil_00026682|SMil_00018861|SMil_00019458|SMil_00024191|SMil_00016050|Novel02796|SMil_00018580|SMil_00008696|SMil_00001856|SMil_00007269|Novel03340|SMil_00012019|SMil_00012911|SMil_00001220|SMil_00025584|SMil_00024079|Novel02426|SMil_00005909|SMil_00018348|SMil_00028586|SMil_00001946|SMil_00006583|SMil_00018457|SMil_00029649|SMil_00018027|SMil_00026581|SMil_00009631|SMil_00008755|SMil_00022001|SMil_00022120|SMil_00011715|SMil_00026361|SMil_00002257|SMil_00012312|Novel00409|SMil_00000491|SMil_00014504|SMil_00003469|SMil_00022433|SMil_00017109|SMil_00023962|SMil_00010615|SMil_00009663|SMil_00025112|SMil_00014613|SMil_00000707|SMil_00009334|SMil_00012233|SMil_00024658|SMil_00009893|SMil_00012871|SMil_00005513|SMil_00030057|SMil_00011094|SMil_00002862|SMil_00024792|SMil_00001418|SMil_00013511|SMil_00008959|SMil_00006871|SMil_00005874|SMil_00020809|Novel01871|SMil_00009339|SMil_00016753|SMil_00022780|SMil_00004704|SMil_00014474|SMil_00021108|SMil_00021696|SMil_00020539|SMil_00016624|SMil_00011193|SMil_00001649|SMil_00010375|SMil_00002208|SMil_00019394|SMil_00010454|SMil_00005242|Novel01361|SMil_00007820|SMil_00017418|SMil_00009147|SMil_00014498|SMil_00013243|SMil_00013207|SMil_00000909|SMil_00016625|SMil_00028177|SMil_00001795|SMil_00003995|SMil_00004626|SMil_00005475|SMil_00005854|SMil_00003987|SMil_00019009|SMil_00010576|SMil_00018995|SMil_00002795|SMil_00022357|SMil_00014396|SMil_00006857|SMil_00002853
[truncated: 3,656,421 more chars]
