# Supplementary material for: Transcriptomic analysis reveals the GRAS family genes respond to gibberellin in Salvia miltiorrhiza hairy roots
Source: BMC Genomics. 2020 Oct 27;21:727. doi: 10.1186/s12864-020-07119-3 (PMC7590604; doi:10.1186/s12864-020-07119-3)
Supplement: Supplementary file 7 — Additional file 7: Table S4. KEGG Pathwayenrichment of DEGs between CK and GA-treated hairy roots. (XLS 246 kb) [file 12864_2020_7119_MOESM7_ESM.xls]

##Databases: KEGG PATHWAY
##Statistical test method: hypergeometric test / Fisher's exact test
##FDR correction method: Benjamini and Hochberg
#Term	Database	ID	Input number	Background number	P-Value	Corrected P-Value	Input	KEGG_ID/KO	Entrez_ID	Hyperlink
Ribosome	KEGG PATHWAY	ath03010	217	360	0.001682626	0.201915166	SMil_00022646|SMil_00003037|SMil_00002613|SMil_00013518|SMil_00002750|SMil_00010296|SMil_00006883|SMil_00024177|SMil_00018336|SMil_00003237|SMil_00006091|SMil_00023401|SMil_00027921|SMil_00019046|SMil_00007775|SMil_00013706|SMil_00015426|SMil_00021763|SMil_00021065|SMil_00004116|SMil_00025302|SMil_00028633|SMil_00011748|SMil_00013262|SMil_00011925|SMil_00009949|Novel02072|Novel01259|SMil_00021396…	ath:AT3G05590|ath:AT5G02960|ath:AT3G05560|ath:AT1G04480|ath:AT1G74270|ath:AT2G21580|ath:AT5G39740|ath:AT5G61170|ath:AT1G27400|ath:AT5G58420|ath:AT3G09630|ath:AT2G05220|ath:AT4G18100|ath:AT3G44890|ath:AT4G34670|ath:AT3G16080|ath:AT5G10360|ath:AT3G44590|ath:AT1G74270|ath:AT1G74970|ath:AT3G52580|ath:AT4G16720|ath:AT2G18020|ath:AT5G60670|ath:AT4G00100|ath:AT2G47610|ath:AT2G31610|ath:AT1G16740|ath:AT1…	819725|831724|819722|839511|843767|816696|833970|836238|839630|835955|820120|815070|827535|823623|829619|820853|830900|823584|843767|843836|824424|827375|816314|836188|828167|819374|817719|838245|843569|816492|843397|819722|836238|827451|819323|827535|843767|837036|836188|820560|825123|835607|828817|824694|822403|843298|831724|825195|829619|816493|843298|833981|816493|817766|835796|816314|821787|…	http://www.genome.jp/kegg-bin/show_pathway?ath03010/ath:AT2G39390%09red/ath:AT4G18100%09red/ath:AT1G72370%09red/ath:AT1G05190%09red/ath:AT5G39740%09red/ath:AT3G55280%09red/ath:AT1G74970%09red/ath:AT3G53020%09red/ath:AT2G37190%09red/ath:AT3G57490%09red/ath:AT3G27830%09red/ath:AT4G23620%09red/ath:AT3G52580%09red/ath:AT1G77940%09red/ath:AT4G25890%09red/ath:AT4G31985%09red/ath:AT5G59240%09red/ath:AT2…
Carotenoid biosynthesis	KEGG PATHWAY	ath00906	27	29	0.007751168	0.378172312	SMil_00005553|SMil_00020437|SMil_00028050|SMil_00022546|SMil_00022547|SMil_00003235|SMil_00022548|SMil_00013874|SMil_00022581|SMil_00012134|SMil_00014987|Novel00729|SMil_00021340|SMil_00007970|SMil_00000394|SMil_00012969|SMil_00013355|SMil_00004702|SMil_00007313|SMil_00016246|SMil_00016247|SMil_00012708|SMil_00004437|SMil_00025219|SMil_00003717|SMil_00006807|SMil_00029535	ath:AT4G14210|ath:AT1G52340|ath:AT1G52340|ath:AT3G14440|ath:AT3G14440|ath:AT4G19170|ath:AT3G14440|ath:AT1G06820|ath:AT1G52340|ath:AT3G53130|ath:AT4G19230|ath:AT1G31800|ath:AT4G19170|ath:AT3G10230|ath:AT4G19230|ath:AT1G52340|ath:AT1G08550|ath:AT1G10830|ath:AT1G31800|ath:AT2G29090|ath:AT2G29090|ath:AT3G04870|ath:AT3G10230|ath:AT5G57030|ath:AT5G67030|ath:AT4G25700|ath:AT4G25700|	827061|841665|841665|820667|820667|827655|820667|837193|841665|824479|827663|840067|827655|820185|827663|841665|837377|837626|840067|817457|817457|819647|820185|835806|836838|828675|828675|	http://www.genome.jp/kegg-bin/show_pathway?ath00906/ath:AT4G19170%09red/ath:AT2G29090%09red/ath:AT1G31800%09red/ath:AT3G14440%09red/ath:AT3G53130%09red/ath:AT1G52340%09red/ath:AT5G67030%09red/ath:AT5G57030%09red/ath:AT1G10830%09red/ath:AT3G04870%09red/ath:AT1G06820%09red/ath:AT4G25700%09red/ath:AT4G14210%09red/ath:AT4G19230%09red/ath:AT1G08550%09red/ath:AT3G10230%09red
Biosynthesis of secondary metabolites	KEGG PATHWAY	ath01110	526	995	0.009454308	0.378172312	SMil_00000749|SMil_00022184|SMil_00026576|SMil_00012172|SMil_00000426|SMil_00009634|SMil_00025098|SMil_00003727|SMil_00014942|SMil_00004501|SMil_00003723|SMil_00005589|SMil_00028637|SMil_00012240|SMil_00014010|SMil_00011981|SMil_00013368|SMil_00013369|SMil_00011985|SMil_00021492|SMil_00027405|SMil_00000924|SMil_00018429|SMil_00014795|SMil_00020381|SMil_00018588|SMil_00001736|SMil_00001732|SMil_00…	ath:AT2G38280|ath:AT4G37990|ath:AT3G55360|ath:AT5G44640|ath:AT2G17570|ath:AT1G60550|ath:AT4G31500|ath:AT4G31500|ath:AT3G58790|ath:AT4G31500|ath:AT4G31500|ath:AT3G61510|ath:AT2G40890|ath:AT4G35260|ath:AT1G23190|ath:AT3G29360|ath:AT5G57260|ath:AT5G57260|ath:AT1G62940|ath:AT1G31230|ath:AT4G12290|ath:AT2G45790|ath:AT5G48930|ath:AT5G41670|ath:AT3G63410|ath:AT4G19010|ath:AT4G33680|ath:AT2G22780|ath:AT4…	818408|829955|824702|834493|816264|842350|829277|829277|825048|829277|829277|825324|818686|829679|838927|822594|835831|835831|842596|840011|826838|819187|834951|834169|825516|827639|829510|816808|829890|829933|828473|833613|843031|835105|824526|831150|820185|832126|829452|843982|837028|827655|820196|833613|829616|832042|824463|817589|824459|827440|830959|835480|835480|828728|825294|822590|836098|…	http://www.genome.jp/kegg-bin/show_pathway?ath01110/ath:AT5G16440%09red/ath:AT1G10070%09red/ath:AT2G23610%09red/ath:AT1G31800%09red/ath:AT3G10340%09red/ath:AT2G05710%09red/ath:AT4G31500%09red/ath:AT2G21730%09red/ath:AT3G02350%09red/ath:AT5G19040%09red/ath:AT4G33150%09red/ath:AT1G74260%09red/ath:AT4G23730%09red/ath:AT4G37970%09red/ath:AT5G25180%09red/ath:AT4G37870%09red/ath:AT2G26250%09red/ath:AT2…
Stilbenoid, diarylheptanoid and gingerol biosynthesis	KEGG PATHWAY	ath00945	47	64	0.012807282	0.384218471	SMil_00022833|SMil_00023370|SMil_00000170|SMil_00026288|SMil_00006882|SMil_00016492|SMil_00017658|SMil_00026146|SMil_00013388|SMil_00007040|SMil_00007041|SMil_00018512|SMil_00024363|SMil_00010058|SMil_00024176|SMil_00010061|SMil_00024524|SMil_00026365|SMil_00028636|SMil_00028637|SMil_00023369|SMil_00019824|SMil_00023773|SMil_00013368|SMil_00013369|SMil_00024737|SMil_00024738|SMil_00018429|SMil_00…	ath:AT5G04660|ath:AT3G26230|ath:AT5G48930|ath:AT4G34050|ath:AT3G26300|ath:AT5G48930|ath:AT4G37370|ath:AT2G40890|ath:AT4G37320|ath:AT5G36220|ath:AT4G37400|ath:AT3G52970|ath:AT3G26310|ath:AT5G48930|ath:AT3G26310|ath:AT4G26220|ath:AT4G26220|ath:AT3G26310|ath:AT2G40890|ath:AT2G40890|ath:AT3G26230|ath:AT4G37340|ath:AT4G37360|ath:AT5G57260|ath:AT5G57260|ath:AT3G52970|ath:AT3G52970|ath:AT5G48930|ath:AT5…	830343|822224|834951|829551|822234|834951|829891|818686|829887|833619|829894|824463|822235|834951|822235|828728|828728|822235|818686|818686|822224|829889|829890|835831|835831|824463|824463|834951|835831|817599|822222|843126|822222|822222|832589|822236|818686|843126|829551|822230|829551|834951|822230|822234|822234|822234|829891|	http://www.genome.jp/kegg-bin/show_pathway?ath00945/ath:AT5G48930%09red/ath:AT5G36220%09red/ath:AT3G26320%09red/ath:AT3G52970%09red/ath:AT4G34050%09red/ath:AT5G04660%09red/ath:AT1G67980%09red/ath:AT5G57260%09red/ath:AT4G37320%09red/ath:AT4G37340%09red/ath:AT4G37360%09red/ath:AT3G26230%09red/ath:AT2G40890%09red/ath:AT5G25180%09red/ath:AT3G26310%09red/ath:AT3G26270%09red/ath:AT3G26210%09red/ath:AT4…
Pyruvate metabolism	KEGG PATHWAY	ath00620	57	83	0.016564213	0.39754111	SMil_00000684|SMil_00022024|SMil_00027145|SMil_00017250|SMil_00017025|SMil_00027468|SMil_00003271|SMil_00017598|SMil_00019952|SMil_00024588|SMil_00006873|SMil_00017472|SMil_00009918|SMil_00004950|SMil_00004633|SMil_00010491|SMil_00021596|SMil_00006778|SMil_00028328|SMil_00004398|SMil_00012222|SMil_00005829|SMil_00011178|SMil_00004397|SMil_00000312|SMil_00025759|SMil_00013780|SMil_00012365|SMil_00…	ath:AT5G48230|ath:AT2G38040|ath:AT5G15530|ath:AT2G47510|ath:AT5G43330|ath:AT1G53240|ath:AT3G22960|ath:AT1G79750|ath:AT2G22780|ath:AT1G68750|ath:AT4G37870|ath:AT3G22960|ath:AT5G52920|ath:AT2G38040|ath:AT1G74040|ath:AT5G03860|ath:AT3G49160|ath:AT1G34430|ath:AT1G06130|ath:AT1G74040|ath:AT2G36580|ath:AT5G03370|ath:AT5G15530|ath:AT1G74040|ath:AT4G37870|ath:AT5G58330|ath:AT2G13560|ath:AT3G47520|ath:AT5…	834876|818382|831406|819364|834351|841757|821870|844314|816808|843206|829943|821870|835369|818382|843742|831690|824077|840346|837122|843742|818231|831859|831406|843742|829943|835945|815842|823906|834351|818382|824385|818944|818231|815842|827307|841765|842284|830758|818382|839429|827440|816808|818024|815842|835369|820723|818231|827440|831690|820951|835735|837330|844314|838431|818382|833497|833497|	http://www.genome.jp/kegg-bin/show_pathway?ath00620/ath:AT1G59900%09red/ath:AT3G14940%09red/ath:AT1G06130%09red/ath:AT2G34590%09red/ath:AT5G35360%09red/ath:AT3G47520%09red/ath:AT2G22780%09red/ath:AT5G03370%09red/ath:AT1G53240%09red/ath:AT3G49160%09red/ath:AT2G43430%09red/ath:AT1G18500%09red/ath:AT3G52200%09red/ath:AT1G79750%09red/ath:AT5G48230%09red/ath:AT5G08570%09red/ath:AT2G47510%09red/ath:AT5…
Propanoate metabolism	KEGG PATHWAY	ath00640	20	22	0.0237727	0.475453995	SMil_00000387|SMil_00000684|SMil_00001429|SMil_00027145|SMil_00004950|SMil_00003918|SMil_00004376|SMil_00011178|SMil_00026882|SMil_00001430|SMil_00021690|SMil_00028968|SMil_00020732|SMil_00004576|SMil_00020541|SMil_00011280|SMil_00026924|SMil_00022024|SMil_00004575|SMil_00016029	ath:AT4G31810|ath:AT5G48230|ath:AT4G17260|ath:AT5G15530|ath:AT2G38040|ath:AT2G14170|ath:AT4G31810|ath:AT5G15530|ath:AT5G08300|ath:AT4G17260|ath:AT1G06550|ath:AT2G38040|ath:AT2G20420|ath:AT5G35360|ath:AT4G04320|ath:AT2G38040|ath:AT2G38040|ath:AT2G38040|ath:AT5G35360|ath:AT2G20420|	829310|834876|827440|831406|818382|815903|829310|831406|830726|827440|837166|818382|816561|833497|825752|818382|818382|818382|833497|816561|	http://www.genome.jp/kegg-bin/show_pathway?ath00640/ath:AT4G31810%09red/ath:AT4G04320%09red/ath:AT2G20420%09red/ath:AT4G17260%09red/ath:AT5G08300%09red/ath:AT5G15530%09red/ath:AT1G06550%09red/ath:AT5G48230%09red/ath:AT5G35360%09red/ath:AT2G38040%09red/ath:AT2G14170%09red
Protein processing in endoplasmic reticulum	KEGG PATHWAY	ath04141	128	220	0.027907239	0.478409809	SMil_00015709|SMil_00003504|SMil_00014261|SMil_00027680|SMil_00026287|SMil_00006316|SMil_00018160|SMil_00010057|SMil_00024154|SMil_00008460|SMil_00013909|SMil_00011619|SMil_00010828|SMil_00012096|SMil_00004423|Novel02073|SMil_00024940|SMil_00028923|SMil_00028924|SMil_00019693|SMil_00001631|SMil_00014598|SMil_00000438|SMil_00023472|SMil_00023474|SMil_00008345|SMil_00009210|SMil_00001049|SMil_00007…	ath:AT5G28540|ath:AT1G54050|ath:AT2G30050|ath:AT3G12580|ath:AT4G24280|ath:AT3G02540|ath:AT5G52640|ath:AT3G02540|ath:AT3G12580|ath:AT4G34470|ath:AT5G14030|ath:AT1G64230|ath:AT1G08450|ath:AT4G04210|ath:AT5G03340|ath:AT3G18860|ath:AT3G54130|ath:AT5G59720|ath:AT5G59720|ath:AT1G72280|ath:AT4G02080|ath:AT3G12580|ath:AT5G37670|ath:AT1G56340|ath:AT1G56340|ath:AT1G30000|ath:AT3G44110|ath:AT3G60540|ath:AT5…	832950|841843|817556|820438|828531|821195|835341|821195|820438|829598|831251|842728|837365|825736|831870|821419|824580|836093|836093|843560|827368|820438|833746|842087|842087|839879|823531|825225|835218|836504|835341|823768|836093|825648|840312|844087|821419|838513|828881|827367|826616|817986|825225|838779|819360|842728|835341|823531|824972|816175|825110|819906|832086|825648|825110|824661|835341|…	http://www.genome.jp/kegg-bin/show_pathway?ath04141/ath:AT4G02570%09red/ath:AT1G50670%09red/ath:AT4G27670%09red/ath:AT1G07400%09red/ath:AT2G47970%09red/ath:AT3G60540%09red/ath:AT1G72280%09red/ath:AT1G08450%09red/ath:AT5G43670%09red/ath:AT3G44110%09red/ath:AT3G46230%09red/ath:AT5G51440%09red/ath:AT5G52640%09red/ath:AT2G16740%09red/ath:AT5G28540%09red/ath:AT1G30000%09red/ath:AT5G43710%09red/ath:AT3…
Fatty acid biosynthesis	KEGG PATHWAY	ath00061	29	40	0.048293812	0.713043649	SMil_00027145|SMil_00010979|SMil_00017674|SMil_00016599|SMil_00002129|SMil_00010177|SMil_00019125|SMil_00004950|SMil_00026413|SMil_00012139|SMil_00018651|SMil_00019622|SMil_00011530|SMil_00015506|SMil_00000121|SMil_00011280|SMil_00020087|SMil_00014523|SMil_00002119|SMil_00021842|SMil_00019859|SMil_00022024|SMil_00028968|SMil_00004145|SMil_00001574|SMil_00011178|SMil_00026924|SMil_00004576|SMil_00…	ath:AT5G15530|ath:AT1G62640|ath:AT1G62640|ath:AT1G77590|ath:AT2G04540|ath:AT2G43710|ath:AT1G08510|ath:AT2G38040|ath:AT4G23850|ath:AT1G08510|ath:AT2G05990|ath:AT1G62640|ath:AT1G08510|ath:AT4G11030|ath:AT2G47240|ath:AT2G38040|ath:AT5G27600|ath:AT5G46290|ath:AT1G74960|ath:AT4G23850|ath:AT1G74960|ath:AT2G38040|ath:AT2G38040|ath:AT1G62640|ath:AT2G22230|ath:AT5G15530|ath:AT2G38040|ath:AT5G35360|ath:AT5…	831406|842561|842561|844094|814996|818973|837372|818382|828484|837372|815152|842561|837372|826704|819337|818382|832820|834671|843835|828484|843835|818382|818382|842561|816756|831406|818382|833497|833497|	http://www.genome.jp/kegg-bin/show_pathway?ath00061/ath:AT2G43710%09red/ath:AT5G27600%09red/ath:AT1G62640%09red/ath:AT4G23850%09red/ath:AT2G04540%09red/ath:AT5G15530%09red/ath:AT2G47240%09red/ath:AT5G35360%09red/ath:AT1G77590%09red/ath:AT5G46290%09red/ath:AT1G08510%09red/ath:AT2G38040%09red/ath:AT2G05990%09red/ath:AT2G22230%09red/ath:AT4G11030%09red/ath:AT1G74960%09red
Phenylpropanoid biosynthesis	KEGG PATHWAY	ath00940	90	154	0.053478274	0.713043649	SMil_00030369|SMil_00028051|SMil_00026288|SMil_00022184|SMil_00027689|SMil_00010118|SMil_00020865|SMil_00026281|SMil_00010058|SMil_00018535|SMil_00028636|SMil_00028637|SMil_00012471|SMil_00005528|SMil_00016972|SMil_00011985|SMil_00005680|SMil_00015223|SMil_00018429|SMil_00008580|SMil_00012921|SMil_00018588|SMil_00015785|SMil_00025480|SMil_00022185|SMil_00026445|SMil_00019510|SMil_00019885|SMil_00…	ath:AT5G05340|ath:AT1G14550|ath:AT4G34050|ath:AT4G37990|ath:AT5G20950|ath:AT5G20950|ath:AT1G05260|ath:AT5G54160|ath:AT5G48930|ath:AT4G37990|ath:AT2G40890|ath:AT2G40890|ath:AT5G67400|ath:AT2G41480|ath:AT5G05340|ath:AT1G62940|ath:AT5G05340|ath:AT4G37990|ath:AT5G48930|ath:AT3G47000|ath:AT3G50740|ath:AT4G19010|ath:AT4G22100|ath:AT4G34050|ath:AT4G37990|ath:AT4G37990|ath:AT5G05340|ath:AT2G37040|ath:AT2…	830416|838017|829551|829955|832220|832220|837028|835504|834951|829955|818686|818686|836876|818746|830416|842596|830416|829955|834951|823853|824238|827639|828299|829551|829955|829955|830416|818280|818280|832220|831263|824238|829955|829955|834493|828728|817967|829779|820196|824493|816710|843498|828728|843126|818686|825864|843126|829551|829955|821314|829779|837028|818280|829955|838017|834951|838017|…	http://www.genome.jp/kegg-bin/show_pathway?ath00940/ath:AT1G65060%09red/ath:AT5G54160%09red/ath:AT5G48930%09red/ath:AT3G21240%09red/ath:AT4G34050%09red/ath:AT5G66390%09red/ath:AT1G67980%09red/ath:AT4G05160%09red/ath:AT3G10340%09red/ath:AT5G42180%09red/ath:AT4G22100%09red/ath:AT5G67400%09red/ath:AT3G53260%09red/ath:AT3G24503%09red/ath:AT2G21730%09red/ath:AT1G05260%09red/ath:AT4G37970%09red/ath:AT1…
Galactose metabolism	KEGG PATHWAY	ath00052	36	55	0.07322007	0.816553571	SMil_00028202|SMil_00010938|SMil_00028170|SMil_00009859|SMil_00018187|SMil_00013983|SMil_00008640|SMil_00008765|SMil_00005900|SMil_00022120|SMil_00000491|SMil_00028188|SMil_00001136|SMil_00004611|SMil_00003708|SMil_00002936|SMil_00026080|SMil_00021068|Novel00428|SMil_00014010|SMil_00012477|SMil_00017116|SMil_00015897|SMil_00008568|SMil_00024678|SMil_00019811|SMil_00013992|SMil_00009574|SMil_00017…	ath:AT2G36190|ath:AT3G57520|ath:AT3G56310|ath:AT2G47180|ath:AT3G13790|ath:AT4G01970|ath:AT5G17310|ath:AT3G57520|ath:AT5G08380|ath:AT3G56310|ath:AT4G26270|ath:AT3G47800|ath:AT3G57520|ath:AT1G62660|ath:AT3G13790|ath:AT3G47800|ath:AT4G26270|ath:AT2G47180|ath:AT3G56310|ath:AT1G23190|ath:AT5G20250|ath:AT5G47810|ath:AT3G57520|ath:AT1G56600|ath:AT4G29220|ath:AT1G50460|ath:AT3G45940|ath:AT5G11720|ath:AT1…	818191|824919|824798|819331|820591|828186|831596|824919|830736|824798|828733|823934|824919|842563|820591|823934|828733|819331|824798|838927|832147|834832|824919|842114|829043|841468|823737|831044|837834|842023|831596|842563|818191|828733|820591|835257|	http://www.genome.jp/kegg-bin/show_pathway?ath00052/ath:AT1G23190%09red/ath:AT5G17310%09red/ath:AT2G47180%09red/ath:AT4G26270%09red/ath:AT4G29220%09red/ath:AT4G01970%09red/ath:AT1G50460%09red/ath:AT5G51820%09red/ath:AT3G45940%09red/ath:AT5G20250%09red/ath:AT1G62660%09red/ath:AT5G11720%09red/ath:AT2G36190%09red/ath:AT1G12780%09red/ath:AT3G47800%09red/ath:AT3G13790%09red/ath:AT3G56310%09red/ath:AT5…
Glycosphingolipid biosynthesis - globo series	KEGG PATHWAY	ath00603	9	9	0.084091524	0.816553571	SMil_00015867|SMil_00005900|Novel00428|SMil_00015558|SMil_00018257|SMil_00001005|SMil_00014364|SMil_00028170|SMil_00022120	ath:AT3G55260|ath:AT5G08380|ath:AT3G56310|ath:AT1G61050|ath:AT1G05590|ath:AT2G38150|ath:AT1G65590|ath:AT3G56310|ath:AT3G56310|	824692|830736|824798|842396|837064|818393|842871|824798|824798|	http://www.genome.jp/kegg-bin/show_pathway?ath00603/ath:AT2G38150%09red/ath:AT3G55260%09red/ath:AT5G08380%09red/ath:AT1G05590%09red/ath:AT1G61050%09red/ath:AT3G56310%09red/ath:AT1G65590%09red
Riboflavin metabolism	KEGG PATHWAY	ath00740	9	9	0.084091524	0.816553571	SMil_00007044|SMil_00019176|SMil_00025530|Novel01306|SMil_00005282|SMil_00025545|SMil_00025642|SMil_00026164|SMil_00015645	ath:AT5G64300|ath:AT2G44050|ath:AT2G20690|ath:AT5G64300|ath:AT4G21470|ath:AT2G42070|ath:AT4G20960|ath:AT5G59750|ath:AT2G20690|	836551|819010|816597|836551|828232|818807|827843|836096|816597|	http://www.genome.jp/kegg-bin/show_pathway?ath00740/ath:AT4G20960%09red/ath:AT5G59750%09red/ath:AT4G21470%09red/ath:AT2G44050%09red/ath:AT2G42070%09red/ath:AT5G64300%09red/ath:AT2G20690%09red
ABC transporters	KEGG PATHWAY	ath02010	18	24	0.08845997	0.816553571	SMil_00000836|SMil_00000837|SMil_00001054|SMil_00015239|Novel00826|SMil_00021209|SMil_00009650|SMil_00005657|SMil_00015518|SMil_00001025|SMil_00002175|SMil_00020066|SMil_00001053|SMil_00015238|SMil_00017134|Novel00916|SMil_00018307|SMil_00018186	ath:AT2G36910|ath:AT2G36910|ath:AT1G02520|ath:AT1G02520|ath:AT3G28380|ath:AT1G02520|ath:AT3G28345|ath:AT3G55320|ath:AT3G28345|ath:AT1G28010|ath:AT3G28860|ath:AT2G47000|ath:AT1G02520|ath:AT3G62150|ath:AT3G28860|ath:AT1G02520|ath:AT1G02520|ath:AT2G47000|	818265|818265|839353|839353|822467|839353|822463|824698|822463|839694|822519|819314|839353|825388|822519|839353|839353|819314|	http://www.genome.jp/kegg-bin/show_pathway?ath02010/ath:AT3G62150%09red/ath:AT2G36910%09red/ath:AT3G28860%09red/ath:AT2G47000%09red/ath:AT1G02520%09red/ath:AT3G55320%09red/ath:AT3G28345%09red/ath:AT3G28380%09red/ath:AT1G28010%09red
Phagosome	KEGG PATHWAY	ath04145	51	86	0.105171099	0.81911444	SMil_00015096|SMil_00015095|SMil_00021384|SMil_00011998|SMil_00005985|SMil_00011480|Novel01368|SMil_00028873|SMil_00002242|SMil_00025576|SMil_00013834|SMil_00019484|SMil_00023472|SMil_00019702|SMil_00002822|SMil_00010828|SMil_00004460|SMil_00014615|Novel03482|SMil_00004650|SMil_00001464|SMil_00001465|SMil_00003556|Novel00981|SMil_00005583|SMil_00014845|SMil_00027290|SMil_00017143|SMil_00016871|SM…	ath:AT1G75780|ath:AT5G23860|ath:AT1G75630|ath:AT5G12250|ath:AT4G14960|ath:AT2G34250|ath:AT3G60540|ath:AT5G23860|ath:AT1G64200|ath:AT4G28950|ath:AT5G46860|ath:AT1G71010|ath:AT1G56340|ath:AT1G19910|ath:AT5G46860|ath:AT1G08450|ath:AT1G12840|ath:AT1G20010|ath:AT1G09210|ath:AT5G19780|ath:AT5G44340|ath:AT5G23860|ath:AT4G39080|ath:AT5G60460|ath:AT4G14960|ath:AT2G28520|ath:AT4G28950|ath:AT1G78900|ath:AT4…	843911|832451|843898|831100|827154|817986|825225|832451|842725|829016|834730|843440|842087|838579|834730|837365|837840|838590|837441|832098|834459|832451|830063|836167|827154|817400|829016|844228|829654|829654|835622|816290|838880|827154|841658|837840|842087|831100|841425|825225|841599|827154|839805|838590|837365|840326|825042|836408|837840|829016|836408|	http://www.genome.jp/kegg-bin/show_pathway?ath04145/ath:AT3G60540%09red/ath:AT5G46860%09red/ath:AT1G08450%09red/ath:AT4G39080%09red/ath:AT1G75780%09red/ath:AT5G12250%09red/ath:AT4G14960%09red/ath:AT2G28520%09red/ath:AT1G52280%09red/ath:AT1G19910%09red/ath:AT5G23860%09red/ath:AT1G78900%09red/ath:AT1G22740%09red/ath:AT1G50010%09red/ath:AT1G20010%09red/ath:AT1G29310%09red/ath:AT5G44340%09red/ath:AT1…
Plant-pathogen interaction	KEGG PATHWAY	ath04626	91	164	0.106490869	0.81911444	SMil_00022509|SMil_00013377|SMil_00020419|SMil_00014418|SMil_00008294|SMil_00016835|SMil_00029939|SMil_00022278|Novel01431|SMil_00018160|SMil_00005665|SMil_00022585|SMil_00012651|SMil_00011062|SMil_00026360|SMil_00015300|SMil_00007819|SMil_00015141|SMil_00005684|SMil_00014098|SMil_00001920|SMil_00024637|SMil_00025154|SMil_00016070|SMil_00006809|SMil_00006808|SMil_00001120|SMil_00020539|SMil_00018…	ath:AT3G03000|ath:AT3G43810|ath:AT3G25600|ath:AT4G04720|ath:AT2G38470|ath:AT4G01370|ath:AT4G01250|ath:AT2G38470|ath:AT3G07040|ath:AT5G52640|ath:AT5G20480|ath:AT4G20780|ath:AT5G23580|ath:AT2G24610|ath:AT5G53130|ath:AT3G20410|ath:AT3G07040|ath:AT3G62220|ath:AT5G47910|ath:AT2G17890|ath:AT3G43810|ath:AT3G03430|ath:AT4G01370|ath:AT2G38470|ath:AT5G52640|ath:AT5G52640|ath:AT2G26250|ath:AT3G21630|ath:AT1…	821161|823492|822147|825807|818429|828151|827896|818429|819889|835341|832170|827826|832424|816997|835393|821586|819889|825395|834842|816299|823492|821255|828151|818429|835341|835341|817165|821717|844385|823963|832170|829159|821865|828465|835726|821717|835179|819889|827896|835905|821676|835341|816235|843813|832065|824920|819889|817372|816061|822098|832170|829480|821586|823492|819968|826409|822098|…	http://www.genome.jp/kegg-bin/show_pathway?ath04626/ath:AT2G15680%09red/ath:AT5G47910%09red/ath:AT5G19450%09red/ath:AT2G28260%09red/ath:AT1G18210%09red/ath:AT2G17290%09red/ath:AT3G21220%09red/ath:AT3G24110%09red/ath:AT5G52640%09red/ath:AT3G21630%09red/ath:AT3G03000%09red/ath:AT1G76650%09red/ath:AT2G38470%09red/ath:AT4G30360%09red/ath:AT1G18890%09red/ath:AT3G48080%09red/ath:AT1G80460%09red/ath:AT5…
Fatty acid metabolism	KEGG PATHWAY	ath01212	44	73	0.109215259	0.81911444	SMil_00000684|SMil_00027145|SMil_00010979|SMil_00017674|SMil_00001574|SMil_00016599|SMil_00013878|SMil_00002129|SMil_00010177|SMil_00019125|SMil_00004950|SMil_00026413|SMil_00012139|SMil_00018651|SMil_00022024|SMil_00019622|SMil_00023871|SMil_00011530|SMil_00015506|SMil_00000121|SMil_00011280|SMil_00020087|SMil_00025385|SMil_00014523|SMil_00002119|SMil_00021842|SMil_00022001|SMil_00019859|SMil_00…	ath:AT5G48230|ath:AT5G15530|ath:AT1G62640|ath:AT1G62640|ath:AT2G22230|ath:AT1G77590|ath:AT3G55360|ath:AT2G04540|ath:AT2G43710|ath:AT1G08510|ath:AT2G38040|ath:AT4G23850|ath:AT1G08510|ath:AT2G05990|ath:AT2G38040|ath:AT1G62640|ath:AT5G65110|ath:AT1G08510|ath:AT4G11030|ath:AT2G47240|ath:AT2G38040|ath:AT5G27600|ath:AT3G51840|ath:AT5G46290|ath:AT1G74960|ath:AT4G23850|ath:AT2G33150|ath:AT1G74960|ath:AT3…	834876|831406|842561|842561|816756|844094|824702|814996|818973|837372|818382|828484|837372|815152|818382|842561|836635|837372|826704|819337|818382|832820|824347|834671|843835|828484|817876|843835|825205|817548|818382|824347|829220|830912|836098|827381|842561|829220|831406|824702|843098|818382|833497|833497|	http://www.genome.jp/kegg-bin/show_pathway?ath01212/ath:AT4G30950%09red/ath:AT5G15530%09red/ath:AT3G55360%09red/ath:AT5G35360%09red/ath:AT4G16760%09red/ath:AT1G08510%09red/ath:AT2G47240%09red/ath:AT2G05990%09red/ath:AT2G22230%09red/ath:AT2G29980%09red/ath:AT5G59770%09red/ath:AT5G48230%09red/ath:AT3G51840%09red/ath:AT1G67730%09red/ath:AT1G77590%09red/ath:AT5G65110%09red/ath:AT4G11030%09red/ath:AT3…
Brassinosteroid biosynthesis	KEGG PATHWAY	ath00905	7	8	0.169344373	0.999999896	SMil_00022310|SMil_00010663|SMil_00000982|SMil_00026090|SMil_00024129|SMil_00021095|SMil_00003188	ath:AT5G05690|ath:AT2G26710|ath:AT2G26710|ath:AT3G50660|ath:AT5G05690|ath:AT2G26710|ath:AT3G30180|	830453|817212|817212|824229|830453|817212|822709|	http://www.genome.jp/kegg-bin/show_pathway?ath00905/ath:AT2G26710%09red/ath:AT3G30180%09red/ath:AT3G50660%09red/ath:AT5G05690%09red
Sphingolipid metabolism	KEGG PATHWAY	ath00600	17	26	0.179062416	0.999999896	SMil_00012693|SMil_00002149|Novel00428|SMil_00005475|SMil_00005474|SMil_00004459|SMil_00024855|SMil_00028170|SMil_00021493|SMil_00005900|SMil_00011412|SMil_00009730|SMil_00014333|SMil_00022120|SMil_00001230|SMil_00014055|SMil_00003997	ath:AT4G04930|ath:AT1G14290|ath:AT3G56310|ath:AT1G69640|ath:AT1G69640|ath:AT5G23670|ath:AT2G38010|ath:AT3G56310|ath:AT5G49900|ath:AT5G08380|ath:AT5G23670|ath:AT4G22330|ath:AT4G22330|ath:AT3G56310|ath:AT1G27980|ath:AT4G21540|ath:AT3G24180|	825832|837990|824798|843300|843300|832432|818379|824798|835053|830736|832432|828328|828328|824798|839691|828239|822004|	http://www.genome.jp/kegg-bin/show_pathway?ath00600/ath:AT4G04930%09red/ath:AT1G14290%09red/ath:AT4G22330%09red/ath:AT5G23670%09red/ath:AT5G08380%09red/ath:AT1G27980%09red/ath:AT3G24180%09red/ath:AT1G69640%09red/ath:AT5G49900%09red/ath:AT3G56310%09red/ath:AT2G38010%09red/ath:AT4G21540%09red
Carbon fixation in photosynthetic organisms	KEGG PATHWAY	ath00710	39	69	0.198221068	0.999999896	SMil_00011974|SMil_00005750|SMil_00005557|SMil_00017025|SMil_00003254|SMil_00017021|SMil_00021454|SMil_00014226|SMil_00017598|SMil_00024588|SMil_00022237|SMil_00008485|SMil_00023070|SMil_00004526|SMil_00000559|SMil_00006738|SMil_00013762|SMil_00000312|SMil_00025759|SMil_00013780|SMil_00013641|SMil_00004759|SMil_00020350|SMil_00006873|SMil_00022823|Novel02053|SMil_00013642|SMil_00011252|SMil_00002…	ath:AT5G64380|ath:AT1G13440|ath:AT3G12780|ath:AT5G43330|ath:AT3G55440|ath:AT2G01290|ath:AT5G11520|ath:AT1G17290|ath:AT1G79750|ath:AT1G68750|ath:AT3G01850|ath:AT3G01850|ath:AT1G42970|ath:AT5G11520|ath:AT2G21170|ath:AT3G52930|ath:AT1G43670|ath:AT4G37870|ath:AT5G58330|ath:AT2G13560|ath:AT2G45290|ath:AT5G43330|ath:AT1G16300|ath:AT4G37870|ath:AT3G04120|ath:AT2G13560|ath:AT2G45290|ath:AT2G30970|ath:AT1…	836559|837904|820461|834351|824710|814657|831024|838301|844314|843206|821068|821068|840895|831024|816652|824459|840953|829943|835945|815842|819137|834351|838199|829943|819567|815842|819137|817648|841765|819639|816808|823906|816808|837904|820723|819567|844314|815842|841757|	http://www.genome.jp/kegg-bin/show_pathway?ath00710/ath:AT3G14940%09red/ath:AT3G52930%09red/ath:AT1G13440%09red/ath:AT5G11520%09red/ath:AT1G16300%09red/ath:AT3G04120%09red/ath:AT1G42970%09red/ath:AT3G47520%09red/ath:AT2G22780%09red/ath:AT1G53240%09red/ath:AT1G79750%09red/ath:AT2G21170%09red/ath:AT2G01290%09red/ath:AT5G58330%09red/ath:AT3G55440%09red/ath:AT3G12780%09red/ath:AT1G17290%09red/ath:AT2…
Glycosaminoglycan degradation	KEGG PATHWAY	ath00531	6	7	0.20628712	0.999999896	SMil_00015867|SMil_00018257|SMil_00014364|SMil_00007990|SMil_00016013|SMil_00010619	ath:AT3G55260|ath:AT1G05590|ath:AT1G65590|ath:AT5G13690|ath:AT5G13690|ath:AT5G13690|	824692|837064|842871|831214|831214|831214|	http://www.genome.jp/kegg-bin/show_pathway?ath00531/ath:AT5G13690%09red/ath:AT1G65590%09red/ath:AT1G05590%09red/ath:AT3G55260%09red
Glycerolipid metabolism	KEGG PATHWAY	ath00561	30	52	0.210689132	0.999999896	SMil_00023232|SMil_00028871|SMil_00011180|SMil_00018458|SMil_00024837|SMil_00026283|SMil_00005900|SMil_00008461|SMil_00014900|SMil_00024057|SMil_00020233|Novel00428|SMil_00028287|SMil_00005763|SMil_00028170|SMil_00027698|SMil_00022120|SMil_00015045|SMil_00003088|SMil_00014234|SMil_00008996|SMil_00024395|SMil_00016643|SMil_00012915|SMil_00004605|SMil_00028038|SMil_00027180|SMil_00027565|SMil_00025…	ath:AT3G18850|ath:AT1G06520|ath:AT5G07920|ath:AT1G80460|ath:AT5G07920|ath:AT5G01220|ath:AT5G08380|ath:AT4G00400|ath:AT2G38110|ath:AT5G01220|ath:AT2G38110|ath:AT3G56310|ath:AT3G57650|ath:AT3G57650|ath:AT3G56310|ath:AT3G11430|ath:AT3G56310|ath:AT4G00550|ath:AT5G20410|ath:AT4G31780|ath:AT2G20900|ath:AT1G32200|ath:AT1G12640|ath:AT1G63050|ath:AT1G48430|ath:AT1G06520|ath:AT2G38110|ath:AT3G11670|ath:AT5…	821418|837163|830686|844385|830686|831888|830736|828140|818389|831888|818389|824798|824934|824934|824798|820316|824798|827960|832163|829306|816624|840112|837820|842608|841264|837163|818389|820339|830686|837163|	http://www.genome.jp/kegg-bin/show_pathway?ath00561/ath:AT1G80460%09red/ath:AT1G06520%09red/ath:AT1G63050%09red/ath:AT5G01220%09red/ath:AT4G00400%09red/ath:AT1G32200%09red/ath:AT4G31780%09red/ath:AT3G11430%09red/ath:AT5G08380%09red/ath:AT3G18850%09red/ath:AT3G57650%09red/ath:AT1G12640%09red/ath:AT2G38110%09red/ath:AT4G00550%09red/ath:AT3G56310%09red/ath:AT2G20900%09red/ath:AT3G11670%09red/ath:AT5…
Ubiquinone and other terpenoid-quinone biosynthesis	KEGG PATHWAY	ath00130	19	32	0.246739441	0.999999896	SMil_00015702|SMil_00010973|SMil_00019640|SMil_00004892|SMil_00002851|SMil_00004212|SMil_00011985|SMil_00029731|SMil_00009634|SMil_00016012|SMil_00020381|SMil_00024510|SMil_00025707|SMil_00024924|SMil_00018588|SMil_00024925|SMil_00000716|SMil_00009529|SMil_00004277	ath:AT1G06570|ath:AT2G18950|ath:AT5G57300|ath:AT4G05160|ath:AT5G36160|ath:AT1G23360|ath:AT1G62940|ath:AT1G65060|ath:AT1G60550|ath:AT1G65060|ath:AT3G63410|ath:AT1G60600|ath:AT3G21240|ath:AT5G53970|ath:AT4G19010|ath:AT5G53970|ath:AT2G30490|ath:AT5G36160|ath:AT1G64970|	837168|816412|835835|825864|833613|838945|842596|842814|842350|842814|825516|842354|821678|835480|827639|835480|817599|833613|842805|	http://www.genome.jp/kegg-bin/show_pathway?ath00130/ath:AT2G30490%09red/ath:AT1G65060%09red/ath:AT2G18950%09red/ath:AT5G36160%09red/ath:AT3G21240%09red/ath:AT1G60550%09red/ath:AT5G57300%09red/ath:AT1G06570%09red/ath:AT1G62940%09red/ath:AT4G19010%09red/ath:AT1G60600%09red/ath:AT1G64970%09red/ath:AT4G05160%09red/ath:AT5G53970%09red/ath:AT1G23360%09red/ath:AT3G63410%09red
Carbon metabolism	KEGG PATHWAY	ath01200	123	243	0.252557332	0.999999896	SMil_00005750|SMil_00021454|SMil_00006255|SMil_00017472|SMil_00004950|SMil_00007576|SMil_00006738|SMil_00012365|SMil_00006397|SMil_00013780|SMil_00004759|SMil_00012240|SMil_00006873|SMil_00017116|SMil_00014256|SMil_00002051|SMil_00014795|SMil_00015023|SMil_00019952|SMil_00010209|SMil_00001732|SMil_00018509|SMil_00027443|SMil_00012373|SMil_00011178|SMil_00019458|SMil_00013779|SMil_00011974|SMil_00…	ath:AT1G13440|ath:AT5G11520|ath:AT3G25530|ath:AT3G22960|ath:AT2G38040|ath:AT1G74030|ath:AT3G52930|ath:AT3G47520|ath:AT5G56760|ath:AT2G13560|ath:AT5G43330|ath:AT4G35260|ath:AT4G37870|ath:AT5G47810|ath:AT5G42250|ath:AT1G53310|ath:AT5G41670|ath:AT5G22620|ath:AT2G22780|ath:AT2G44160|ath:AT2G22780|ath:AT3G10050|ath:AT1G12230|ath:AT5G26780|ath:AT5G15530|ath:AT5G08570|ath:AT2G13560|ath:AT5G64380|ath:AT5…	837904|831024|822139|821870|818382|843741|824459|823906|835778|815842|834351|829679|829943|834832|834230|841765|834169|832325|816808|819022|816808|820166|837776|832736|831406|830758|815842|836559|831406|834351|814657|838301|819042|831330|821163|828733|815903|831024|825317|837733|840953|831150|834076|819567|834076|838352|817648|818382|816180|839429|831690|831150|816561|820951|835735|821482|820461|…	http://www.genome.jp/kegg-bin/show_pathway?ath01200/ath:AT5G15530%09red/ath:AT1G16300%09red/ath:AT3G04120%09red/ath:AT4G35260%09red/ath:AT4G29220%09red/ath:AT3G50520%09red/ath:AT1G53240%09red/ath:AT4G26910%09red/ath:AT2G05710%09red/ath:AT2G36530%09red/ath:AT5G08570%09red/ath:AT1G22170%09red/ath:AT1G18640%09red/ath:AT1G17650%09red/ath:AT1G09780%09red/ath:AT5G43330%09red/ath:AT1G11860%09red/ath:AT4…
Glycolysis / Gluconeogenesis	KEGG PATHWAY	ath00010	59	112	0.253179926	0.999999896	SMil_00011974|SMil_00021954|SMil_00005557|SMil_00003254|SMil_00015743|SMil_00003271|SMil_00011088|SMil_00021292|SMil_00020807|SMil_00013501|SMil_00005927|SMil_00005750|SMil_00017472|SMil_00009918|SMil_00019632|SMil_00021596|SMil_00006778|SMil_00028188|SMil_00012222|SMil_00004219|SMil_00007576|SMil_00000491|SMil_00006738|SMil_00013762|SMil_00000312|SMil_00015366|SMil_00011075|SMil_00022823|SMil_00…	ath:AT5G64380|ath:AT1G22170|ath:AT3G12780|ath:AT3G55440|ath:AT4G33070|ath:AT3G22960|ath:AT4G33070|ath:AT3G52200|ath:AT3G50520|ath:AT3G16950|ath:AT1G77120|ath:AT1G13440|ath:AT3G22960|ath:AT5G52920|ath:AT3G04120|ath:AT3G49160|ath:AT1G34430|ath:AT3G47800|ath:AT2G36580|ath:AT2G36580|ath:AT1G74030|ath:AT4G26270|ath:AT3G52930|ath:AT1G43670|ath:AT4G37870|ath:AT1G09780|ath:AT4G26270|ath:AT3G04120|ath:AT4…	836559|838822|820461|824710|829444|821870|829444|824385|824216|820951|844047|837904|821870|835369|819567|824077|840346|823934|818231|818231|843741|828733|824459|840953|829943|837507|828733|819567|828733|838199|818226|836785|838927|834832|829444|834230|832545|829043|841468|832325|842284|839429|827440|837904|844047|818024|828473|835369|825334|816652|818231|827440|823934|829444|835735|835257|827307|…	http://www.genome.jp/kegg-bin/show_pathway?ath00010/ath:AT1G59900%09red/ath:AT3G52930%09red/ath:AT1G13440%09red/ath:AT1G23190%09red/ath:AT2G34590%09red/ath:AT1G16300%09red/ath:AT3G04120%09red/ath:AT4G26270%09red/ath:AT4G29220%09red/ath:AT3G50520%09red/ath:AT5G22620%09red/ath:AT3G61610%09red/ath:AT1G50460%09red/ath:AT2G36530%09red/ath:AT3G52200%09red/ath:AT5G51820%09red/ath:AT5G24760%09red/ath:AT2…
Glucosinolate biosynthesis	KEGG PATHWAY	ath00966	12	19	0.261744865	0.999999896	SMil_00003727|SMil_00021391|SMil_00001969|SMil_00025100|SMil_00007706|SMil_00021227|SMil_00025098|SMil_00006253|SMil_00004501|SMil_00003723|SMil_00024491|SMil_00010004	ath:AT4G31500|ath:AT5G05260|ath:AT1G10070|ath:AT4G31500|ath:AT4G31500|ath:AT4G31500|ath:AT4G31500|ath:AT4G31500|ath:AT4G31500|ath:AT4G31500|ath:AT4G31500|ath:AT4G31500|	829277|830408|837543|829277|829277|829277|829277|829277|829277|829277|829277|829277|	http://www.genome.jp/kegg-bin/show_pathway?ath00966/ath:AT4G31500%09red/ath:AT5G05260%09red/ath:AT1G10070%09red
alpha-Linolenic acid metabolism	KEGG PATHWAY	ath00592	19	33	0.279150393	0.999999896	SMil_00013199|SMil_00024152|SMil_00021467|SMil_00025385|SMil_00005874|SMil_00024374|SMil_00007851|SMil_00024512|SMil_00024511|SMil_00024799|SMil_00009403|SMil_00023871|SMil_00009405|SMil_00022001|SMil_00005927|SMil_00009404|SMil_00027098|SMil_00024760|SMil_00004108	ath:AT1G72520|ath:AT2G06925|ath:AT1G77120|ath:AT3G51840|ath:AT4G16760|ath:AT3G25770|ath:AT1G67560|ath:AT1G20510|ath:AT1G20510|ath:AT1G13280|ath:AT1G76680|ath:AT5G65110|ath:AT1G76680|ath:AT2G33150|ath:AT1G77120|ath:AT1G76680|ath:AT3G51840|ath:AT1G76690|ath:AT5G42650|	843584|815261|844047|824347|827381|822168|843077|838639|838639|837888|844001|836635|844001|817876|844047|844001|824347|844002|834273|	http://www.genome.jp/kegg-bin/show_pathway?ath00592/ath:AT1G13280%09red/ath:AT2G06925%09red/ath:AT3G25770%09red/ath:AT1G67560%09red/ath:AT5G42650%09red/ath:AT1G77120%09red/ath:AT3G51840%09red/ath:AT4G16760%09red/ath:AT2G33150%09red/ath:AT1G76680%09red/ath:AT1G72520%09red/ath:AT1G76690%09red/ath:AT5G65110%09red/ath:AT1G20510%09red
Phenylalanine, tyrosine and tryptophan biosynthesis	KEGG PATHWAY	ath00400	31	57	0.283938352	0.999999896	SMil_00009831|SMil_00003090|SMil_00009529|SMil_00025534|SMil_00013084|SMil_00011658|Novel02210|SMil_00021454|SMil_00004526|SMil_00013414|SMil_00010377|SMil_00006292|Novel01128|SMil_00007833|SMil_00016859|SMil_00028801|SMil_00029430|SMil_00005408|SMil_00014678|SMil_00011252|SMil_00017429|SMil_00024924|SMil_00024925|SMil_00010657|SMil_00018402|SMil_00002851|SMil_00026135|SMil_00026928|SMil_00001127…	ath:AT5G28237|ath:AT1G15710|ath:AT5G36160|ath:AT1G08250|ath:AT1G15710|ath:AT3G06350|ath:AT2G04400|ath:AT5G11520|ath:AT5G11520|ath:AT1G48850|ath:AT5G66120|ath:AT3G06350|ath:AT1G48850|ath:AT2G22250|ath:AT1G08250|ath:AT3G29200|ath:AT2G45300|ath:AT5G38530|ath:AT4G39540|ath:AT2G30970|ath:AT3G54640|ath:AT5G53970|ath:AT5G53970|ath:AT5G57890|ath:AT1G71920|ath:AT5G36160|ath:AT4G39980|ath:AT5G17990|ath:AT5…	2746023|838140|833613|837345|838140|819809|814980|831024|831024|841307|836744|819809|841307|816758|837345|822573|819138|833841|830108|817648|824629|835480|835480|835900|843523|833613|830159|831666|830954|819138|819809|	http://www.genome.jp/kegg-bin/show_pathway?ath00400/ath:AT5G17990%09red/ath:AT5G36160%09red/ath:AT5G11520%09red/ath:AT5G28237%09red/ath:AT3G54640%09red/ath:AT5G53970%09red/ath:AT5G10870%09red/ath:AT5G38530%09red/ath:AT2G22250%09red/ath:AT3G29200%09red/ath:AT5G57890%09red/ath:AT3G06350%09red/ath:AT2G45300%09red/ath:AT5G66120%09red/ath:AT1G15710%09red/ath:AT2G04400%09red/ath:AT2G30970%09red/ath:AT4…
Phenylalanine metabolism	KEGG PATHWAY	ath00360	59	114	0.288643871	0.999999896	SMil_00012897|SMil_00015702|SMil_00025480|SMil_00022463|SMil_00022465|SMil_00022464|SMil_00004552|SMil_00026288|SMil_00017290|SMil_00004526|SMil_00004088|SMil_00009529|SMil_00008554|SMil_00008559|SMil_00012804|SMil_00021454|SMil_00020865|SMil_00010061|SMil_00024524|SMil_00009123|SMil_00001019|SMil_00007833|SMil_00012471|SMil_00005528|SMil_00002889|SMil_00002888|SMil_00014462|SMil_00016972|SMil_00…	ath:AT2G37040|ath:AT1G06570|ath:AT4G34050|ath:AT1G14550|ath:AT1G14550|ath:AT1G14550|ath:AT1G05260|ath:AT4G34050|ath:AT5G14130|ath:AT5G11520|ath:AT4G34050|ath:AT5G36160|ath:AT1G31690|ath:AT4G14940|ath:AT5G42180|ath:AT5G11520|ath:AT1G05260|ath:AT4G26220|ath:AT4G26220|ath:AT2G34060|ath:AT5G19890|ath:AT2G22250|ath:AT5G67400|ath:AT2G41480|ath:AT3G10340|ath:AT3G53260|ath:AT4G21960|ath:AT5G05340|ath:AT1…	818280|837168|829551|838017|838017|838017|837028|829551|831263|831024|829551|833613|840056|827152|834223|831024|837028|828728|828728|817967|832111|816758|836876|818746|820196|824493|828285|830416|842596|830416|817648|830416|843498|835480|835480|834223|817599|827639|843126|843523|826838|830416|830416|825864|833613|843126|836876|818280|842814|834223|830416|821678|838017|821314|830416|818280|842814|…	http://www.genome.jp/kegg-bin/show_pathway?ath00360/ath:AT1G65060%09red/ath:AT5G36160%09red/ath:AT5G11520%09red/ath:AT3G21240%09red/ath:AT4G34050%09red/ath:AT5G66390%09red/ath:AT1G67980%09red/ath:AT4G05160%09red/ath:AT5G53970%09red/ath:AT4G14940%09red/ath:AT3G10340%09red/ath:AT5G42180%09red/ath:AT5G67400%09red/ath:AT3G53260%09red/ath:AT4G12290%09red/ath:AT2G22250%09red/ath:AT1G05260%09red/ath:AT1…
Glycine, serine and threonine metabolism	KEGG PATHWAY	ath00260	36	69	0.331095596	0.999999896	SMil_00021954|SMil_00015023|SMil_00009831|SMil_00008425|SMil_00021757|SMil_00008554|SMil_00020807|SMil_00013707|SMil_00004520|SMil_00015348|SMil_00002680|SMil_00015366|SMil_00003971|Novel01966|SMil_00023899|SMil_00003385|SMil_00001036|SMil_00005408|SMil_00021508|SMil_00003363|SMil_00021492|SMil_00022196|SMil_00017429|SMil_00028369|SMil_00027405|SMil_00018509|SMil_00013501|SMil_00008559|SMil_00012…	ath:AT1G22170|ath:AT5G22620|ath:AT5G28237|ath:AT1G18640|ath:AT1G18640|ath:AT1G31690|ath:AT3G50520|ath:AT1G79870|ath:AT1G68010|ath:AT1G36370|ath:AT1G79870|ath:AT1G09780|ath:AT4G13930|ath:AT4G39660|ath:AT2G35120|ath:AT2G13360|ath:AT1G11860|ath:AT5G38530|ath:AT4G16155|ath:AT1G17745|ath:AT1G31230|ath:AT2G35120|ath:AT3G54640|ath:AT4G29840|ath:AT4G12290|ath:AT3G10050|ath:AT3G16950|ath:AT4G14940|ath:AT5…	838822|832325|2746023|838445|838445|840056|824216|844326|843129|840543|844326|837507|827027|830120|818078|815822|837733|833841|827307|838352|840011|818078|824629|829106|826838|820166|820951|827152|832736|816232|830120|838352|823972|821482|830120|826769|	http://www.genome.jp/kegg-bin/show_pathway?ath00260/ath:AT5G28237%09red/ath:AT3G19480%09red/ath:AT3G48170%09red/ath:AT3G54640%09red/ath:AT5G26780%09red/ath:AT2G17265%09red/ath:AT3G50520%09red/ath:AT4G14940%09red/ath:AT3G10050%09red/ath:AT5G38530%09red/ath:AT4G12290%09red/ath:AT4G11640%09red/ath:AT5G22620%09red/ath:AT1G22170%09red/ath:AT1G18640%09red/ath:AT1G11860%09red/ath:AT1G36370%09red/ath:AT4…
Fatty acid elongation	KEGG PATHWAY	ath00062	17	31	0.349049492	0.999999896	SMil_00014037|SMil_00002699|SMil_00020872|SMil_00011778|SMil_00026576|SMil_00014038|SMil_00013878|SMil_00018183|SMil_00018182|SMil_00001120|SMil_00001220|SMil_00001221|SMil_00025997|SMil_00012123|SMil_00013759|SMil_00013973|SMil_00015354	ath:AT1G19440|ath:AT5G10480|ath:AT5G59770|ath:AT2G26640|ath:AT3G55360|ath:AT2G16280|ath:AT3G55360|ath:AT1G04220|ath:AT1G04220|ath:AT2G26250|ath:AT2G26640|ath:AT2G26640|ath:AT1G04220|ath:AT3G60340|ath:AT1G67730|ath:AT1G04220|ath:AT1G01120|	838528|830912|836098|817205|824702|816124|824702|839578|839578|817165|817205|817205|839578|825205|843098|839578|839395|	http://www.genome.jp/kegg-bin/show_pathway?ath00062/ath:AT3G60340%09red/ath:AT2G26250%09red/ath:AT5G10480%09red/ath:AT2G16280%09red/ath:AT3G55360%09red/ath:AT5G59770%09red/ath:AT1G01120%09red/ath:AT2G26640%09red/ath:AT1G67730%09red/ath:AT1G19440%09red/ath:AT1G04220%09red
Regulation of autophagy	KEGG PATHWAY	ath04140	15	27	0.349890763	0.999999896	SMil_00030236|SMil_00028098|Novel00829|SMil_00003107|SMil_00023050|SMil_00005166|SMil_00021329|SMil_00022907|SMil_00006641|SMil_00004660|SMil_00007119|SMil_00025977|SMil_00008706|SMil_00003540|SMil_00010317	ath:AT3G15580|ath:AT1G62040|ath:AT5G17290|ath:AT4G29380|ath:AT1G62040|ath:AT5G50230|ath:AT2G44140|ath:AT1G62040|ath:AT3G01090|ath:AT3G15580|ath:AT2G37840|ath:AT5G61500|ath:AT3G01090|ath:AT3G49590|ath:AT3G13970|	820798|842499|831594|829059|842499|835088|819020|842499|821259|820798|818361|836271|821259|824121|820611|	http://www.genome.jp/kegg-bin/show_pathway?ath04140/ath:AT3G01090%09red/ath:AT5G17290%09red/ath:AT4G29380%09red/ath:AT5G50230%09red/ath:AT5G61500%09red/ath:AT3G49590%09red/ath:AT3G15580%09red/ath:AT2G44140%09red/ath:AT1G62040%09red/ath:AT2G37840%09red/ath:AT3G13970%09red
Cutin, suberine and wax biosynthesis	KEGG PATHWAY	ath00073	13	23	0.350077153	0.999999896	Novel02754|SMil_00021214|SMil_00011208|SMil_00021919|SMil_00008489|SMil_00009481|SMil_00008505|SMil_00008584|SMil_00004896|SMil_00008913|SMil_00002873|SMil_00010006|SMil_00002732	ath:AT4G33790|ath:AT5G23190|ath:AT3G11980|ath:AT5G58860|ath:AT1G02205|ath:AT4G33790|ath:AT4G00360|ath:AT5G58860|ath:AT5G41040|ath:AT4G33790|ath:AT5G22500|ath:AT5G41040|ath:AT1G02205|	829521|832383|820372|836003|837602|829521|828019|836003|834106|829521|832311|834106|837602|	http://www.genome.jp/kegg-bin/show_pathway?ath00073/ath:AT4G33790%09red/ath:AT4G00360%09red/ath:AT3G11980%09red/ath:AT5G58860%09red/ath:AT5G41040%09red/ath:AT1G02205%09red/ath:AT5G23190%09red/ath:AT5G22500%09red
Circadian rhythm - plant	KEGG PATHWAY	ath04712	19	36	0.383400621	0.999999896	SMil_00003664|SMil_00008079|SMil_00002628|SMil_00000501|SMil_00002627|Novel02041|SMil_00008404|SMil_00025380|Novel00547|SMil_00022010|SMil_00017649|SMil_00027964|SMil_00007820|SMil_00018146|SMil_00017210|SMil_00001780|SMil_00011066|SMil_00009442|SMil_00013749	ath:AT1G09570|ath:AT4G08920|ath:AT1G01060|ath:AT2G25930|ath:AT2G46830|ath:AT5G61380|ath:AT2G32950|ath:AT5G11260|ath:AT2G32950|ath:AT5G61380|ath:AT5G57360|ath:AT2G23070|ath:AT5G24470|ath:AT3G50000|ath:AT2G32950|ath:AT5G11260|ath:AT2G32950|ath:AT5G02810|ath:AT5G24470|	837483|826470|839341|817134|819296|836259|817857|830996|817857|836259|835842|816837|832518|824162|817857|830996|817857|831793|832518|	http://www.genome.jp/kegg-bin/show_pathway?ath04712/ath:AT5G24470%09red/ath:AT5G61380%09red/ath:AT5G02810%09red/ath:AT5G11260%09red/ath:AT5G57360%09red/ath:AT4G08920%09red/ath:AT3G50000%09red/ath:AT1G01060%09red/ath:AT2G32950%09red/ath:AT1G09570%09red/ath:AT2G46830%09red/ath:AT2G23070%09red/ath:AT2G25930%09red
Ether lipid metabolism	KEGG PATHWAY	ath00565	14	26	0.392201434	0.999999896	SMil_00006467|SMil_00020958|SMil_00023996|SMil_00024152|SMil_00012915|SMil_00025730|SMil_00008099|SMil_00012760|SMil_00009811|SMil_00012141|SMil_00018689|SMil_00004816|Novel01538|SMil_00016643	ath:AT3G15730|ath:AT2G42010|ath:AT3G16785|ath:AT2G06925|ath:AT1G63050|ath:AT3G03520|ath:AT3G48610|ath:AT1G13560|ath:AT3G15730|ath:AT2G42010|ath:AT1G80950|ath:AT3G48610|ath:AT3G03530|ath:AT1G12640|	820816|818802|820932|815261|842608|821244|824021|837917|820816|818802|844435|824021|821243|837820|	http://www.genome.jp/kegg-bin/show_pathway?ath00565/ath:AT1G13560%09red/ath:AT1G63050%09red/ath:AT3G48610%09red/ath:AT2G42010%09red/ath:AT3G15730%09red/ath:AT1G80950%09red/ath:AT3G03530%09red/ath:AT1G12640%09red/ath:AT2G06925%09red/ath:AT3G03520%09red/ath:AT3G16785%09red
Amino sugar and nucleotide sugar metabolism	KEGG PATHWAY	ath00520	60	122	0.402493398	0.999999896	SMil_00030382|SMil_00023094|Novel01156|SMil_00014364|SMil_00000176|SMil_00010695|SMil_00014591|SMil_00003273|SMil_00026041|SMil_00008640|SMil_00014010|SMil_00016015|SMil_00014943|SMil_00018257|SMil_00000953|SMil_00020250|SMil_00016005|SMil_00007556|SMil_00028910|SMil_00026451|SMil_00004775|SMil_00014942|SMil_00024547|SMil_00006719|SMil_00011673|SMil_00006403|SMil_00008825|SMil_00002829|SMil_00027…	ath:AT3G54420|ath:AT1G78570|ath:AT5G15770|ath:AT1G65590|ath:AT1G08200|ath:AT5G51830|ath:AT5G17310|ath:AT5G28840|ath:AT2G20810|ath:AT5G17310|ath:AT1G23190|ath:AT1G74910|ath:AT1G78570|ath:AT1G05590|ath:AT5G19220|ath:AT4G16130|ath:AT5G24090|ath:AT1G18580|ath:AT5G15470|ath:AT3G59480|ath:AT3G54420|ath:AT3G58790|ath:AT2G20810|ath:AT3G54420|ath:AT3G59480|ath:AT5G17770|ath:AT3G29360|ath:AT5G24090|ath:AT5…	824608|844193|831433|842871|837341|835258|831596|833002|816611|831596|838927|843830|844193|837064|832042|827299|832474|838439|831400|825117|824608|825048|816611|824608|825117|831645|822594|832474|832474|843830|820243|829984|843027|822594|822105|825285|842603|824608|819187|834883|834829|837834|824692|837341|828145|844193|831645|829167|842961|821995|820474|824608|831645|841468|835257|824608|828145|…	http://www.genome.jp/kegg-bin/show_pathway?ath00520/ath:AT1G23190%09red/ath:AT5G17310%09red/ath:AT3G61130%09red/ath:AT3G55260%09red/ath:AT5G15470%09red/ath:AT3G25140%09red/ath:AT1G78570%09red/ath:AT1G05590%09red/ath:AT1G50460%09red/ath:AT5G17770%09red/ath:AT4G38270%09red/ath:AT4G00110%09red/ath:AT5G47780%09red/ath:AT5G51820%09red/ath:AT1G08200%09red/ath:AT1G74910%09red/ath:AT3G02350%09red/ath:AT2…
Cysteine and methionine metabolism	KEGG PATHWAY	ath00270	49	99	0.40333487	0.999999896	SMil_00028075|SMil_00028076|SMil_00017025|SMil_00017539|SMil_00016988|SMil_00021454|SMil_00001931|SMil_00015179|SMil_00026129|SMil_00009529|SMil_00025698|SMil_00001430|SMil_00021312|SMil_00027513|SMil_00022092|SMil_00007557|SMil_00027231|SMil_00004526|SMil_00025630|SMil_00021000|SMil_00012365|SMil_00006397|SMil_00021008|SMil_00001429|SMil_00005589|SMil_00005560|SMil_00026525|SMil_00001846|SMil_00…	ath:AT5G27650|ath:AT5G27650|ath:AT5G43330|ath:AT5G53120|ath:AT3G02470|ath:AT5G11520|ath:AT4G11280|ath:AT3G23810|ath:AT3G01120|ath:AT5G36160|ath:AT2G36880|ath:AT4G17260|ath:AT1G64660|ath:AT3G25570|ath:AT1G77330|ath:AT2G19590|ath:AT4G13940|ath:AT5G11520|ath:AT2G36880|ath:AT3G61440|ath:AT3G47520|ath:AT5G56760|ath:AT5G49160|ath:AT4G17260|ath:AT3G61510|ath:AT1G16460|ath:AT2G36880|ath:AT5G43850|ath:AT1…	832827|832827|834351|835392|821214|831024|826730|821964|821292|833613|818260|827440|842774|822144|844069|816478|827028|831024|818260|825317|823906|835778|834975|827440|825324|838216|818260|834407|840011|817648|818978|822144|838216|816808|835480|835480|834351|832011|816808|829933|833613|822144|831660|822186|826317|826987|825500|821214|841757|	http://www.genome.jp/kegg-bin/show_pathway?ath00270/ath:AT3G61440%09red/ath:AT5G36160%09red/ath:AT5G11520%09red/ath:AT3G25900%09red/ath:AT4G13940%09red/ath:AT5G27650%09red/ath:AT1G64660%09red/ath:AT3G47520%09red/ath:AT3G01120%09red/ath:AT5G18930%09red/ath:AT2G22780%09red/ath:AT1G53240%09red/ath:AT4G37770%09red/ath:AT5G53970%09red/ath:AT4G01850%09red/ath:AT5G17920%09red/ath:AT3G63250%09red/ath:AT4…
Glycerophospholipid metabolism	KEGG PATHWAY	ath00564	41	83	0.420858427	0.999999896	SMil_00023232|SMil_00028871|SMil_00011180|SMil_00009811|SMil_00024837|SMil_00029816|SMil_00012932|Novel01538|SMil_00015114|SMil_00006467|SMil_00008461|SMil_00024152|SMil_00014900|SMil_00025730|SMil_00008099|SMil_00020233|SMil_00023996|SMil_00028287|SMil_00005763|SMil_00012760|SMil_00027698|SMil_00018689|SMil_00004816|SMil_00003165|SMil_00014799|SMil_00008996|SMil_00024395|SMil_00020958|SMil_00016…	ath:AT3G18850|ath:AT1G06520|ath:AT5G07920|ath:AT3G15730|ath:AT5G07920|ath:AT3G55030|ath:AT4G15130|ath:AT3G03530|ath:AT1G15110|ath:AT3G15730|ath:AT4G00400|ath:AT2G06925|ath:AT2G38110|ath:AT3G03520|ath:AT3G48610|ath:AT2G38110|ath:AT3G16785|ath:AT3G57650|ath:AT3G57650|ath:AT1G13560|ath:AT3G11430|ath:AT1G80950|ath:AT3G48610|ath:AT3G05510|ath:AT1G68000|ath:AT2G20900|ath:AT1G32200|ath:AT2G42010|ath:AT1…	821418|837163|830686|820816|830686|824669|827179|821243|838074|820816|828140|815261|818389|821244|824021|818389|820932|824934|824934|837917|820316|844435|824021|819716|843128|816624|840112|818802|837820|827179|828575|842608|837163|818802|818389|818449|835825|830686|843128|821324|837163|	http://www.genome.jp/kegg-bin/show_pathway?ath00564/ath:AT2G38670%09red/ath:AT1G13560%09red/ath:AT1G06520%09red/ath:AT2G06925%09red/ath:AT4G15130%09red/ath:AT3G15730%09red/ath:AT1G80950%09red/ath:AT3G18850%09red/ath:AT3G16785%09red/ath:AT5G07920%09red/ath:AT5G57190%09red/ath:AT4G00400%09red/ath:AT1G68000%09red/ath:AT3G11430%09red/ath:AT3G05510%09red/ath:AT3G57650%09red/ath:AT1G12640%09red/ath:AT3…
Proteasome	KEGG PATHWAY	ath03050	29	58	0.424404166	0.999999896	SMil_00013057|SMil_00010814|SMil_00024364|SMil_00013058|SMil_00014781|SMil_00021728|SMil_00014227|SMil_00012508|SMil_00009678|SMil_00024382|SMil_00022315|SMil_00001073|SMil_00007756|SMil_00016270|SMil_00025222|SMil_00023895|SMil_00026066|SMil_00005561|SMil_00027019|SMil_00012195|SMil_00011595|SMil_00011594|SMil_00017386|SMil_00019760|SMil_00009498|SMil_00017356|SMil_00001679|SMil_00016263|SMil_00…	ath:AT3G60820|ath:AT5G38650|ath:AT1G53750|ath:AT3G60820|ath:AT1G20200|ath:AT4G19006|ath:AT3G14290|ath:AT1G21720|ath:AT5G43010|ath:AT5G23540|ath:AT3G22110|ath:AT1G20200|ath:AT2G27020|ath:AT5G35590|ath:AT5G19990|ath:AT3G27430|ath:AT5G43010|ath:AT1G16470|ath:AT5G58290|ath:AT3G22110|ath:AT5G42790|ath:AT1G47250|ath:AT5G66140|ath:AT1G53750|ath:AT5G05780|ath:AT5G58290|ath:AT1G64520|ath:AT3G22630|ath:AT3…	825253|833855|841812|825253|838609|827638|820649|838776|834316|832420|821774|838609|817244|833524|832121|822364|834316|838217|835941|821774|834290|841128|836746|841812|830463|835941|842760|821834|822238|	http://www.genome.jp/kegg-bin/show_pathway?ath03050/ath:AT5G42790%09red/ath:AT3G22630%09red/ath:AT5G38650%09red/ath:AT1G16470%09red/ath:AT3G14290%09red/ath:AT3G26340%09red/ath:AT5G58290%09red/ath:AT5G23540%09red/ath:AT4G19006%09red/ath:AT1G53750%09red/ath:AT3G60820%09red/ath:AT1G47250%09red/ath:AT5G35590%09red/ath:AT5G05780%09red/ath:AT5G43010%09red/ath:AT5G66140%09red/ath:AT1G21720%09red/ath:AT5…
Alanine, aspartate and glutamate metabolism	KEGG PATHWAY	ath00250	24	48	0.438706175	0.999999896	SMil_00025028|SMil_00000070|SMil_00021707|SMil_00020510|SMil_00014226|SMil_00021454|SMil_00004526|SMil_00017135|SMil_00006716|SMil_00003385|SMil_00028702|SMil_00017033|SMil_00000391|SMil_00011252|SMil_00025683|Novel01966|SMil_00012125|SMil_00011231|SMil_00009310|SMil_00020614|SMil_00005207|SMil_00010242|SMil_00018707|SMil_00022919	ath:AT4G34740|ath:AT5G35630|ath:AT5G07440|ath:AT5G18170|ath:AT1G17290|ath:AT5G11520|ath:AT5G11520|ath:AT4G34740|ath:AT5G12040|ath:AT2G13360|ath:AT3G47340|ath:AT5G53460|ath:AT5G10920|ath:AT2G30970|ath:AT3G47340|ath:AT4G39660|ath:AT3G20330|ath:AT5G16570|ath:AT5G17330|ath:AT1G79440|ath:AT4G39660|ath:AT4G34740|ath:AT4G39660|ath:AT3G24090|	829626|833535|830635|831935|838301|831024|831024|829626|831077|815822|823888|835427|830959|817648|823888|830120|821577|831519|831599|844282|830120|829626|830120|821995|	http://www.genome.jp/kegg-bin/show_pathway?ath00250/ath:AT3G20330%09red/ath:AT5G07440%09red/ath:AT1G17290%09red/ath:AT5G16570%09red/ath:AT5G53460%09red/ath:AT5G11520%09red/ath:AT1G79440%09red/ath:AT5G17330%09red/ath:AT5G35630%09red/ath:AT5G18170%09red/ath:AT4G34740%09red/ath:AT3G24090%09red/ath:AT4G39660%09red/ath:AT2G30970%09red/ath:AT3G47340%09red/ath:AT2G13360%09red/ath:AT5G12040%09red/ath:AT5…
Butanoate metabolism	KEGG PATHWAY	ath00650	9	17	0.454295626	0.999999896	SMil_00000684|SMil_00004388|SMil_00009310|SMil_00020614|SMil_00020797|SMil_00005596|SMil_00006255|SMil_00003231|SMil_00019402	ath:AT5G48230|ath:AT4G11820|ath:AT5G17330|ath:AT1G79440|ath:AT4G11820|ath:AT2G26800|ath:AT3G25530|ath:AT3G48560|ath:AT1G17650|	834876|826788|831599|844282|826788|817221|822139|824015|838342|	http://www.genome.jp/kegg-bin/show_pathway?ath00650/ath:AT2G26800%09red/ath:AT1G17650%09red/ath:AT3G48560%09red/ath:AT1G79440%09red/ath:AT5G17330%09red/ath:AT5G48230%09red/ath:AT4G11820%09red/ath:AT3G25530%09red
Linoleic acid metabolism	KEGG PATHWAY	ath00591	5	9	0.477209242	0.999999896	SMil_00013199|SMil_00005983|SMil_00007851|SMil_00024152|SMil_00007321	ath:AT1G72520|ath:AT1G55020|ath:AT1G67560|ath:AT2G06925|ath:AT1G55020|	843584|841944|843077|815261|841944|	http://www.genome.jp/kegg-bin/show_pathway?ath00591/ath:AT1G72520%09red/ath:AT1G55020%09red/ath:AT2G06925%09red/ath:AT1G67560%09red
Folate biosynthesis	KEGG PATHWAY	ath00790	11	22	0.493667498	0.999999896	SMil_00020506|SMil_00004174|SMil_00011100|SMil_00025732|SMil_00013677|SMil_00004368|SMil_00018573|SMil_00016501|SMil_00012442|SMil_00028519|SMil_00001586	ath:AT5G57850|ath:AT3G07270|ath:AT3G10160|ath:AT5G57850|ath:AT1G01290|ath:AT2G28880|ath:AT4G30000|ath:AT3G11750|ath:AT3G07270|ath:AT1G78660|ath:AT5G05980|	835895|819915|820179|835895|839445|817437|829123|820348|819915|844202|830484|	http://www.genome.jp/kegg-bin/show_pathway?ath00790/ath:AT2G28880%09red/ath:AT3G11750%09red/ath:AT1G01290%09red/ath:AT4G30000%09red/ath:AT3G10160%09red/ath:AT5G57850%09red/ath:AT1G78660%09red/ath:AT5G05980%09red/ath:AT3G07270%09red
Glycosphingolipid biosynthesis - ganglio series	KEGG PATHWAY	ath00604	3	5	0.49558854	0.999999896	SMil_00015867|SMil_00014364|SMil_00018257	ath:AT3G55260|ath:AT1G65590|ath:AT1G05590|	824692|842871|837064|	http://www.genome.jp/kegg-bin/show_pathway?ath00604/ath:AT1G05590%09red/ath:AT1G65590%09red/ath:AT3G55260%09red
Biosynthesis of amino acids	KEGG PATHWAY	ath01230	120	255	0.498795947	0.999999896	SMil_00005750|SMil_00019684|SMil_00009831|SMil_00014789|SMil_00003231|SMil_00006074|Novel02210|SMil_00007576|SMil_00010377|SMil_00006397|Novel01128|SMil_00015402|SMil_00012240|SMil_00017116|SMil_00021492|SMil_00015023|SMil_00001736|SMil_00008342|SMil_00018509|SMil_00002851|SMil_00027443|SMil_00012373|SMil_00010294|SMil_00001127|SMil_00005610|SMil_00019458|SMil_00017021|SMil_00016755|SMil_00005800…	ath:AT1G13440|ath:AT3G53580|ath:AT5G28237|ath:AT4G13430|ath:AT3G48560|ath:AT3G58990|ath:AT2G04400|ath:AT1G74030|ath:AT5G66120|ath:AT5G56760|ath:AT1G48850|ath:AT4G14910|ath:AT4G35260|ath:AT5G47810|ath:AT1G31230|ath:AT5G22620|ath:AT4G33680|ath:AT1G75330|ath:AT3G10050|ath:AT5G36160|ath:AT1G12230|ath:AT5G26780|ath:AT3G14390|ath:AT5G10870|ath:AT4G17830|ath:AT5G08570|ath:AT2G01290|ath:AT2G44350|ath:AT2…	837904|824526|2746023|826975|824015|825068|814980|843741|836744|835778|841307|827149|829679|834832|840011|832325|829510|843869|820166|833613|837776|832736|820660|830954|827506|830758|814657|819042|816822|833613|837345|843742|819152|828733|821870|831024|818260|825317|824459|819567|837345|838352|835427|830959|830159|824629|835480|835480|829921|817648|816232|835735|821482|833535|820461|821870|821977…	http://www.genome.jp/kegg-bin/show_pathway?ath01230/ath:AT1G10070%09red/ath:AT1G16300%09red/ath:AT3G04120%09red/ath:AT4G35260%09red/ath:AT4G29220%09red/ath:AT3G01120%09red/ath:AT3G50520%09red/ath:AT5G10870%09red/ath:AT2G05710%09red/ath:AT1G80560%09red/ath:AT2G36530%09red/ath:AT5G08570%09red/ath:AT3G06350%09red/ath:AT3G59890%09red/ath:AT3G23940%09red/ath:AT3G53580%09red/ath:AT2G45300%09red/ath:AT5…
Metabolic pathways	KEGG PATHWAY	ath01100	871	1861	0.505093643	0.999999896	SMil_00030369|SMil_00020350|SMil_00000749|SMil_00006897|Novel01306|SMil_00007868|SMil_00012760|SMil_00010695|SMil_00000421|SMil_00022184|SMil_00022185|SMil_00020865|SMil_00020732|SMil_00016319|SMil_00009634|SMil_00001913|SMil_00021384|SMil_00009980|SMil_00022740|SMil_00022741|SMil_00012915|SMil_00010216|SMil_00021403|SMil_00028202|SMil_00012365|SMil_00006397|SMil_00013780|SMil_00005589|SMil_00028…	ath:AT5G05340|ath:AT1G16300|ath:AT2G38280|ath:AT3G43190|ath:AT5G64300|ath:AT1G07420|ath:AT1G13560|ath:AT5G51830|ath:AT2G18250|ath:AT4G37990|ath:AT4G37990|ath:AT1G05260|ath:AT2G20420|ath:AT3G47000|ath:AT1G60550|ath:AT1G03600|ath:AT1G75630|ath:AT4G37970|ath:AT4G02280|ath:AT4G02280|ath:AT1G63050|ath:AT5G17250|ath:AT5G07990|ath:AT2G36190|ath:AT3G47520|ath:AT5G56760|ath:AT2G13560|ath:AT3G61510|ath:AT2…	830416|838199|818408|823393|836551|837254|837917|835258|816341|829955|829955|837028|816561|823853|842350|839449|843898|829953|828081|828081|842608|831589|830693|818191|823906|835778|815842|825324|818686|829679|835086|828728|829216|822594|835831|842356|842596|835053|840011|826838|819187|834951|834169|839930|826788|843128|827639|829510|830686|816808|814736|821104|822402|833613|843031|835105|821801|…	http://www.genome.jp/kegg-bin/show_pathway?ath01100/ath:AT4G04930%09red/ath:AT3G16785%09red/ath:AT1G10070%09red/ath:AT1G44446%09red/ath:AT3G20330%09red/ath:AT3G04790%09red/ath:AT5G16440%09red/ath:AT1G31800%09red/ath:AT3G10340%09red/ath:AT2G43360%09red/ath:AT2G05710%09red/ath:AT4G00400%09red/ath:AT2G21730%09red/ath:AT5G23670%09red/ath:AT1G18640%09red/ath:AT5G19040%09red/ath:AT4G33150%09red/ath:AT1…
Limonene and pinene degradation	KEGG PATHWAY	ath00903	30	63	0.507434002	0.999999896	SMil_00022833|SMil_00023370|SMil_00019824|SMil_00006882|SMil_00011242|SMil_00017658|SMil_00013388|SMil_00007040|SMil_00007041|SMil_00018512|SMil_00024363|SMil_00024176|SMil_00026365|SMil_00023369|SMil_00023773|SMil_00013368|SMil_00013369|SMil_00024737|SMil_00024738|SMil_00021197|SMil_00019156|SMil_00013794|SMil_00019157|SMil_00023647|SMil_00012668|SMil_00026191|SMil_00007458|SMil_00019674|SMil_00…	ath:AT5G04660|ath:AT3G26230|ath:AT4G37340|ath:AT3G26300|ath:AT4G37370|ath:AT4G37370|ath:AT4G37320|ath:AT5G36220|ath:AT4G37400|ath:AT3G52970|ath:AT3G26310|ath:AT3G26310|ath:AT3G26310|ath:AT3G26230|ath:AT4G37360|ath:AT5G57260|ath:AT5G57260|ath:AT3G52970|ath:AT3G52970|ath:AT5G57260|ath:AT3G26210|ath:AT3G26210|ath:AT3G26210|ath:AT5G25180|ath:AT3G26320|ath:AT3G26270|ath:AT3G26270|ath:AT3G26300|ath:AT3…	830343|822224|829889|822234|829891|829891|829887|833619|829894|824463|822235|822235|822235|822224|829890|835831|835831|824463|824463|835831|822222|822222|822222|832589|822236|822230|822230|822234|822234|822234|	http://www.genome.jp/kegg-bin/show_pathway?ath00903/ath:AT5G04660%09red/ath:AT5G36220%09red/ath:AT3G26320%09red/ath:AT5G57260%09red/ath:AT4G37400%09red/ath:AT4G37320%09red/ath:AT3G26270%09red/ath:AT3G52970%09red/ath:AT5G25180%09red/ath:AT3G26310%09red/ath:AT3G26300%09red/ath:AT4G37340%09red/ath:AT3G26210%09red/ath:AT4G37360%09red/ath:AT4G37370%09red/ath:AT3G26230%09red
Biotin metabolism	KEGG PATHWAY	ath00780	7	14	0.524570077	0.999999896	SMil_00013914|SMil_00019859|SMil_00014523|SMil_00001574|SMil_00002119|SMil_00018651|SMil_00002129	ath:AT2G43360|ath:AT1G74960|ath:AT5G46290|ath:AT2G22230|ath:AT1G74960|ath:AT2G05990|ath:AT2G04540|	818937|843835|834671|816756|843835|815152|814996|	http://www.genome.jp/kegg-bin/show_pathway?ath00780/ath:AT5G46290%09red/ath:AT2G04540%09red/ath:AT2G43360%09red/ath:AT2G05990%09red/ath:AT1G74960%09red/ath:AT2G22230%09red
Tyrosine metabolism	KEGG PATHWAY	ath00350	19	40	0.52740389	0.999999896	SMil_00015702|SMil_00013055|SMil_00018402|SMil_00008554|SMil_00021467|SMil_00008559|SMil_00014256|SMil_00002851|SMil_00015145|SMil_00004526|SMil_00021454|SMil_00011252|SMil_00005927|SMil_00024924|SMil_00024925|SMil_00007833|SMil_00002013|SMil_00009529|SMil_00027405	ath:AT1G06570|ath:AT2G02390|ath:AT1G71920|ath:AT1G31690|ath:AT1G77120|ath:AT4G14940|ath:AT5G42250|ath:AT5G36160|ath:AT5G24760|ath:AT5G11520|ath:AT5G11520|ath:AT2G30970|ath:AT1G77120|ath:AT5G53970|ath:AT5G53970|ath:AT2G22250|ath:AT2G02390|ath:AT5G36160|ath:AT4G12290|	837168|814770|843523|840056|844047|827152|834230|833613|832545|831024|831024|817648|844047|835480|835480|816758|814770|833613|826838|	http://www.genome.jp/kegg-bin/show_pathway?ath00350/ath:AT5G36160%09red/ath:AT5G11520%09red/ath:AT4G12290%09red/ath:AT5G24760%09red/ath:AT1G06570%09red/ath:AT1G77120%09red/ath:AT2G22250%09red/ath:AT5G42250%09red/ath:AT2G02390%09red/ath:AT2G30970%09red/ath:AT1G71920%09red/ath:AT4G14940%09red/ath:AT5G53970%09red/ath:AT1G31690%09red
Peroxisome	KEGG PATHWAY	ath04146	38	81	0.529234833	0.999999896	SMil_00012919|SMil_00020795|SMil_00023311|SMil_00016599|SMil_00000859|SMil_00008762|SMil_00008763|SMil_00016105|SMil_00026413|SMil_00009481|SMil_00020067|SMil_00007220|SMil_00027098|SMil_00007613|SMil_00001037|SMil_00023871|SMil_00015506|SMil_00000121|SMil_00020068|SMil_00003385|Novel02754|SMil_00020087|SMil_00025385|SMil_00021842|SMil_00022001|SMil_00020541|SMil_00018170|SMil_00002873|SMil_00005…	ath:AT1G52870|ath:AT3G14415|ath:AT4G14305|ath:AT1G77590|ath:AT1G52870|ath:AT5G08470|ath:AT5G08470|ath:AT4G35090|ath:AT4G23850|ath:AT4G33790|ath:AT5G43140|ath:AT2G39970|ath:AT3G51840|ath:AT5G17550|ath:AT4G04470|ath:AT5G65110|ath:AT4G11030|ath:AT2G47240|ath:AT5G43140|ath:AT2G13360|ath:AT4G33790|ath:AT5G27600|ath:AT3G51840|ath:AT4G23850|ath:AT2G33150|ath:AT4G04320|ath:AT3G12800|ath:AT5G22500|ath:AT4…	841720|820664|3770487|844094|841720|830746|830746|829661|828484|829521|834331|818584|824347|831621|825777|836635|826704|819337|834331|815822|829521|832820|824347|828484|817876|825752|820462|832311|827381|820372|817221|829521|836402|821342|819945|832804|835728|831311|	http://www.genome.jp/kegg-bin/show_pathway?ath04146/ath:AT3G11980%09red/ath:AT5G17550%09red/ath:AT4G16760%09red/ath:AT2G47240%09red/ath:AT2G33150%09red/ath:AT5G22500%09red/ath:AT3G14415%09red/ath:AT4G33790%09red/ath:AT3G07560%09red/ath:AT3G51840%09red/ath:AT2G39970%09red/ath:AT3G12800%09red/ath:AT5G65110%09red/ath:AT4G11030%09red/ath:AT5G27600%09red/ath:AT5G27450%09red/ath:AT2G26800%09red/ath:AT4…
Sesquiterpenoid and triterpenoid biosynthesis	KEGG PATHWAY	ath00909	11	23	0.54053984	0.999999896	SMil_00027827|SMil_00020681|SMil_00010536|SMil_00010537|SMil_00006986|SMil_00026794|SMil_00016482|SMil_00006137|SMil_00025540|SMil_00005817|SMil_00021283	ath:AT4G34640|ath:AT4G33360|ath:AT5G23960|ath:AT5G23960|ath:AT5G23960|ath:AT5G23960|ath:AT4G37760|ath:AT5G44630|ath:AT1G78950|ath:AT1G78955|ath:AT1G78950|	829616|829473|832461|832461|832461|832461|829932|834491|844234|844235|844234|	http://www.genome.jp/kegg-bin/show_pathway?ath00909/ath:AT5G23960%09red/ath:AT4G33360%09red/ath:AT1G78955%09red/ath:AT5G44630%09red/ath:AT1G78950%09red/ath:AT4G37760%09red/ath:AT4G34640%09red
Isoquinoline alkaloid biosynthesis	KEGG PATHWAY	ath00950	11	23	0.54053984	0.999999896	SMil_00008554|SMil_00008559|SMil_00002851|SMil_00021454|SMil_00004526|SMil_00011252|SMil_00024924|SMil_00024925|SMil_00007833|SMil_00009529|SMil_00027405	ath:AT1G31690|ath:AT4G14940|ath:AT5G36160|ath:AT5G11520|ath:AT5G11520|ath:AT2G30970|ath:AT5G53970|ath:AT5G53970|ath:AT2G22250|ath:AT5G36160|ath:AT4G12290|	840056|827152|833613|831024|831024|817648|835480|835480|816758|833613|826838|	http://www.genome.jp/kegg-bin/show_pathway?ath00950/ath:AT5G36160%09red/ath:AT5G11520%09red/ath:AT4G12290%09red/ath:AT2G22250%09red/ath:AT2G30970%09red/ath:AT4G14940%09red/ath:AT5G53970%09red/ath:AT1G31690%09red
Zeatin biosynthesis	KEGG PATHWAY	ath00908	11	23	0.54053984	0.999999896	SMil_00016199|SMil_00006148|SMil_00005877|SMil_00020016|SMil_00020779|SMil_00019588|SMil_00014619|SMil_00009814|SMil_00026216|SMil_00020904|SMil_00000056	ath:AT1G22400|ath:AT5G20040|ath:AT5G38450|ath:AT1G67110|ath:AT2G36750|ath:AT2G36800|ath:AT3G63440|ath:AT1G22400|ath:AT2G36800|ath:AT1G22400|ath:AT5G19040|	838846|832126|833833|843031|818247|818252|825519|838846|818252|838846|832023|	http://www.genome.jp/kegg-bin/show_pathway?ath00908/ath:AT2G36750%09red/ath:AT5G20040%09red/ath:AT1G67110%09red/ath:AT2G36800%09red/ath:AT5G19040%09red/ath:AT1G22400%09red/ath:AT3G63440%09red/ath:AT5G38450%09red
Valine, leucine and isoleucine biosynthesis	KEGG PATHWAY	ath00290	11	23	0.54053984	0.999999896	SMil_00004633|SMil_00018509|SMil_00001969|SMil_00004398|SMil_00006074|SMil_00009276|SMil_00022039|SMil_00004397|SMil_00014789|Novel01170|SMil_00003231	ath:AT1G74040|ath:AT3G10050|ath:AT1G10070|ath:AT1G74040|ath:AT3G58990|ath:AT1G80560|ath:AT3G23940|ath:AT1G74040|ath:AT4G13430|ath:AT1G18500|ath:AT3G48560|	843742|820166|837543|843742|825068|844395|821977|843742|826975|838431|824015|	http://www.genome.jp/kegg-bin/show_pathway?ath00290/ath:AT1G18500%09red/ath:AT1G80560%09red/ath:AT3G58990%09red/ath:AT3G48560%09red/ath:AT4G13430%09red/ath:AT1G10070%09red/ath:AT1G74040%09red/ath:AT3G10050%09red/ath:AT3G23940%09red
Valine, leucine and isoleucine degradation	KEGG PATHWAY	ath00280	21	45	0.550286137	0.999999896	Novel01151|SMil_00000684|SMil_00016296|SMil_00004388|SMil_00013501|SMil_00001969|SMil_00004376|SMil_00003918|SMil_00020797|SMil_00021508|SMil_00009176|SMil_00000387|SMil_00005596|SMil_00021690|SMil_00022001|SMil_00015389|Novel03337|SMil_00009037|SMil_00009036|SMil_00020179|SMil_00015321	ath:AT5G09300|ath:AT5G48230|ath:AT5G09300|ath:AT4G11820|ath:AT3G16950|ath:AT1G10070|ath:AT4G31810|ath:AT2G14170|ath:AT4G11820|ath:AT4G16155|ath:AT1G21400|ath:AT4G31810|ath:AT2G26800|ath:AT1G06550|ath:AT2G33150|ath:AT3G45300|ath:AT1G03090|ath:AT4G34030|ath:AT4G34030|ath:AT1G03090|ath:AT1G55510|	830789|834876|830789|826788|820951|837543|829310|815903|826788|827307|838739|829310|817221|837166|817876|823668|838362|829549|829549|838362|841998|	http://www.genome.jp/kegg-bin/show_pathway?ath00280/ath:AT4G31810%09red/ath:AT2G26800%09red/ath:AT4G16155%09red/ath:AT1G10070%09red/ath:AT2G33150%09red/ath:AT1G03090%09red/ath:AT1G21400%09red/ath:AT1G06550%09red/ath:AT5G48230%09red/ath:AT1G55510%09red/ath:AT4G34030%09red/ath:AT4G11820%09red/ath:AT3G45300%09red/ath:AT2G14170%09red/ath:AT3G16950%09red/ath:AT5G09300%09red
Pentose phosphate pathway	KEGG PATHWAY	ath00030	25	54	0.559812989	0.999999896	SMil_00011974|SMil_00000114|SMil_00017021|SMil_00022237|SMil_00014753|SMil_00008485|SMil_00000491|SMil_00006738|SMil_00013762|SMil_00013642|SMil_00013641|SMil_00026080|SMil_00022821|SMil_00022822|SMil_00014010|SMil_00017116|SMil_00025999|SMil_00024678|SMil_00014795|SMil_00018362|SMil_00022652|SMil_00027443|SMil_00011075|SMil_00021014|SMil_00026557	ath:AT5G64380|ath:AT3G02360|ath:AT2G01290|ath:AT3G01850|ath:AT3G02360|ath:AT3G01850|ath:AT4G26270|ath:AT3G52930|ath:AT1G43670|ath:AT2G45290|ath:AT2G45290|ath:AT4G26270|ath:AT5G40760|ath:AT5G40760|ath:AT1G23190|ath:AT5G47810|ath:AT3G04790|ath:AT4G29220|ath:AT5G41670|ath:AT2G16790|ath:AT5G13110|ath:AT1G12230|ath:AT4G26270|ath:AT5G13110|ath:AT5G51820|	836559|821163|814657|821068|821163|821068|828733|824459|840953|819137|819137|828733|834076|834076|838927|834832|819639|829043|834169|816180|831150|837776|828733|831150|835257|	http://www.genome.jp/kegg-bin/show_pathway?ath00030/ath:AT3G52930%09red/ath:AT5G51820%09red/ath:AT2G45290%09red/ath:AT1G23190%09red/ath:AT5G41670%09red/ath:AT1G12230%09red/ath:AT3G02360%09red/ath:AT2G01290%09red/ath:AT1G43670%09red/ath:AT4G26270%09red/ath:AT5G64380%09red/ath:AT4G29220%09red/ath:AT5G40760%09red/ath:AT3G04790%09red/ath:AT5G47810%09red/ath:AT2G16790%09red/ath:AT3G01850%09red/ath:AT5…
Fructose and mannose metabolism	KEGG PATHWAY	ath00051	24	52	0.565236405	0.999999896	SMil_00011974|SMil_00003254|SMil_00010695|SMil_00005784|SMil_00026451|SMil_00000559|SMil_00000491|SMil_00006738|SMil_00013762|SMil_00011673|SMil_00011047|SMil_00026080|SMil_00007811|SMil_00017116|SMil_00005992|SMil_00024678|SMil_00019811|SMil_00000924|SMil_00013679|SMil_00010734|SMil_00011075|SMil_00018988|SMil_00016015|SMil_00024539	ath:AT5G64380|ath:AT3G55440|ath:AT5G51830|ath:AT1G20950|ath:AT3G59480|ath:AT2G21170|ath:AT4G26270|ath:AT3G52930|ath:AT1G43670|ath:AT3G59480|ath:AT1G12000|ath:AT4G26270|ath:AT1G74910|ath:AT5G47810|ath:AT1G67070|ath:AT4G29220|ath:AT1G50460|ath:AT2G45790|ath:AT5G51970|ath:AT1G66430|ath:AT4G26270|ath:AT1G07110|ath:AT1G74910|ath:AT5G57655|	836559|824710|835258|838689|825117|816652|828733|824459|840953|825117|837752|828733|843830|834832|843027|829043|841468|819187|835272|842961|828733|837221|843830|835871|	http://www.genome.jp/kegg-bin/show_pathway?ath00051/ath:AT1G50460%09red/ath:AT5G51970%09red/ath:AT3G52930%09red/ath:AT5G51830%09red/ath:AT1G66430%09red/ath:AT3G55440%09red/ath:AT2G21170%09red/ath:AT1G74910%09red/ath:AT5G47810%09red/ath:AT1G07110%09red/ath:AT4G26270%09red/ath:AT5G64380%09red/ath:AT4G29220%09red/ath:AT3G59480%09red/ath:AT1G67070%09red/ath:AT1G20950%09red/ath:AT5G57655%09red/ath:AT1…
Glycosylphosphatidylinositol(GPI)-anchor biosynthesis	KEGG PATHWAY	ath00563	11	24	0.585777351	0.999999896	SMil_00003747|SMil_00024162|SMil_00010216|SMil_00022975|SMil_00021237|SMil_00001743|SMil_00010930|SMil_00003053|SMil_00020227|SMil_00012730|SMil_00012391	ath:AT1G08750|ath:AT2G27340|ath:AT5G17250|ath:AT3G01380|ath:AT5G17250|ath:AT4G17910|ath:AT5G19130|ath:AT5G14850|ath:AT1G12730|ath:AT3G45100|ath:AT3G07140|	837397|817277|831589|821231|831589|827515|832033|831337|837829|823646|819900|	http://www.genome.jp/kegg-bin/show_pathway?ath00563/ath:AT5G14850%09red/ath:AT5G17250%09red/ath:AT3G01380%09red/ath:AT3G45100%09red/ath:AT2G27340%09red/ath:AT1G08750%09red/ath:AT1G12730%09red/ath:AT5G19130%09red/ath:AT3G07140%09red/ath:AT4G17910%09red
Starch and sucrose metabolism	KEGG PATHWAY	ath00500	86	188	0.592140516	0.999999896	SMil_00019284|SMil_00010695|SMil_00027689|SMil_00010118|SMil_00010119|SMil_00026041|SMil_00011108|SMil_00022740|SMil_00022741|SMil_00004611|SMil_00028202|SMil_00024547|SMil_00012150|SMil_00026366|SMil_00014010|SMil_00011981|SMil_00019811|SMil_00006897|SMil_00008580|SMil_00026296|SMil_00015785|SMil_00026601|SMil_00026350|SMil_00028910|SMil_00025921|SMil_00004879|SMil_00000722|SMil_00018140|SMil_00…	ath:AT5G47780|ath:AT5G51830|ath:AT5G20950|ath:AT5G20950|ath:AT5G20950|ath:AT2G20810|ath:AT2G45220|ath:AT4G02280|ath:AT4G02280|ath:AT1G62660|ath:AT2G36190|ath:AT2G20810|ath:AT4G38270|ath:AT2G22190|ath:AT1G23190|ath:AT3G29360|ath:AT1G50460|ath:AT3G43190|ath:AT3G47000|ath:AT1G02810|ath:AT4G22100|ath:AT4G17090|ath:AT3G58790|ath:AT5G15470|ath:AT1G06410|ath:AT3G14310|ath:AT2G18700|ath:AT1G70290|ath:AT5…	834829|835258|832220|832220|832220|816611|819130|828081|828081|842563|818191|816611|829984|816753|838927|822594|841468|823393|823853|838078|828299|827419|825048|831400|837152|820651|816385|843365|832042|838439|825117|834493|825117|835223|825285|844194|828145|822590|828355|829167|820591|821975|816385|840493|828504|831317|825048|822594|827498|827498|830135|822105|819130|832220|837152|834883|832220|…	http://www.genome.jp/kegg-bin/show_pathway?ath00500/ath:AT3G47000%09red/ath:AT4G02320%09red/ath:AT1G23190%09red/ath:AT5G17310%09red/ath:AT3G61130%09red/ath:AT3G23920%09red/ath:AT5G15470%09red/ath:AT3G25140%09red/ath:AT4G02280%09red/ath:AT1G16980%09red/ath:AT1G35910%09red/ath:AT1G50460%09red/ath:AT5G19220%09red/ath:AT4G38270%09red/ath:AT4G22100%09red/ath:AT4G00110%09red/ath:AT3G43190%09red/ath:AT2…
Vitamin B6 metabolism	KEGG PATHWAY	ath00750	6	13	0.596486478	0.999999896	SMil_00028369|SMil_00021611|SMil_00019097|SMil_00015264|SMil_00022805|SMil_00001498	ath:AT4G29840|ath:AT5G37850|ath:AT1G73010|ath:AT5G49970|ath:AT5G01410|ath:AT5G60540|	829106|833763|843632|835061|831738|836175|	http://www.genome.jp/kegg-bin/show_pathway?ath00750/ath:AT1G73010%09red/ath:AT5G60540%09red/ath:AT5G37850%09red/ath:AT4G29840%09red/ath:AT5G49970%09red/ath:AT5G01410%09red
Arginine and proline metabolism	KEGG PATHWAY	ath00330	34	75	0.596684421	0.999999896	Novel02907|SMil_00000070|SMil_00017539|SMil_00020510|SMil_00016988|SMil_00005800|SMil_00017659|SMil_00001764|SMil_00007102|SMil_00027512|SMil_00027513|SMil_00021454|SMil_00004526|SMil_00021067|SMil_00001015|SMil_00021707|SMil_00005406|SMil_00017074|SMil_00017075|SMil_00000391|SMil_00011252|SMil_00018980|SMil_00001775|SMil_00001734|SMil_00008342|SMil_00022203|SMil_00011231|SMil_00026983|SMil_00008…	ath:AT5G13700|ath:AT5G35630|ath:AT5G53120|ath:AT5G18170|ath:AT3G02470|ath:AT2G22910|ath:AT5G46180|ath:AT5G18900|ath:AT5G13700|ath:AT3G25570|ath:AT3G25570|ath:AT5G11520|ath:AT5G11520|ath:AT1G65840|ath:AT1G20270|ath:AT5G07440|ath:AT5G38710|ath:AT2G43020|ath:AT2G43020|ath:AT5G10920|ath:AT2G30970|ath:AT1G75330|ath:AT5G18930|ath:AT2G14260|ath:AT1G75330|ath:AT2G43020|ath:AT5G16570|ath:AT4G37670|ath:AT3…	831215|833535|835392|831935|821214|816822|834660|832008|831215|822144|822144|831024|831024|842894|838615|830635|833862|818904|818904|830959|817648|843869|832011|815913|843869|818904|831519|829921|823899|822478|822144|838615|827506|821214|	http://www.genome.jp/kegg-bin/show_pathway?ath00330/ath:AT1G65840%09red/ath:AT1G20270%09red/ath:AT5G18930%09red/ath:AT5G38710%09red/ath:AT4G37670%09red/ath:AT2G14260%09red/ath:AT5G13700%09red/ath:AT5G07440%09red/ath:AT5G16570%09red/ath:AT3G47450%09red/ath:AT1G75330%09red/ath:AT5G11520%09red/ath:AT2G30970%09red/ath:AT2G43020%09red/ath:AT5G46180%09red/ath:AT5G10920%09red/ath:AT5G53120%09red/ath:AT3…
beta-Alanine metabolism	KEGG PATHWAY	ath00410	18	40	0.603548428	0.999999896	Novel02907|SMil_00007102|SMil_00008554|SMil_00022203|SMil_00017075|SMil_00003918|SMil_00017539|SMil_00004376|SMil_00009310|SMil_00021690|SMil_00000387|SMil_00008559|SMil_00021067|SMil_00023321|SMil_00011205|SMil_00020541|SMil_00017074|SMil_00027405	ath:AT5G13700|ath:AT5G13700|ath:AT1G31690|ath:AT2G43020|ath:AT2G43020|ath:AT2G14170|ath:AT5G53120|ath:AT4G31810|ath:AT5G17330|ath:AT1G06550|ath:AT4G31810|ath:AT4G14940|ath:AT1G65840|ath:AT5G48840|ath:AT3G17810|ath:AT4G04320|ath:AT2G43020|ath:AT4G12290|	831215|831215|840056|818904|818904|815903|835392|829310|831599|837166|829310|827152|842894|834942|821049|825752|818904|826838|	http://www.genome.jp/kegg-bin/show_pathway?ath00410/ath:AT5G53120%09red/ath:AT4G31810%09red/ath:AT1G65840%09red/ath:AT5G48840%09red/ath:AT3G17810%09red/ath:AT4G12290%09red/ath:AT5G17330%09red/ath:AT1G06550%09red/ath:AT5G13700%09red/ath:AT4G04320%09red/ath:AT2G14170%09red/ath:AT4G14940%09red/ath:AT2G43020%09red/ath:AT1G31690%09red
One carbon pool by folate	KEGG PATHWAY	ath00670	9	20	0.607697907	0.999999896	SMil_00010209|Novel00117|SMil_00012373|SMil_00018818|SMil_00015348|SMil_00001036|SMil_00001957|SMil_00003971|Novel02766	ath:AT2G44160|ath:AT1G31220|ath:AT5G26780|ath:AT4G17360|ath:AT1G36370|ath:AT1G11860|ath:AT1G31220|ath:AT4G13930|ath:AT2G35040|	819022|840010|832736|827448|840543|837733|840010|827027|818069|	http://www.genome.jp/kegg-bin/show_pathway?ath00670/ath:AT4G13930%09red/ath:AT4G17360%09red/ath:AT2G35040%09red/ath:AT2G44160%09red/ath:AT5G26780%09red/ath:AT1G11860%09red/ath:AT1G36370%09red/ath:AT1G31220%09red
Selenocompound metabolism	KEGG PATHWAY	ath00450	8	18	0.620727169	0.999999896	SMil_00021312|SMil_00025232|SMil_00010754|SMil_00005360|SMil_00018747|SMil_00005708|SMil_00026129|SMil_00001461	ath:AT1G64660|ath:AT3G22890|ath:AT3G22890|ath:AT5G17920|ath:AT4G13780|ath:AT1G08490|ath:AT3G01120|ath:AT3G55400|	842774|821861|821861|831660|827012|837370|821292|824706|	http://www.genome.jp/kegg-bin/show_pathway?ath00450/ath:AT5G17920%09red/ath:AT3G55400%09red/ath:AT3G22890%09red/ath:AT4G13780%09red/ath:AT1G64660%09red/ath:AT3G01120%09red/ath:AT1G08490%09red
Other glycan degradation	KEGG PATHWAY	ath00511	8	18	0.620727169	0.999999896	SMil_00015867|SMil_00018257|SMil_00021552|SMil_00021553|SMil_00014364|SMil_00021493|SMil_00000204|SMil_00003997	ath:AT3G55260|ath:AT1G05590|ath:AT2G28100|ath:AT2G28100|ath:AT1G65590|ath:AT5G49900|ath:AT4G34260|ath:AT3G24180|	824692|837064|817355|817355|842871|835053|829575|822004|	http://www.genome.jp/kegg-bin/show_pathway?ath00511/ath:AT3G55260%09red/ath:AT1G05590%09red/ath:AT3G24180%09red/ath:AT5G49900%09red/ath:AT2G28100%09red/ath:AT1G65590%09red/ath:AT4G34260%09red
mRNA surveillance pathway	KEGG PATHWAY	ath03015	50	114	0.677048923	0.999999896	SMil_00002616|SMil_00001894|SMil_00004201|SMil_00012409|Novel01474|SMil_00009408|SMil_00018921|SMil_00018457|SMil_00017471|SMil_00023919|SMil_00015951|SMil_00009461|SMil_00020845|SMil_00020585|SMil_00006146|SMil_00026148|SMil_00006626|SMil_00014638|SMil_00023486|SMil_00002373|SMil_00005083|SMil_00021658|SMil_00006875|SMil_00006876|SMil_00026398|SMil_00005084|SMil_00005085|SMil_00024273|SMil_00013…	ath:AT3G05580|ath:AT1G10430|ath:AT2G39260|ath:AT1G30460|ath:AT2G25850|ath:AT1G33980|ath:AT3G26020|ath:AT2G29210|ath:AT3G07810|ath:AT3G07810|ath:AT4G34110|ath:AT1G49760|ath:AT4G15415|ath:AT5G59160|ath:AT3G07810|ath:AT5G25510|ath:AT1G17980|ath:AT3G09880|ath:AT2G39840|ath:AT5G59950|ath:AT4G15415|ath:AT1G25490|ath:AT1G27595|ath:AT1G27595|ath:AT3G05580|ath:AT3G26020|ath:AT1G13460|ath:AT4G36960|ath:AT5…	819724|837583|818511|839925|817127|840295|822199|817470|819972|819972|829557|841399|827211|836034|819972|832626|838378|820146|818571|836117|827211|839135|839651|839651|819724|822199|837906|829850|836651|837906|842216|818222|828876|818571|838348|824379|843510|836651|831240|837877|831597|832626|836215|825019|838348|829421|817127|822199|829104|843510|	http://www.genome.jp/kegg-bin/show_pathway?ath03015/ath:AT5G60940%09red/ath:AT3G09880%09red/ath:AT1G30460%09red/ath:AT5G59950%09red/ath:AT3G07810%09red/ath:AT4G34110%09red/ath:AT4G32850%09red/ath:AT1G25490%09red/ath:AT4G36960%09red/ath:AT1G71800%09red/ath:AT3G52150%09red/ath:AT5G25510%09red/ath:AT1G13460%09red/ath:AT3G58500%09red/ath:AT5G59160%09red/ath:AT5G65260%09red/ath:AT5G01400%09red/ath:AT2…
2-Oxocarboxylic acid metabolism	KEGG PATHWAY	ath01210	32	74	0.680258062	0.999999896	SMil_00021454|SMil_00014789|SMil_00006253|SMil_00016755|SMil_00005800|SMil_00003231|SMil_00003727|SMil_00004633|SMil_00025100|SMil_00025098|SMil_00004526|SMil_00006074|SMil_00004501|SMil_00004397|SMil_00004562|SMil_00003723|SMil_00004398|SMil_00012240|SMil_00021391|SMil_00001969|SMil_00009276|SMil_00011252|SMil_00024491|SMil_00010004|SMil_00014226|SMil_00022039|SMil_00026983|SMil_00021227|SMil_00…	ath:AT5G11520|ath:AT4G13430|ath:AT4G31500|ath:AT2G44350|ath:AT2G22910|ath:AT3G48560|ath:AT4G31500|ath:AT1G74040|ath:AT4G31500|ath:AT4G31500|ath:AT5G11520|ath:AT3G58990|ath:AT4G31500|ath:AT1G74040|ath:AT2G05710|ath:AT4G31500|ath:AT1G74040|ath:AT4G35260|ath:AT5G05260|ath:AT1G10070|ath:AT1G80560|ath:AT2G30970|ath:AT4G31500|ath:AT4G31500|ath:AT1G17290|ath:AT3G23940|ath:AT4G37670|ath:AT4G31500|ath:AT4…	831024|826975|829277|819042|816822|824015|829277|843742|829277|829277|831024|825068|829277|843742|815120|829277|843742|829679|830408|837543|844395|817648|829277|829277|838301|821977|829921|829277|829277|827506|838431|831311|	http://www.genome.jp/kegg-bin/show_pathway?ath01210/ath:AT2G05710%09red/ath:AT1G18500%09red/ath:AT5G05260%09red/ath:AT3G58990%09red/ath:AT3G48560%09red/ath:AT4G31500%09red/ath:AT2G44350%09red/ath:AT5G14590%09red/ath:AT1G10070%09red/ath:AT2G22910%09red/ath:AT1G74040%09red/ath:AT1G17290%09red/ath:AT4G35260%09red/ath:AT2G30970%09red/ath:AT4G17830%09red/ath:AT1G80560%09red/ath:AT4G37670%09red/ath:AT3…
C5-Branched dibasic acid metabolism	KEGG PATHWAY	ath00660	4	10	0.699784037	0.999999896	SMil_00014789|SMil_00006074|SMil_00003231|SMil_00009276	ath:AT4G13430|ath:AT3G58990|ath:AT3G48560|ath:AT1G80560|	826975|825068|824015|844395|	http://www.genome.jp/kegg-bin/show_pathway?ath00660/ath:AT1G80560%09red/ath:AT3G58990%09red/ath:AT3G48560%09red/ath:AT4G13430%09red
Glutathione metabolism	KEGG PATHWAY	ath00480	40	93	0.702855335	0.999999896	SMil_00000114|SMil_00017539|SMil_00019873|SMil_00002162|SMil_00017293|SMil_00017294|SMil_00010390|SMil_00019255|SMil_00014655|SMil_00005023|SMil_00011103|SMil_00011104|SMil_00008510|SMil_00029640|SMil_00019560|SMil_00004757|SMil_00016017|SMil_00016454|SMil_00022821|SMil_00028383|SMil_00022822|SMil_00014753|SMil_00010967|SMil_00021679|SMil_00012513|SMil_00001942|SMil_00019935|SMil_00014795|SMil_00…	ath:AT3G02360|ath:AT5G53120|ath:AT2G30870|ath:AT1G63770|ath:AT3G27060|ath:AT3G27060|ath:AT1G07890|ath:AT1G63460|ath:AT4G08390|ath:AT2G29420|ath:AT1G02930|ath:AT2G47730|ath:AT1G10370|ath:AT3G09270|ath:AT4G35000|ath:AT2G29420|ath:AT3G09270|ath:AT1G78380|ath:AT5G40760|ath:AT5G41210|ath:AT5G40760|ath:AT3G02360|ath:AT4G30920|ath:AT3G55040|ath:AT2G48150|ath:AT1G65820|ath:AT4G35000|ath:AT5G41670|ath:AT1…	821163|835392|817637|842681|822324|822324|837304|842652|826396|817491|839515|819386|837576|820083|829652|817491|820083|844174|834076|834123|834076|821163|829216|824670|819427|842893|829652|834169|844174|837304|839295|842681|831150|844085|829366|820083|831150|844174|826765|831311|	http://www.genome.jp/kegg-bin/show_pathway?ath00480/ath:AT1G65820%09red/ath:AT5G13110%09red/ath:AT4G35000%09red/ath:AT5G41210%09red/ath:AT1G63460%09red/ath:AT3G55040%09red/ath:AT1G10370%09red/ath:AT4G11600%09red/ath:AT1G78380%09red/ath:AT1G07890%09red/ath:AT1G02930%09red/ath:AT2G48150%09red/ath:AT4G30920%09red/ath:AT5G41670%09red/ath:AT2G30870%09red/ath:AT4G32320%09red/ath:AT3G02360%09red/ath:AT3…
Steroid biosynthesis	KEGG PATHWAY	ath00100	14	34	0.706985401	0.999999896	SMil_00027827|SMil_00023746|SMil_00019558|SMil_00003921|SMil_00014757|SMil_00007868|SMil_00014758|SMil_00026831|SMil_00003428|SMil_00010230|SMil_00016482|SMil_00019627|SMil_00004010|Novel01139	ath:AT4G34640|ath:AT1G20050|ath:AT5G50375|ath:AT4G12110|ath:AT2G07050|ath:AT1G07420|ath:AT2G07050|ath:AT3G52940|ath:AT5G50375|ath:AT2G07050|ath:AT4G37760|ath:AT2G07050|ath:AT3G19820|ath:AT5G13710|	829616|838593|835105|826819|815275|837254|815275|824460|835105|815275|829932|815275|821519|831216|	http://www.genome.jp/kegg-bin/show_pathway?ath00100/ath:AT1G07420%09red/ath:AT3G19820%09red/ath:AT4G12110%09red/ath:AT3G52940%09red/ath:AT5G50375%09red/ath:AT5G13710%09red/ath:AT4G37760%09red/ath:AT2G07050%09red/ath:AT1G20050%09red/ath:AT4G34640%09red
Citrate cycle (TCA cycle)	KEGG PATHWAY	ath00020	26	62	0.717525012	0.999999896	SMil_00017250|SMil_00017251|SMil_00017025|SMil_00016755|SMil_00000594|SMil_00020732|SMil_00006778|SMil_00012365|SMil_00000312|SMil_00004562|SMil_00004759|SMil_00021292|SMil_00012240|SMil_00016029|SMil_00019952|SMil_00002258|SMil_00017973|SMil_00011568|SMil_00001732|SMil_00007477|SMil_00026882|SMil_00013501|SMil_00026926|SMil_00021508|SMil_00006873|SMil_00027468	ath:AT2G47510|ath:AT4G26910|ath:AT5G43330|ath:AT2G44350|ath:AT1G59900|ath:AT2G20420|ath:AT1G34430|ath:AT3G47520|ath:AT4G37870|ath:AT2G05710|ath:AT5G43330|ath:AT3G52200|ath:AT4G35260|ath:AT2G20420|ath:AT2G22780|ath:AT5G65750|ath:AT3G06650|ath:AT1G01090|ath:AT2G22780|ath:AT2G34590|ath:AT5G08300|ath:AT3G16950|ath:AT5G14590|ath:AT4G16155|ath:AT4G37870|ath:AT1G53240|	819364|828798|834351|819042|842284|816561|840346|823906|829943|815120|834351|824385|829679|816561|816808|836704|819845|839429|816808|818024|830726|820951|831311|827307|829943|841757|	http://www.genome.jp/kegg-bin/show_pathway?ath00020/ath:AT1G59900%09red/ath:AT2G34590%09red/ath:AT5G65750%09red/ath:AT4G35260%09red/ath:AT3G47520%09red/ath:AT2G22780%09red/ath:AT1G53240%09red/ath:AT4G26910%09red/ath:AT2G05710%09red/ath:AT2G20420%09red/ath:AT3G16950%09red/ath:AT2G47510%09red/ath:AT3G06650%09red/ath:AT5G43330%09red/ath:AT4G37870%09red/ath:AT1G01090%09red/ath:AT3G52200%09red/ath:AT4…
Mismatch repair	KEGG PATHWAY	ath03430	16	39	0.717902643	0.999999896	SMil_00014032|SMil_00020018|SMil_00010761|SMil_00023358|SMil_00014861|Novel03241|SMil_00001165|SMil_00014497|SMil_00029136|SMil_00026043|SMil_00008006|SMil_00007269|SMil_00001610|SMil_00005703|SMil_00001473|SMil_00000602	ath:AT3G02920|ath:AT4G25540|ath:AT3G18580|ath:AT4G35520|ath:AT1G18090|ath:AT1G52950|ath:AT5G27740|ath:AT1G63160|ath:AT2G24490|ath:AT1G23750|ath:AT4G19130|ath:AT4G02070|ath:AT2G29570|ath:AT5G08020|ath:AT4G18590|ath:AT1G23750|	821187|828659|821389|829704|838389|841728|832836|842620|816985|838985|827651|828147|817506|830696|827591|838985|	http://www.genome.jp/kegg-bin/show_pathway?ath03430/ath:AT2G29570%09red/ath:AT1G63160%09red/ath:AT5G08020%09red/ath:AT1G18090%09red/ath:AT4G19130%09red/ath:AT4G35520%09red/ath:AT4G18590%09red/ath:AT3G18580%09red/ath:AT3G02920%09red/ath:AT1G52950%09red/ath:AT1G23750%09red/ath:AT2G24490%09red/ath:AT4G25540%09red/ath:AT4G02070%09red/ath:AT5G27740%09red
Non-homologous end-joining	KEGG PATHWAY	ath03450	3	8	0.733313214	0.999999896	SMil_00007146|SMil_00000754|SMil_00000753	ath:AT1G48050|ath:AT5G57160|ath:AT5G57160|	841223|835822|835822|	http://www.genome.jp/kegg-bin/show_pathway?ath03450/ath:AT5G57160%09red/ath:AT1G48050%09red
Nitrogen metabolism	KEGG PATHWAY	ath00910	17	42	0.737299198	0.999999896	SMil_00012020|SMil_00000070|SMil_00020510|SMil_00021435|SMil_00011231|SMil_00021707|SMil_00005865|SMil_00018419|SMil_00017033|SMil_00001270|SMil_00016750|SMil_00025933|SMil_00021584|SMil_00022688|SMil_00026544|SMil_00006820|SMil_00010475	ath:AT1G12940|ath:AT5G35630|ath:AT5G18170|ath:AT3G01500|ath:AT5G16570|ath:AT5G07440|ath:AT4G20990|ath:AT1G08080|ath:AT5G53460|ath:AT1G08090|ath:AT1G08090|ath:AT2G15620|ath:AT2G15620|ath:AT3G52720|ath:AT1G12940|ath:AT2G15620|ath:AT1G77760|	837852|833535|831935|821134|831519|830635|827846|837326|835427|837327|837327|816055|816055|824438|837852|816055|844112|	http://www.genome.jp/kegg-bin/show_pathway?ath00910/ath:AT1G08090%09red/ath:AT1G12940%09red/ath:AT5G07440%09red/ath:AT5G16570%09red/ath:AT5G53460%09red/ath:AT1G08080%09red/ath:AT4G20990%09red/ath:AT2G15620%09red/ath:AT5G18170%09red/ath:AT1G77760%09red/ath:AT3G01500%09red/ath:AT5G35630%09red/ath:AT3G52720%09red
Glyoxylate and dicarboxylate metabolism	KEGG PATHWAY	ath00630	26	63	0.740928932	0.999999896	SMil_00000684|SMil_00000070|SMil_00017025|SMil_00016755|SMil_00012373|SMil_00001837|SMil_00010491|SMil_00013707|SMil_00004520|SMil_00016105|SMil_00020795|SMil_00015348|SMil_00002680|SMil_00012365|SMil_00004562|SMil_00003971|SMil_00004759|SMil_00003385|SMil_00023899|SMil_00022196|SMil_00019952|SMil_00001732|SMil_00011231|SMil_00008245|SMil_00018818|SMil_00027468	ath:AT5G48230|ath:AT5G35630|ath:AT5G43330|ath:AT2G44350|ath:AT5G26780|ath:AT5G14780|ath:AT5G03860|ath:AT1G79870|ath:AT1G68010|ath:AT4G35090|ath:AT3G14415|ath:AT1G36370|ath:AT1G79870|ath:AT3G47520|ath:AT2G05710|ath:AT4G13930|ath:AT5G43330|ath:AT2G13360|ath:AT2G35120|ath:AT2G35120|ath:AT2G22780|ath:AT2G22780|ath:AT5G16570|ath:AT5G03860|ath:AT4G17360|ath:AT1G53240|	834876|833535|834351|819042|832736|831330|831690|844326|843129|829661|820664|840543|844326|823906|815120|827027|834351|815822|818078|818078|816808|816808|831519|831690|827448|841757|	http://www.genome.jp/kegg-bin/show_pathway?ath00630/ath:AT5G14780%09red/ath:AT4G13930%09red/ath:AT4G17360%09red/ath:AT1G53240%09red/ath:AT2G05710%09red/ath:AT2G44350%09red/ath:AT5G35630%09red/ath:AT1G68010%09red/ath:AT2G22780%09red/ath:AT5G48230%09red/ath:AT1G79870%09red/ath:AT5G43330%09red/ath:AT3G47520%09red/ath:AT5G26780%09red/ath:AT5G16570%09red/ath:AT2G35120%09red/ath:AT5G03860%09red/ath:AT2…
Pantothenate and CoA biosynthesis	KEGG PATHWAY	ath00770	11	28	0.742725409	0.999999896	SMil_00020311|SMil_00011205|SMil_00001969|SMil_00010204|SMil_00000421|SMil_00022039|SMil_00023321|SMil_00007087|SMil_00003231|SMil_00005805|SMil_00012811	ath:AT2G46110|ath:AT3G17810|ath:AT1G10070|ath:AT1G12350|ath:AT2G18250|ath:AT3G23940|ath:AT5G48840|ath:AT1G12350|ath:AT3G48560|ath:AT4G32180|ath:AT2G46110|	819219|821049|837543|837789|816341|821977|834942|837789|824015|829351|819219|	http://www.genome.jp/kegg-bin/show_pathway?ath00770/ath:AT5G48840%09red/ath:AT3G17810%09red/ath:AT3G48560%09red/ath:AT1G10070%09red/ath:AT1G12350%09red/ath:AT4G32180%09red/ath:AT2G18250%09red/ath:AT3G23940%09red/ath:AT2G46110%09red
Fatty acid degradation	KEGG PATHWAY	ath00071	16	40	0.7469787	0.999999896	SMil_00000684|SMil_00026413|SMil_00022001|SMil_00020087|SMil_00021467|SMil_00025385|SMil_00005874|SMil_00015145|SMil_00027098|SMil_00016599|SMil_00023871|SMil_00015506|SMil_00014256|SMil_00005927|SMil_00021842|SMil_00000121	ath:AT5G48230|ath:AT4G23850|ath:AT2G33150|ath:AT5G27600|ath:AT1G77120|ath:AT3G51840|ath:AT4G16760|ath:AT5G24760|ath:AT3G51840|ath:AT1G77590|ath:AT5G65110|ath:AT4G11030|ath:AT5G42250|ath:AT1G77120|ath:AT4G23850|ath:AT2G47240|	834876|828484|817876|832820|844047|824347|827381|832545|824347|844094|836635|826704|834230|844047|828484|819337|	http://www.genome.jp/kegg-bin/show_pathway?ath00071/ath:AT5G42250%09red/ath:AT5G27600%09red/ath:AT2G33150%09red/ath:AT4G23850%09red/ath:AT5G48230%09red/ath:AT5G24760%09red/ath:AT1G77120%09red/ath:AT3G51840%09red/ath:AT4G16760%09red/ath:AT2G47240%09red/ath:AT5G65110%09red/ath:AT4G11030%09red/ath:AT1G77590%09red
Lysine biosynthesis	KEGG PATHWAY	ath00300	6	16	0.75044311	0.999999896	SMil_00001736|SMil_00027785|SMil_00001000|SMil_00021492|SMil_00010294|SMil_00019684	ath:AT4G33680|ath:AT2G45440|ath:AT3G59890|ath:AT1G31230|ath:AT3G14390|ath:AT3G53580|	829510|819152|825159|840011|820660|824526|	http://www.genome.jp/kegg-bin/show_pathway?ath00300/ath:AT3G53580%09red/ath:AT3G14390%09red/ath:AT4G33680%09red/ath:AT2G45440%09red/ath:AT3G59890%09red/ath:AT1G31230%09red
Ribosome biogenesis in eukaryotes	KEGG PATHWAY	ath03008	42	101	0.767520138	0.999999896	SMil_00014380|SMil_00000035|SMil_00000385|SMil_00017771|SMil_00017770|SMil_00027964|SMil_00027960|SMil_00017964|SMil_00018146|SMil_00002007|SMil_00016822|SMil_00023137|SMil_00009540|SMil_00003862|SMil_00017097|SMil_00022666|SMil_00013456|SMil_00014839|SMil_00021165|SMil_00008962|Novel01523|SMil_00023992|SMil_00000679|SMil_00027299|Novel02665|SMil_00002668|Novel03341|SMil_00005760|SMil_00017707|SM…	ath:AT4G25630|ath:AT3G22980|ath:AT4G22380|ath:AT3G06530|ath:AT3G06530|ath:AT2G23070|ath:AT4G28200|ath:AT5G55190|ath:AT3G50000|ath:AT2G47300|ath:AT3G57000|ath:AT4G04940|ath:AT2G24990|ath:AT5G27120|ath:AT3G07050|ath:AT3G55620|ath:AT1G75660|ath:AT5G14050|ath:AT1G15420|ath:AT1G43860|ath:AT4G02400|ath:AT1G67120|ath:AT1G63780|ath:AT1G08410|ath:AT3G55620|ath:AT4G02400|ath:AT4G22380|ath:AT3G57150|ath:AT3…	828668|821872|828333|819831|819831|816837|828935|835612|824162|819343|824867|825833|817038|832770|819890|824728|843900|831254|838113|840982|828039|843032|842682|837361|824728|828039|828333|824882|821062|838113|842063|821105|816683|831254|831431|814908|828333|831565|831538|835612|842682|833863|	http://www.genome.jp/kegg-bin/show_pathway?ath03008/ath:AT4G22380%09red/ath:AT3G03920%09red/ath:AT1G56110%09red/ath:AT2G03820%09red/ath:AT1G67120%09red/ath:AT1G08410%09red/ath:AT3G07050%09red/ath:AT2G21440%09red/ath:AT2G47300%09red/ath:AT5G27120%09red/ath:AT5G17020%09red/ath:AT1G75660%09red/ath:AT5G16750%09red/ath:AT3G57150%09red/ath:AT2G24990%09red/ath:AT3G06530%09red/ath:AT3G50000%09red/ath:AT2…
Biosynthesis of unsaturated fatty acids	KEGG PATHWAY	ath01040	14	36	0.767914871	0.999999896	Novel03179|SMil_00002699|SMil_00020872|SMil_00025385|SMil_00005874|SMil_00013878|SMil_00018986|SMil_00010576|SMil_00023871|SMil_00022001|SMil_00026576|SMil_00013759|SMil_00027098|SMil_00010177	ath:AT4G30950|ath:AT5G10480|ath:AT5G59770|ath:AT3G51840|ath:AT4G16760|ath:AT3G55360|ath:AT2G29980|ath:AT4G30950|ath:AT5G65110|ath:AT2G33150|ath:AT3G55360|ath:AT1G67730|ath:AT3G51840|ath:AT2G43710|	829220|830912|836098|824347|827381|824702|817548|829220|836635|817876|824702|843098|824347|818973|	http://www.genome.jp/kegg-bin/show_pathway?ath01040/ath:AT2G29980%09red/ath:AT2G43710%09red/ath:AT4G30950%09red/ath:AT2G33150%09red/ath:AT1G67730%09red/ath:AT3G55360%09red/ath:AT5G59770%09red/ath:AT3G51840%09red/ath:AT4G16760%09red/ath:AT5G10480%09red/ath:AT5G65110%09red
Endocytosis	KEGG PATHWAY	ath04144	49	117	0.768605517	0.999999896	SMil_00028105|SMil_00011851|SMil_00027068|SMil_00017168|SMil_00009858|SMil_00008680|SMil_00009811|SMil_00027680|SMil_00009633|SMil_00005806|SMil_00006467|SMil_00017827|SMil_00024154|SMil_00009402|SMil_00029134|SMil_00005482|SMil_00008861|SMil_00011512|SMil_00027091|SMil_00005605|SMil_00026287|Novel01901|SMil_00027700|SMil_00014836|SMil_00023996|SMil_00023669|SMil_00006121|SMil_00002139|SMil_00009…	ath:AT3G53120|ath:AT4G26750|ath:AT3G12580|ath:AT3G17660|ath:AT1G10630|ath:AT3G53710|ath:AT3G15730|ath:AT3G12580|ath:AT5G14670|ath:AT1G48790|ath:AT3G15730|ath:AT5G09260|ath:AT3G12580|ath:AT1G09630|ath:AT2G06530|ath:AT1G77740|ath:AT5G02500|ath:AT5G61980|ath:AT3G53120|ath:AT1G13980|ath:AT4G24280|ath:AT1G10630|ath:AT5G13860|ath:AT1G13980|ath:AT3G16785|ath:AT1G15130|ath:AT1G47830|ath:AT1G22740|ath:AT4…	824478|828782|820438|821033|837606|824538|820816|820438|831319|841301|820816|830785|820438|837490|815211|844110|831020|836319|824478|837958|828531|837606|831232|837958|820932|838077|841199|838880|828531|820438|841658|820233|831171|830818|818802|831171|826870|837606|831020|832081|818918|818918|842381|819987|842381|818802|820393|834847|820151|	http://www.genome.jp/kegg-bin/show_pathway?ath04144/ath:AT5G02500%09red/ath:AT1G13980%09red/ath:AT3G16785%09red/ath:AT4G26750%09red/ath:AT1G47830%09red/ath:AT1G10630%09red/ath:AT3G15730%09red/ath:AT1G48790%09red/ath:AT2G06530%09red/ath:AT5G09260%09red/ath:AT1G60890%09red/ath:AT3G53120%09red/ath:AT3G12580%09red/ath:AT1G22740%09red/ath:AT3G53710%09red/ath:AT3G07960%09red/ath:AT1G15130%09red/ath:AT5…
Nicotinate and nicotinamide metabolism	KEGG PATHWAY	ath00760	5	14	0.773996576	0.999999896	SMil_00029248|SMil_00005507|Novel02345|SMil_00006766|SMil_00013787	ath:AT5G50210|ath:AT4G14930|ath:AT5G50210|ath:AT2G36310|ath:AT5G50210|	835086|827151|835086|818204|835086|	http://www.genome.jp/kegg-bin/show_pathway?ath00760/ath:AT2G36310%09red/ath:AT5G50210%09red/ath:AT4G14930%09red
Indole alkaloid biosynthesis	KEGG PATHWAY	ath00901	2	6	0.780021788	0.999999896	SMil_00028008|SMil_00028176	ath:AT2G23610|ath:AT2G23610|	816893|816893|	http://www.genome.jp/kegg-bin/show_pathway?ath00901/ath:AT2G23610%09red
RNA degradation	KEGG PATHWAY	ath03018	46	111	0.781738712	0.999999896	SMil_00002066|Novel02165|SMil_00000641|SMil_00020554|SMil_00004441|SMil_00010392|SMil_00023723|SMil_00004717|SMil_00011827|SMil_00012792|SMil_00005905|SMil_00015951|SMil_00011075|SMil_00019355|SMil_00023749|SMil_00013456|SMil_00007576|SMil_00000491|SMil_00025052|SMil_00029761|SMil_00009365|Novel01042|SMil_00028656|SMil_00026080|SMil_00027723|SMil_00019644|SMil_00023085|SMil_00017116|SMil_00015679…	ath:AT3G14080|ath:AT1G02080|ath:AT5G13570|ath:AT5G02270|ath:AT1G08370|ath:AT5G60170|ath:AT1G07705|ath:AT5G22250|ath:AT5G18230|ath:AT5G14580|ath:AT3G60500|ath:AT4G34110|ath:AT4G26270|ath:AT1G55870|ath:AT3G25440|ath:AT1G75660|ath:AT1G74030|ath:AT4G26270|ath:AT3G20800|ath:AT3G20800|ath:AT1G76860|ath:AT5G22250|ath:AT1G65700|ath:AT4G26270|ath:AT3G07750|ath:AT2G36530|ath:AT3G58580|ath:AT5G47810|ath:AT3…	820624|839244|831201|831709|837357|836139|837284|832285|831941|831309|825221|829557|828733|842037|822128|843900|843741|828733|821628|821628|844021|832285|842881|828733|819966|818226|825027|834832|820549|814642|814642|821983|829043|817767|829105|834945|842303|837284|824379|825025|823766|841399|842269|820549|828858|820599|	http://www.genome.jp/kegg-bin/show_pathway?ath03018/ath:AT1G65700%09red/ath:AT3G13470%09red/ath:AT4G26270%09red/ath:AT4G29220%09red/ath:AT3G46210%09red/ath:AT3G58580%09red/ath:AT4G34110%09red/ath:AT3G52150%09red/ath:AT5G48870%09red/ath:AT1G75660%09red/ath:AT2G36530%09red/ath:AT5G18230%09red/ath:AT5G22250%09red/ath:AT3G20800%09red/ath:AT3G25440%09red/ath:AT5G60170%09red/ath:AT4G29830%09red/ath:AT3…
Inositol phosphate metabolism	KEGG PATHWAY	ath00562	26	65	0.783999952	0.999999896	SMil_00003254|SMil_00018232|SMil_00019214|SMil_00019484|Novel01538|SMil_00001795|SMil_00003918|SMil_00008099|SMil_00005482|SMil_00016226|SMil_00000559|SMil_00006525|SMil_00000311|SMil_00005685|SMil_00004816|SMil_00014799|SMil_00001414|SMil_00020852|SMil_00017554|SMil_00025730|SMil_00010426|SMil_00021405|SMil_00025214|SMil_00017555|SMil_00026482|SMil_00017272	ath:AT3G55440|ath:AT3G19420|ath:AT3G08510|ath:AT1G71010|ath:AT3G03530|ath:AT1G60890|ath:AT2G14170|ath:AT3G48610|ath:AT1G77740|ath:AT3G07960|ath:AT2G21170|ath:AT1G22100|ath:AT4G33770|ath:AT5G61760|ath:AT3G48610|ath:AT1G68000|ath:AT5G16760|ath:AT3G08510|ath:AT1G22100|ath:AT3G03520|ath:AT2G19800|ath:AT1G60890|ath:AT1G34260|ath:AT5G42810|ath:AT1G68000|ath:AT3G09920|	824710|821476|819999|843440|821243|842381|815903|824021|844110|819987|816652|838815|829519|836298|824021|843128|831539|819999|838815|821244|816499|842381|840326|834292|843128|820151|	http://www.genome.jp/kegg-bin/show_pathway?ath00562/ath:AT2G19800%09red/ath:AT5G61760%09red/ath:AT3G48610%09red/ath:AT3G03520%09red/ath:AT1G71010%09red/ath:AT5G16760%09red/ath:AT1G22100%09red/ath:AT3G08510%09red/ath:AT1G60890%09red/ath:AT4G33770%09red/ath:AT2G21170%09red/ath:AT3G03530%09red/ath:AT3G19420%09red/ath:AT1G68000%09red/ath:AT3G09920%09red/ath:AT2G14170%09red/ath:AT5G42810%09red/ath:AT3…
N-Glycan biosynthesis	KEGG PATHWAY	ath00510	17	44	0.789405553	0.999999896	SMil_00008345|SMil_00002744|SMil_00002443|SMil_00006485|SMil_00018259|SMil_00004848|SMil_00013882|SMil_00016709|SMil_00001267|SMil_00001683|SMil_00003838|SMil_00009088|SMil_00010205|SMil_00023854|SMil_00021093|SMil_00011871|SMil_00016881	ath:AT1G30000|ath:AT1G78800|ath:AT2G41490|ath:AT3G21160|ath:AT1G76400|ath:AT5G66680|ath:AT2G39630|ath:AT1G61790|ath:AT3G45040|ath:AT3G27540|ath:AT1G12990|ath:AT2G05320|ath:AT5G63840|ath:AT5G38460|ath:AT2G41490|ath:AT5G66680|ath:AT1G34130|	839879|844216|818747|821668|843972|836801|818546|842476|823639|822376|837857|815080|836504|833834|818747|836801|840312|	http://www.genome.jp/kegg-bin/show_pathway?ath00510/ath:AT1G78800%09red/ath:AT5G66680%09red/ath:AT5G38460%09red/ath:AT1G34130%09red/ath:AT3G27540%09red/ath:AT2G05320%09red/ath:AT3G45040%09red/ath:AT2G39630%09red/ath:AT2G41490%09red/ath:AT5G63840%09red/ath:AT1G76400%09red/ath:AT1G30000%09red/ath:AT1G12990%09red/ath:AT1G61790%09red/ath:AT3G21160%09red
Degradation of aromatic compounds	KEGG PATHWAY	ath01220	3	9	0.789622666	0.999999896	SMil_00014256|SMil_00000716|SMil_00015145	ath:AT5G42250|ath:AT2G30490|ath:AT5G24760|	834230|817599|832545|	http://www.genome.jp/kegg-bin/show_pathway?ath01220/ath:AT2G30490%09red/ath:AT5G42250%09red/ath:AT5G24760%09red
Phosphatidylinositol signaling system	KEGG PATHWAY	ath04070	26	66	0.803629428	0.999999896	SMil_00013377|SMil_00011180|SMil_00024837|SMil_00018232|SMil_00008426|SMil_00019214|SMil_00019484|SMil_00014799|SMil_00005482|SMil_00006525|SMil_00000311|SMil_00021758|SMil_00005685|SMil_00001920|SMil_00008996|SMil_00001414|SMil_00020852|SMil_00017554|SMil_00001795|SMil_00016226|SMil_00021405|SMil_00025214|SMil_00025580|SMil_00017555|SMil_00026482|SMil_00017272	ath:AT3G43810|ath:AT5G07920|ath:AT5G07920|ath:AT3G19420|ath:AT3G43810|ath:AT3G08510|ath:AT1G71010|ath:AT1G68000|ath:AT1G77740|ath:AT1G22100|ath:AT4G33770|ath:AT2G41110|ath:AT5G61760|ath:AT3G43810|ath:AT2G20900|ath:AT5G16760|ath:AT3G08510|ath:AT1G22100|ath:AT1G60890|ath:AT3G07960|ath:AT1G60890|ath:AT1G34260|ath:AT5G07920|ath:AT5G42810|ath:AT1G68000|ath:AT3G09920|	823492|830686|830686|821476|823492|819999|843440|843128|844110|838815|829519|818710|836298|823492|816624|831539|819999|838815|842381|819987|842381|840326|830686|834292|843128|820151|	http://www.genome.jp/kegg-bin/show_pathway?ath04070/ath:AT2G41110%09red/ath:AT1G60890%09red/ath:AT5G61760%09red/ath:AT1G71010%09red/ath:AT5G16760%09red/ath:AT1G22100%09red/ath:AT3G08510%09red/ath:AT4G33770%09red/ath:AT3G09920%09red/ath:AT3G43810%09red/ath:AT3G19420%09red/ath:AT1G68000%09red/ath:AT5G42810%09red/ath:AT2G20900%09red/ath:AT1G34260%09red/ath:AT5G07920%09red/ath:AT1G77740%09red/ath:AT3…
Tropane, piperidine and pyridine alkaloid biosynthesis	KEGG PATHWAY	ath00960	13	36	0.830513979	0.999999896	SMil_00018402|SMil_00008554|SMil_00008559|SMil_00002851|SMil_00022990|SMil_00004526|SMil_00021454|SMil_00011252|SMil_00024924|SMil_00024925|SMil_00007833|SMil_00009529|SMil_00027405	ath:AT1G71920|ath:AT1G31690|ath:AT4G14940|ath:AT5G36160|ath:AT5G06060|ath:AT5G11520|ath:AT5G11520|ath:AT2G30970|ath:AT5G53970|ath:AT5G53970|ath:AT2G22250|ath:AT5G36160|ath:AT4G12290|	843523|840056|827152|833613|830493|831024|831024|817648|835480|835480|816758|833613|826838|	http://www.genome.jp/kegg-bin/show_pathway?ath00960/ath:AT5G36160%09red/ath:AT5G11520%09red/ath:AT4G12290%09red/ath:AT5G06060%09red/ath:AT2G22250%09red/ath:AT2G30970%09red/ath:AT1G71920%09red/ath:AT4G14940%09red/ath:AT5G53970%09red/ath:AT1G31690%09red
Terpenoid backbone biosynthesis	KEGG PATHWAY	ath00900	22	58	0.831786103	0.999999896	SMil_00000684|SMil_00023989|SMil_00020797|SMil_00000426|SMil_00019250|Novel00991|SMil_00020681|SMil_00030061|SMil_00003370|SMil_00005371|SMil_00005164|SMil_00011008|SMil_00008124|SMil_00013040|SMil_00003204|SMil_00003788|SMil_00004388|SMil_00027819|SMil_00027244|SMil_00013549|SMil_00017330|SMil_00012702	ath:AT5G48230|ath:AT1G76490|ath:AT4G11820|ath:AT2G17570|ath:AT4G34350|ath:AT2G36305|ath:AT4G33360|ath:AT2G38700|ath:AT5G16440|ath:AT5G15860|ath:AT4G36810|ath:AT5G63910|ath:AT2G17570|ath:AT5G58560|ath:AT3G02780|ath:AT2G02500|ath:AT4G11820|ath:AT2G26930|ath:AT2G36305|ath:AT5G27450|ath:AT4G15560|ath:AT1G11755|	834876|843982|826788|816264|829585|818203|829473|818452|831505|831443|829834|836512|816264|835969|820960|814779|826788|817234|818203|832804|827230|5007686|	http://www.genome.jp/kegg-bin/show_pathway?ath00900/ath:AT5G58560%09red/ath:AT5G27450%09red/ath:AT2G26930%09red/ath:AT4G15560%09red/ath:AT3G02780%09red/ath:AT2G38700%09red/ath:AT5G16440%09red/ath:AT5G48230%09red/ath:AT4G34350%09red/ath:AT2G02500%09red/ath:AT4G36810%09red/ath:AT4G33360%09red/ath:AT4G11820%09red/ath:AT5G15860%09red/ath:AT1G11755%09red/ath:AT1G76490%09red/ath:AT2G36305%09red/ath:AT2…
Ascorbate and aldarate metabolism	KEGG PATHWAY	ath00053	15	41	0.831792407	0.999999896	Novel03294|SMil_00021299|SMil_00014655|SMil_00013446|SMil_00019560|SMil_00003273|Novel03114|SMil_00010426|SMil_00014827|SMil_00019935|SMil_00011981|SMil_00007331|SMil_00008825|SMil_00011580|SMil_00010390	ath:AT1G07890|ath:AT5G03630|ath:AT4G08390|ath:AT3G27820|ath:AT4G35000|ath:AT5G28840|ath:AT1G77490|ath:AT2G19800|ath:AT4G32320|ath:AT4G35000|ath:AT3G29360|ath:AT5G55120|ath:AT3G29360|ath:AT4G33670|ath:AT1G07890|	837304|831774|826396|822402|829652|833002|844085|816499|829366|829652|822594|835603|822594|829509|837304|	http://www.genome.jp/kegg-bin/show_pathway?ath00053/ath:AT3G27820%09red/ath:AT1G77490%09red/ath:AT2G19800%09red/ath:AT5G28840%09red/ath:AT4G35000%09red/ath:AT4G33670%09red/ath:AT5G03630%09red/ath:AT1G07890%09red/ath:AT4G32320%09red/ath:AT5G55120%09red/ath:AT4G08390%09red/ath:AT3G29360%09red
Homologous recombination	KEGG PATHWAY	ath03440	21	56	0.83924712	0.999999896	SMil_00014032|Novel03241|SMil_00014511|SMil_00010761|SMil_00024897|SMil_00019349|SMil_00004227|Novel03228|SMil_00014592|SMil_00029136|SMil_00008006|SMil_00009591|SMil_00026043|SMil_00010560|Novel01679|SMil_00001879|Novel01680|SMil_00005703|SMil_00018447|SMil_00001473|SMil_00000602	ath:AT3G02920|ath:AT1G52950|ath:AT2G22140|ath:AT3G18580|ath:AT3G20540|ath:AT3G19210|ath:AT1G10930|ath:AT1G05490|ath:AT3G42670|ath:AT2G24490|ath:AT4G19130|ath:AT3G02680|ath:AT1G23750|ath:AT2G19490|ath:AT1G05490|ath:AT1G10930|ath:AT1G05490|ath:AT5G08020|ath:AT1G05490|ath:AT4G18590|ath:AT1G23750|	821187|841728|816748|821389|821600|821455|837636|837051|823287|816985|827651|821254|838985|816468|837051|837636|837051|830696|837051|827591|838985|	http://www.genome.jp/kegg-bin/show_pathway?ath03440/ath:AT2G19490%09red/ath:AT3G19210%09red/ath:AT3G02680%09red/ath:AT4G19130%09red/ath:AT2G22140%09red/ath:AT1G05490%09red/ath:AT3G42670%09red/ath:AT3G18580%09red/ath:AT3G20540%09red/ath:AT3G02920%09red/ath:AT1G52950%09red/ath:AT1G23750%09red/ath:AT2G24490%09red/ath:AT1G10930%09red/ath:AT4G18590%09red/ath:AT5G08020%09red
DNA replication	KEGG PATHWAY	ath03030	18	50	0.862698797	0.999999896	SMil_00014032|SMil_00001165|SMil_00004624|SMil_00026274|SMil_00010761|SMil_00024897|Novel03241|SMil_00009983|SMil_00029136|SMil_00019958|SMil_00026043|SMil_00008006|SMil_00014497|SMil_00001610|SMil_00014268|SMil_00005703|SMil_00001473|SMil_00000602	ath:AT3G02920|ath:AT5G27740|ath:AT4G02060|ath:AT2G27470|ath:AT3G18580|ath:AT3G20540|ath:AT1G52950|ath:AT2G07690|ath:AT2G24490|ath:AT5G44635|ath:AT1G23750|ath:AT4G19130|ath:AT1G63160|ath:AT2G29570|ath:AT2G25100|ath:AT5G08020|ath:AT4G18590|ath:AT1G23750|	821187|832836|828153|817292|821389|821600|841728|815415|816985|834492|838985|827651|842620|817506|817048|830696|827591|838985|	http://www.genome.jp/kegg-bin/show_pathway?ath03030/ath:AT2G29570%09red/ath:AT1G63160%09red/ath:AT2G25100%09red/ath:AT5G08020%09red/ath:AT4G19130%09red/ath:AT2G27470%09red/ath:AT3G18580%09red/ath:AT5G44635%09red/ath:AT3G20540%09red/ath:AT3G02920%09red/ath:AT2G07690%09red/ath:AT1G52950%09red/ath:AT1G23750%09red/ath:AT2G24490%09red/ath:AT4G18590%09red/ath:AT4G02060%09red/ath:AT5G27740%09red
Photosynthesis - antenna proteins	KEGG PATHWAY	ath00196	7	22	0.864513946	0.999999896	SMil_00005791|SMil_00002563|SMil_00020536|SMil_00022707|SMil_00024688|SMil_00029737|Novel00579	ath:AT1G76570|ath:AT3G47470|ath:AT2G05100|ath:AT3G61470|ath:AT3G47470|ath:AT4G10340|ath:AT1G29930|	843990|823901|815058|825320|823901|826626|839871|	http://www.genome.jp/kegg-bin/show_pathway?ath00196/ath:AT4G10340%09red/ath:AT3G61470%09red/ath:AT1G29930%09red/ath:AT1G76570%09red/ath:AT3G47470%09red/ath:AT2G05100%09red
Lysine degradation	KEGG PATHWAY	ath00310	8	25	0.872238432	0.999999896	SMil_00000684|SMil_00017251|SMil_00007750|SMil_00017560|SMil_00020483|SMil_00019796|SMil_00002258|SMil_00007941	ath:AT5G48230|ath:AT4G26910|ath:AT1G73100|ath:AT2G35160|ath:AT5G13960|ath:AT1G73100|ath:AT5G65750|ath:AT4G33150|	834876|828798|843641|818083|831244|843641|836704|829452|	http://www.genome.jp/kegg-bin/show_pathway?ath00310/ath:AT4G26910%09red/ath:AT2G35160%09red/ath:AT5G13960%09red/ath:AT5G65750%09red/ath:AT5G48230%09red/ath:AT4G33150%09red/ath:AT1G73100%09red
Taurine and hypotaurine metabolism	KEGG PATHWAY	ath00430	4	14	0.873782865	0.999999896	SMil_00009310|SMil_00002794|SMil_00025127|SMil_00008677	ath:AT5G17330|ath:AT5G15120|ath:AT5G15120|ath:AT5G15120|	831599|831364|831364|831364|	http://www.genome.jp/kegg-bin/show_pathway?ath00430/ath:AT5G17330%09red/ath:AT5G15120%09red
Sulfur relay system	KEGG PATHWAY	ath04122	4	14	0.873782865	0.999999896	SMil_00022362|SMil_00013677|SMil_00005560|SMil_00027281	ath:AT1G16460|ath:AT1G01290|ath:AT1G16460|ath:AT1G51310|	838216|839445|838216|841554|	http://www.genome.jp/kegg-bin/show_pathway?ath04122/ath:AT1G51310%09red/ath:AT1G16460%09red/ath:AT1G01290%09red
Arachidonic acid metabolism	KEGG PATHWAY	ath00590	5	17	0.877496078	0.999999896	SMil_00023848|SMil_00012513|SMil_00005260|SMil_00024152|SMil_00019255	ath:AT4G11600|ath:AT2G48150|ath:AT5G42150|ath:AT2G06925|ath:AT1G63460|	826765|819427|834220|815261|842652|	http://www.genome.jp/kegg-bin/show_pathway?ath00590/ath:AT1G63460%09red/ath:AT5G42150%09red/ath:AT2G06925%09red/ath:AT4G11600%09red/ath:AT2G48150%09red
Lipoic acid metabolism	KEGG PATHWAY	ath00785	1	5	0.900081626	0.999999896	SMil_00019142	ath:AT5G08415|	830740|	http://www.genome.jp/kegg-bin/show_pathway?ath00785/ath:AT5G08415%09red
RNA polymerase	KEGG PATHWAY	ath03020	15	45	0.902693498	0.999999896	Novel02401|SMil_00029804|SMil_00007967|SMil_00005761|SMil_00007196|SMil_00008012|SMil_00023644|Novel00877|SMil_00002528|SMil_00024808|SMil_00002511|SMil_00002510|SMil_00009445|SMil_00024408|SMil_00014047	ath:AT5G60040|ath:AT1G06790|ath:AT3G57080|ath:AT3G57660|ath:AT2G29540|ath:AT5G23710|ath:AT5G60040|ath:AT5G45140|ath:AT3G22320|ath:AT3G16980|ath:AT1G60620|ath:AT1G60620|ath:AT1G29940|ath:AT5G51940|ath:AT4G16265|	836126|837190|824875|824935|817503|832436|836126|834550|821801|820954|842356|842356|839872|835269|827321|	http://www.genome.jp/kegg-bin/show_pathway?ath03020/ath:AT5G23710%09red/ath:AT1G06790%09red/ath:AT4G16265%09red/ath:AT3G57080%09red/ath:AT5G45140%09red/ath:AT3G16980%09red/ath:AT5G60040%09red/ath:AT1G29940%09red/ath:AT3G22320%09red/ath:AT3G57660%09red/ath:AT5G51940%09red/ath:AT1G60620%09red/ath:AT2G29540%09red
Tryptophan metabolism	KEGG PATHWAY	ath00380	15	45	0.902693498	0.999999896	SMil_00000684|SMil_00016105|SMil_00025100|SMil_00021227|SMil_00004501|SMil_00025098|SMil_00006253|SMil_00007706|SMil_00003723|SMil_00002379|SMil_00008622|SMil_00024491|SMil_00002258|SMil_00003727|SMil_00010004	ath:AT5G48230|ath:AT4G35090|ath:AT4G31500|ath:AT4G31500|ath:AT4G31500|ath:AT4G31500|ath:AT4G31500|ath:AT4G31500|ath:AT4G31500|ath:AT5G25620|ath:AT4G24670|ath:AT4G31500|ath:AT5G65750|ath:AT4G31500|ath:AT4G31500|	834876|829661|829277|829277|829277|829277|829277|829277|829277|832638|828569|829277|836704|829277|829277|	http://www.genome.jp/kegg-bin/show_pathway?ath00380/ath:AT5G25620%09red/ath:AT4G24670%09red/ath:AT4G31500%09red/ath:AT5G65750%09red/ath:AT5G48230%09red/ath:AT4G35090%09red
Protein export	KEGG PATHWAY	ath03060	18	53	0.907091754	0.999999896	Novel00981|SMil_00026862|SMil_00017683|SMil_00018326|SMil_00001049|Novel00851|SMil_00015709|SMil_00011480|Novel01368|SMil_00015833|SMil_00002501|SMil_00028903|SMil_00007517|SMil_00009639|SMil_00006090|SMil_00023278|Novel00143|SMil_00027193	ath:AT5G60460|ath:AT5G28750|ath:AT1G52600|ath:AT5G28750|ath:AT3G60540|ath:AT5G62050|ath:AT5G28540|ath:AT2G34250|ath:AT3G60540|ath:AT2G28800|ath:AT5G27430|ath:AT2G30440|ath:AT1G79940|ath:AT5G05670|ath:AT3G49100|ath:AT5G62050|ath:AT1G29310|ath:AT4G01800|	836167|832987|841692|832987|825225|836325|832950|817986|825225|817429|832802|817595|844334|830451|824071|836325|839805|827922|	http://www.genome.jp/kegg-bin/show_pathway?ath03060/ath:AT5G28540%09red/ath:AT5G60460%09red/ath:AT3G60540%09red/ath:AT4G01800%09red/ath:AT1G79940%09red/ath:AT2G30440%09red/ath:AT1G52600%09red/ath:AT3G49100%09red/ath:AT5G28750%09red/ath:AT2G34250%09red/ath:AT5G05670%09red/ath:AT5G62050%09red/ath:AT5G27430%09red/ath:AT2G28800%09red/ath:AT1G29310%09red
Sulfur metabolism	KEGG PATHWAY	ath00920	13	41	0.918991701	0.999999896	SMil_00012485|SMil_00005918|SMil_00028306|SMil_00010754|SMil_00021000|SMil_00007294|SMil_00006834|SMil_00006397|SMil_00025232|SMil_00022362|SMil_00026129|SMil_00001029|SMil_00005560	ath:AT3G01910|ath:AT3G03900|ath:AT4G04610|ath:AT3G22890|ath:AT3G61440|ath:AT2G43750|ath:AT3G01910|ath:AT5G56760|ath:AT3G22890|ath:AT1G16460|ath:AT3G01120|ath:AT4G04610|ath:AT1G16460|	820118|821077|825793|821861|825317|818978|820118|835778|821861|838216|821292|825793|838216|	http://www.genome.jp/kegg-bin/show_pathway?ath00920/ath:AT3G61440%09red/ath:AT3G22890%09red/ath:AT2G43750%09red/ath:AT3G03900%09red/ath:AT1G16460%09red/ath:AT3G01910%09red/ath:AT5G56760%09red/ath:AT4G04610%09red/ath:AT3G01120%09red
Cyanoamino acid metabolism	KEGG PATHWAY	ath00460	20	60	0.928141003	0.999999896	SMil_00027905|SMil_00003971|SMil_00021391|SMil_00008580|Novel01615|SMil_00016319|SMil_00017149|SMil_00015348|SMil_00025916|SMil_00015785|SMil_00012373|SMil_00021000|SMil_00027689|SMil_00010118|SMil_00012172|SMil_00020829|SMil_00014355|Novel02624|SMil_00006741|SMil_00010119	ath:AT1G61820|ath:AT4G13930|ath:AT5G05260|ath:AT3G47000|ath:AT5G22300|ath:AT3G47000|ath:AT1G73050|ath:AT1G36370|ath:AT5G20950|ath:AT4G22100|ath:AT5G26780|ath:AT3G61440|ath:AT5G20950|ath:AT5G20950|ath:AT5G44640|ath:AT4G21760|ath:AT5G20950|ath:AT2G44480|ath:AT5G04885|ath:AT5G20950|	842479|827027|830408|823853|832290|823853|843636|840543|832220|828299|832736|825317|832220|832220|834493|828264|832220|819055|830368|832220|	http://www.genome.jp/kegg-bin/show_pathway?ath00460/ath:AT3G61440%09red/ath:AT4G13930%09red/ath:AT4G22100%09red/ath:AT5G05260%09red/ath:AT1G61820%09red/ath:AT5G22300%09red/ath:AT2G44480%09red/ath:AT1G73050%09red/ath:AT5G44640%09red/ath:AT5G26780%09red/ath:AT4G21760%09red/ath:AT3G47000%09red/ath:AT5G04885%09red/ath:AT5G20950%09red/ath:AT1G36370%09red
Purine metabolism	KEGG PATHWAY	ath00230	59	157	0.937581011	0.999999896	SMil_00024897|SMil_00001239|SMil_00007967|SMil_00000749|SMil_00005918|SMil_00008012|SMil_00003271|SMil_00017293|SMil_00006098|SMil_00001957|SMil_00017294|SMil_00009445|SMil_00015276|SMil_00014142|SMil_00017472|SMil_00009918|SMil_00014010|SMil_00026274|SMil_00012792|Novel00877|SMil_00010242|SMil_00021596|SMil_00012222|SMil_00013605|SMil_00007196|SMil_00000083|SMil_00002511|SMil_00002510|SMil_00024…	ath:AT3G20540|ath:AT4G04955|ath:AT3G57080|ath:AT2G38280|ath:AT3G03900|ath:AT5G23710|ath:AT3G22960|ath:AT3G27060|ath:AT5G58240|ath:AT1G31220|ath:AT3G27060|ath:AT1G29940|ath:AT1G74260|ath:AT4G20070|ath:AT3G22960|ath:AT5G52920|ath:AT1G23190|ath:AT2G27470|ath:AT5G14580|ath:AT5G45140|ath:AT4G34740|ath:AT3G49160|ath:AT2G36580|ath:AT5G50370|ath:AT2G29540|ath:AT1G27450|ath:AT1G60620|ath:AT1G60620|ath:AT5…	821600|825836|824875|818408|821077|832436|821870|822324|835936|840010|822324|839872|843766|827752|821870|835369|838927|817292|831309|834550|829626|824077|818231|835104|817503|839636|842356|842356|835269|829626|824922|836126|840010|819794|818231|827151|824935|831882|828575|818807|820954|837190|831882|830985|825826|836126|828353|835369|821861|818231|821801|835735|835257|821861|818069|830758|829626|…	http://www.genome.jp/kegg-bin/show_pathway?ath00230/ath:AT4G04955%09red/ath:AT1G23190%09red/ath:AT3G27060%09red/ath:AT4G34740%09red/ath:AT3G03900%09red/ath:AT1G29940%09red/ath:AT5G51940%09red/ath:AT5G08570%09red/ath:AT3G49160%09red/ath:AT3G22890%09red/ath:AT5G60040%09red/ath:AT5G51820%09red/ath:AT3G16980%09red/ath:AT5G50370%09red/ath:AT4G22570%09red/ath:AT2G42070%09red/ath:AT1G74260%09red/ath:AT1…
Oxidative phosphorylation	KEGG PATHWAY	ath00190	60	162	0.950530891	0.999999896	SMil_00014689|SMil_00021384|SMil_00010974|SMil_00018885|SMil_00014389|SMil_00017143|SMil_00013114|SMil_00027941|SMil_00026125|SMil_00018021|SMil_00008230|SMil_00002242|SMil_00000251|SMil_00019702|SMil_00004460|SMil_00018438|SMil_00023150|SMil_00010829|SMil_00020704|SMil_00010438|SMil_00007086|SMil_00002295|SMil_00019990|SMil_00018495|SMil_00006151|SMil_00019438|SMil_00003556|SMil_00003586|SMil_00…	ath:AT1G80660|ath:AT1G75630|ath:AT2G18960|ath:AT3G27240|ath:AT3G52730|ath:AT1G78900|ath:AT4G09650|ath:AT5G13450|ath:AT1G15700|ath:AT2G18960|ath:AT1G15120|ath:AT1G64200|ath:AT5G08680|ath:AT1G19910|ath:AT1G12840|ath:AT1G51650|ath:AT3G52730|ath:AT1G65290|ath:AT5G67590|ath:AT5G40810|ath:AT4G09650|ath:AT4G34700|ath:AT4G32260|ath:AT3G27240|ath:AT5G47030|ath:AT5G62670|ath:AT4G39080|ath:AT2G33220|ath:AT4…	844405|843898|816413|822343|824439|844228|826551|831186|838139|816413|838075|842725|830769|838579|837840|841590|824439|842836|836895|834081|826551|829622|829359|822343|834749|836388|830063|817884|825797|838075|835891|829939|838138|817400|837840|829622|835622|838138|825454|842836|837840|814736|835891|821104|822343|824395|830824|838138|824530|816487|824439|844242|831186|825042|824395|835708|822343|…	http://www.genome.jp/kegg-bin/show_pathway?ath00190/ath:AT1G15120%09red/ath:AT2G19680%09red/ath:AT2G18960%09red/ath:AT1G15690%09red/ath:AT5G55290%09red/ath:AT4G39080%09red/ath:AT3G27240%09red/ath:AT4G34700%09red/ath:AT1G15700%09red/ath:AT1G12840%09red/ath:AT3G03100%09red/ath:AT2G28520%09red/ath:AT4G04640%09red/ath:AT5G62670%09red/ath:AT1G78900%09red/ath:AT5G40810%09red/ath:AT2G33220%09red/ath:AT5…
Thiamine metabolism	KEGG PATHWAY	ath00730	2	11	0.951852127	0.999999896	SMil_00017330|SMil_00018786	ath:AT4G15560|ath:AT3G24030|	827230|821988|	http://www.genome.jp/kegg-bin/show_pathway?ath00730/ath:AT3G24030%09red/ath:AT4G15560%09red
Histidine metabolism	KEGG PATHWAY	ath00340	4	18	0.952864265	0.999999896	SMil_00004271|SMil_00015402|SMil_00018402|SMil_00006678	ath:AT1G43710|ath:AT4G14910|ath:AT1G71920|ath:AT1G09795|	840958|827149|843523|837509|	http://www.genome.jp/kegg-bin/show_pathway?ath00340/ath:AT1G43710%09red/ath:AT1G71920%09red/ath:AT4G14910%09red/ath:AT1G09795%09red
Ubiquitin mediated proteolysis	KEGG PATHWAY	ath04120	54	149	0.9571296	0.999999896	SMil_00028131|SMil_00002637|SMil_00011066|Novel00068|SMil_00008404|SMil_00010959|SMil_00004801|Novel01986|SMil_00019252|SMil_00017638|SMil_00015393|SMil_00009679|SMil_00023740|SMil_00027901|SMil_00008460|SMil_00022966|SMil_00010375|SMil_00011619|SMil_00022729|SMil_00003592|SMil_00007612|SMil_00011740|SMil_00023857|SMil_00008969|SMil_00003689|SMil_00030169|SMil_00023882|SMil_00020446|SMil_00012233…	ath:AT3G58040|ath:AT2G20000|ath:AT2G32950|ath:AT5G19180|ath:AT2G32950|ath:AT3G16090|ath:AT2G02760|ath:AT5G58760|ath:AT4G21530|ath:AT5G25560|ath:AT3G20060|ath:AT2G21470|ath:AT1G64230|ath:AT2G02760|ath:AT4G34470|ath:AT1G63800|ath:AT2G16740|ath:AT1G64230|ath:AT3G61790|ath:AT5G02880|ath:AT5G05560|ath:AT5G58760|ath:AT1G64230|ath:AT4G02570|ath:AT3G17205|ath:AT4G21530|ath:AT4G33270|ath:AT4G38600|ath:AT5…	824973|816519|817857|832038|817857|820854|814805|835990|828238|832631|821545|816686|842728|814805|829598|842683|816175|842728|825352|831758|830439|835990|842728|825648|820979|828238|829463|830017|836032|834314|816345|832356|824973|817857|838740|817857|831983|844036|828390|826870|824956|10723113|815008|832356|832038|834314|824956|825352|819925|831230|825648|820956|832038|820956|	http://www.genome.jp/kegg-bin/show_pathway?ath04120/ath:AT4G02570%09red/ath:AT2G20000%09red/ath:AT2G16740%09red/ath:AT3G57870%09red/ath:AT2G32950%09red/ath:AT5G42990%09red/ath:AT1G53025%09red/ath:AT1G64230%09red/ath:AT2G04660%09red/ath:AT3G07370%09red/ath:AT5G59140%09red/ath:AT1G77000%09red/ath:AT4G38600%09red/ath:AT2G18290%09red/ath:AT5G19180%09red/ath:AT3G20060%09red/ath:AT3G17205%09red/ath:AT5…
Nucleotide excision repair	KEGG PATHWAY	ath03420	22	69	0.957667097	0.999999896	SMil_00024897|SMil_00026043|Novel01986|SMil_00025945|SMil_00006316|SMil_00010057|SMil_00029136|SMil_00011740|SMil_00000602|SMil_00005703|SMil_00018863|SMil_00014032|Novel03241|SMil_00000693|SMil_00008006|SMil_00001610|SMil_00001165|SMil_00021038|SMil_00001142|SMil_00014497|SMil_00026274|SMil_00001473	ath:AT3G20540|ath:AT1G23750|ath:AT5G58760|ath:AT1G03190|ath:AT3G02540|ath:AT3G02540|ath:AT2G24490|ath:AT5G58760|ath:AT1G23750|ath:AT5G08020|ath:AT3G28030|ath:AT3G02920|ath:AT1G52950|ath:AT5G27620|ath:AT4G19130|ath:AT2G29570|ath:AT5G27740|ath:AT5G41150|ath:AT2G18760|ath:AT1G63160|ath:AT2G27470|ath:AT4G18590|	821600|838985|835990|839557|821195|821195|816985|835990|838985|830696|822427|821187|841728|832824|827651|817506|832836|834117|816391|842620|817292|827591|	http://www.genome.jp/kegg-bin/show_pathway?ath03420/ath:AT1G52950%09red/ath:AT5G58760%09red/ath:AT5G08020%09red/ath:AT2G29570%09red/ath:AT2G18760%09red/ath:AT4G19130%09red/ath:AT1G03190%09red/ath:AT3G02540%09red/ath:AT5G27620%09red/ath:AT3G20540%09red/ath:AT1G63160%09red/ath:AT3G02920%09red/ath:AT2G27470%09red/ath:AT5G41150%09red/ath:AT1G23750%09red/ath:AT2G24490%09red/ath:AT4G18590%09red/ath:AT3…
Porphyrin and chlorophyll metabolism	KEGG PATHWAY	ath00860	13	45	0.958240491	0.999999896	SMil_00024066|SMil_00026545|Novel03208|SMil_00005527|SMil_00023972|SMil_00006871|SMil_00021439|SMil_00022809|SMil_00014276|SMil_00015401|SMil_00022715|SMil_00016537|SMil_00014552	ath:AT1G44446|ath:AT1G44446|ath:AT4G01690|ath:AT1G58300|ath:AT2G30390|ath:AT1G58290|ath:AT4G13250|ath:AT5G26030|ath:AT2G26670|ath:AT5G08280|ath:AT1G19670|ath:AT4G01690|ath:AT5G56090|	841029|841029|827991|842199|817589|842198|826942|832672|817208|830724|838554|827991|835708|	http://www.genome.jp/kegg-bin/show_pathway?ath00860/ath:AT1G44446%09red/ath:AT1G58300%09red/ath:AT1G58290%09red/ath:AT4G13250%09red/ath:AT4G01690%09red/ath:AT2G26670%09red/ath:AT5G26030%09red/ath:AT5G56090%09red/ath:AT5G08280%09red/ath:AT1G19670%09red/ath:AT2G30390%09red
Plant hormone signal transduction	KEGG PATHWAY	ath04075	103	271	0.970997859	0.999999896	SMil_00010910|SMil_00021706|SMil_00018339|SMil_00019960|SMil_00016167|SMil_00010453|SMil_00023952|SMil_00002923|SMil_00017543|SMil_00002689|SMil_00015407|SMil_00014396|SMil_00026696|SMil_00004061|SMil_00012770|SMil_00008025|SMil_00000730|SMil_00006658|SMil_00013849|SMil_00013848|SMil_00018074|SMil_00005206|SMil_00020228|SMil_00019883|SMil_00006418|SMil_00002323|SMil_00019310|SMil_00005123|Novel01…	ath:AT3G62980|ath:AT5G66880|ath:AT2G41310|ath:AT5G45110|ath:AT1G75590|ath:AT5G06839|ath:AT2G38310|ath:AT1G27320|ath:AT2G28085|ath:AT3G57040|ath:AT1G17550|ath:AT5G27320|ath:AT3G62980|ath:AT1G75590|ath:AT5G53590|ath:AT5G03730|ath:AT3G48100|ath:AT3G17860|ath:AT4G33950|ath:AT1G78290|ath:AT2G14960|ath:AT5G65210|ath:AT5G54510|ath:AT3G15540|ath:AT3G56850|ath:AT2G21210|ath:AT5G44080|ath:AT5G39340|ath:AT4…	825473|836822|818730|834545|843894|830575|818411|839621|817353|824871|838330|832790|825473|843894|835441|831748|823965|821055|829541|844164|815985|836646|835539|820793|824852|816658|834431|833930|829893|844127|830586|830866|827989|827510|836861|824852|841095|824852|835860|821055|838330|821902|817087|821625|829541|841095|825473|827297|829480|819244|818693|835397|817247|825473|842268|821705|829564|…	http://www.genome.jp/kegg-bin/show_pathway?ath04075/ath:AT5G03730%09red/ath:AT2G14960%09red/ath:AT4G17870%09red/ath:AT2G41370%09red/ath:AT5G54510%09red/ath:AT4G16110%09red/ath:AT2G21210%09red/ath:AT1G17550%09red/ath:AT1G75590%09red/ath:AT5G27320%09red/ath:AT4G00880%09red/ath:AT5G44080%09red/ath:AT5G45110%09red/ath:AT5G39340%09red/ath:AT1G01360%09red/ath:AT4G38840%09red/ath:AT3G56850%09red/ath:AT2…
Spliceosome	KEGG PATHWAY	ath03040	70	192	0.971021167	0.999999896	SMil_00002614|SMil_00009890|SMil_00009411|SMil_00026946|SMil_00027068|SMil_00005758|SMil_00000385|SMil_00010931|SMil_00007069|SMil_00017619|SMil_00000443|SMil_00027680|SMil_00026287|SMil_00012831|SMil_00024154|SMil_00024258|SMil_00015699|SMil_00016225|SMil_00004098|SMil_00015972|SMil_00021235|SMil_00000184|SMil_00008861|SMil_00004654|SMil_00016010|SMil_00002373|SMil_00006014|SMil_00011063|SMil_00…	ath:AT1G09140|ath:AT3G13224|ath:AT4G24280|ath:AT2G37340|ath:AT3G12580|ath:AT4G30330|ath:AT4G22380|ath:AT5G40490|ath:AT1G09770|ath:AT1G07360|ath:AT5G08290|ath:AT3G12580|ath:AT4G24280|ath:AT5G10370|ath:AT3G12580|ath:AT1G65660|ath:AT5G61030|ath:AT5G61030|ath:AT4G36690|ath:AT5G13010|ath:AT2G36130|ath:AT5G42820|ath:AT5G02500|ath:AT4G22380|ath:AT4G35785|ath:AT5G59950|ath:AT3G26560|ath:AT2G24590|ath:AT2…	837433|820515|828531|818311|820438|829156|828333|834047|837506|837248|830725|820438|828531|830901|820438|842877|836224|836224|829822|831141|818186|834293|831020|828333|829732|836117|822264|816995|816995|842881|838647|819669|831541|836548|828333|817820|814787|842382|829822|839683|838647|837433|828253|820323|824230|842359|842382|839262|834945|841958|836432|839699|830818|836548|820438|825359|820559|…	http://www.genome.jp/kegg-bin/show_pathway?ath03040/ath:AT5G02500%09red/ath:AT2G41060%09red/ath:AT5G09590%09red/ath:AT1G10580%09red/ath:AT4G36690%09red/ath:AT5G59950%09red/ath:AT5G13010%09red/ath:AT1G65700%09red/ath:AT5G16780%09red/ath:AT3G13224%09red/ath:AT4G35785%09red/ath:AT4G22285%09red/ath:AT1G65660%09red/ath:AT4G22380%09red/ath:AT3G13570%09red/ath:AT5G08290%09red/ath:AT1G28060%09red/ath:AT2…
RNA transport	KEGG PATHWAY	ath03013	60	169	0.974653028	0.999999896	SMil_00029301|SMil_00024503|SMil_00010039|SMil_00004029|SMil_00004325|SMil_00004201|SMil_00017964|SMil_00014261|SMil_00009408|SMil_00016827|SMil_00002007|SMil_00004999|SMil_00018457|SMil_00011557|SMil_00024401|SMil_00018363|SMil_00015951|SMil_00009461|SMil_00021232|SMil_00021013|SMil_00000339|SMil_00007240|SMil_00025223|SMil_00000570|SMil_00002373|SMil_00018712|SMil_00002416|SMil_00028765|SMil_00…	ath:AT4G26840|ath:AT1G64350|ath:AT1G59660|ath:AT5G18110|ath:AT2G19430|ath:AT2G39260|ath:AT5G55190|ath:AT2G30050|ath:AT1G33980|ath:AT1G07940|ath:AT2G47300|ath:AT1G72730|ath:AT2G29210|ath:AT1G07940|ath:AT3G15610|ath:AT4G11420|ath:AT4G34110|ath:AT1G49760|ath:AT1G54290|ath:AT2G46290|ath:AT1G07940|ath:AT3G16260|ath:AT3G15610|ath:AT2G45000|ath:AT5G59950|ath:AT5G51200|ath:AT3G11400|ath:AT1G72730|ath:AT5…	828791|842741|842256|831929|816462|818511|835612|817556|840295|837309|819343|843605|817470|837309|820803|826746|829557|841399|841870|819237|837309|820872|820803|819108|836117|835195|820313|843605|836350|827529|837579|832216|814995|841092|827845|834046|832216|3768765|842921|828590|843658|838050|842921|824379|814994|817782|814908|3768765|831565|844268|831959|824956|831542|837309|835195|840582|83561…	http://www.genome.jp/kegg-bin/show_pathway?ath03013/ath:AT3G16260%09red/ath:AT3G11400%09red/ath:AT1G45231%09red/ath:AT5G59950%09red/ath:AT4G20980%09red/ath:AT2G32230%09red/ath:AT3G15610%09red/ath:AT2G03820%09red/ath:AT2G04530%09red/ath:AT1G72730%09red/ath:AT5G40480%09red/ath:AT3G57870%09red/ath:AT1G10390%09red/ath:AT2G46290%09red/ath:AT2G47300%09red/ath:AT4G34110%09red/ath:AT3G52150%09red/ath:AT5…
Base excision repair	KEGG PATHWAY	ath03410	11	43	0.978876832	0.999999896	SMil_00024897|SMil_00017833|SMil_00000757|SMil_00020677|Novel00717|SMil_00020755|SMil_00004901|SMil_00026274|SMil_00001610|SMil_00006839|SMil_00005334	ath:AT3G20540|ath:AT5G57970|ath:AT5G22470|ath:AT4G02390|ath:AT4G02390|ath:AT1G80420|ath:AT3G18630|ath:AT2G27470|ath:AT2G29570|ath:AT4G12740|ath:AT3G12710|	821600|835908|832308|828049|828049|844382|821394|817292|817506|826886|820453|	http://www.genome.jp/kegg-bin/show_pathway?ath03410/ath:AT2G29570%09red/ath:AT3G12710%09red/ath:AT3G18630%09red/ath:AT1G80420%09red/ath:AT2G27470%09red/ath:AT3G20540%09red/ath:AT4G02390%09red/ath:AT4G12740%09red/ath:AT5G57970%09red/ath:AT5G22470%09red
Pentose and glucuronate interconversions	KEGG PATHWAY	ath00040	24	81	0.984133146	0.999999896	SMil_00021667|SMil_00004121|SMil_00008640|SMil_00022237|SMil_00017733|SMil_00011108|SMil_00008485|SMil_00020121|SMil_00019997|SMil_00028554|SMil_00018613|SMil_00015346|SMil_00014637|SMil_00011981|SMil_00021860|SMil_00008825|SMil_00026296|SMil_00013717|SMil_00013679|SMil_00014591|SMil_00004879|SMil_00024539|SMil_00024314|SMil_00020120	ath:AT5G63180|ath:AT1G67750|ath:AT5G17310|ath:AT3G01850|ath:AT5G14650|ath:AT2G45220|ath:AT3G01850|ath:AT4G13710|ath:AT4G13710|ath:AT4G02320|ath:AT5G51490|ath:AT5G04310|ath:AT5G04310|ath:AT3G29360|ath:AT2G45220|ath:AT3G29360|ath:AT1G02810|ath:AT5G17200|ath:AT5G51970|ath:AT5G17310|ath:AT3G14310|ath:AT5G57655|ath:AT4G13710|ath:AT4G13710|	836439|843100|831596|821068|831317|819130|821068|827005|827005|828067|835223|830310|830310|822594|819130|822594|838078|831584|835272|831596|820651|835871|827005|827005|	http://www.genome.jp/kegg-bin/show_pathway?ath00040/ath:AT1G67750%09red/ath:AT5G51970%09red/ath:AT4G13710%09red/ath:AT5G57655%09red/ath:AT4G02320%09red/ath:AT5G17310%09red/ath:AT5G17200%09red/ath:AT5G51490%09red/ath:AT2G45220%09red/ath:AT5G63180%09red/ath:AT3G14310%09red/ath:AT1G02810%09red/ath:AT5G14650%09red/ath:AT5G04310%09red/ath:AT3G01850%09red/ath:AT3G29360%09red
SNARE interactions in vesicular transport	KEGG PATHWAY	ath04130	12	48	0.985911876	0.999999896	SMil_00029632|SMil_00005221|SMil_00026644|SMil_00023142|SMil_00005606|SMil_00002822|SMil_00010348|SMil_00006191|SMil_00004436|SMil_00025560|SMil_00023497|SMil_00013834	ath:AT3G29100|ath:AT5G50440|ath:AT1G51740|ath:AT3G58170|ath:AT1G26670|ath:AT5G46860|ath:AT2G45200|ath:AT4G14600|ath:AT5G22360|ath:AT5G39510|ath:AT3G11820|ath:AT5G46860|	822557|835112|841599|824986|839208|834730|819128|827108|832297|833947|820355|834730|	http://www.genome.jp/kegg-bin/show_pathway?ath04130/ath:AT5G39510%09red/ath:AT3G58170%09red/ath:AT3G29100%09red/ath:AT5G46860%09red/ath:AT3G11820%09red/ath:AT5G22360%09red/ath:AT2G45200%09red/ath:AT4G14600%09red/ath:AT1G26670%09red/ath:AT5G50440%09red/ath:AT1G51740%09red
Pyrimidine metabolism	KEGG PATHWAY	ath00240	35	116	0.992909293	0.999999896	SMil_00024897|SMil_00007967|SMil_00008012|SMil_00017293|SMil_00017294|SMil_00009445|SMil_00014144|SMil_00012792|SMil_00007121|SMil_00011205|SMil_00023769|SMil_00002528|SMil_00002728|SMil_00002511|SMil_00002510|Novel00526|SMil_00001781|Novel02401|SMil_00005507|SMil_00005761|SMil_00024808|SMil_00029804|SMil_00024408|SMil_00012125|SMil_00023644|SMil_00005011|SMil_00023649|SMil_00006766|SMil_00023948…	ath:AT3G20540|ath:AT3G57080|ath:AT5G23710|ath:AT3G27060|ath:AT3G27060|ath:AT1G29940|ath:AT1G30820|ath:AT5G14580|ath:AT3G53900|ath:AT3G17810|ath:AT3G54470|ath:AT3G22320|ath:AT5G26667|ath:AT1G60620|ath:AT1G60620|ath:AT3G46940|ath:AT4G22930|ath:AT5G60040|ath:AT4G14930|ath:AT3G57660|ath:AT3G16980|ath:AT1G06790|ath:AT5G51940|ath:AT3G20330|ath:AT5G60040|ath:AT1G55810|ath:AT4G22930|ath:AT2G36310|ath:AT4…	821600|824875|832436|822324|822324|839872|839964|831309|824557|821049|824612|821801|832710|842356|842356|823847|828392|836126|827151|824935|820954|837190|835269|821577|836126|842031|828392|818204|828137|817292|817503|823847|834550|828757|827321|	http://www.genome.jp/kegg-bin/show_pathway?ath00240/ath:AT3G53900%09red/ath:AT3G54470%09red/ath:AT4G02120%09red/ath:AT3G20330%09red/ath:AT1G29940%09red/ath:AT5G51940%09red/ath:AT3G46940%09red/ath:AT3G17810%09red/ath:AT5G60040%09red/ath:AT3G16980%09red/ath:AT1G30820%09red/ath:AT5G45140%09red/ath:AT1G06790%09red/ath:AT5G14580%09red/ath:AT4G26510%09red/ath:AT2G36310%09red/ath:AT2G27470%09red/ath:AT3…
Basal transcription factors	KEGG PATHWAY	ath03022	11	55	0.998396099	0.999999896	SMil_00029312|SMil_00000693|Novel00863|SMil_00009042|SMil_00021034|SMil_00015150|SMil_00006893|SMil_00017482|Novel00718|SMil_00006210|SMil_00025945	ath:AT5G43130|ath:AT5G27620|ath:AT1G73960|ath:AT1G54140|ath:AT1G32750|ath:AT1G75510|ath:AT1G55300|ath:AT3G10330|ath:AT4G20330|ath:AT4G20330|ath:AT1G03190|	834330|832824|843733|841854|840169|843887|841975|820195|827781|827781|839557|	http://www.genome.jp/kegg-bin/show_pathway?ath03022/ath:AT1G55300%09red/ath:AT5G43130%09red/ath:AT1G03190%09red/ath:AT1G32750%09red/ath:AT3G10330%09red/ath:AT1G54140%09red/ath:AT1G75510%09red/ath:AT1G73960%09red/ath:AT5G27620%09red/ath:AT4G20330%09red
Photosynthesis	KEGG PATHWAY	ath00195	15	77	0.999788058	0.999999896	SMil_00014465|SMil_00020113|SMil_00020985|SMil_00001063|SMil_00004733|SMil_00024569|SMil_00023152|SMil_00013114|SMil_00028792|SMil_00007086|SMil_00026125|SMil_00019990|SMil_00026088|SMil_00017320|SMil_00001913	ath:AT4G04640|ath:AT2G27510|ath:AT4G12800|ath:AT1G30510|ath:AT1G60950|ath:AT3G50820|ath:AT2G27510|ath:AT4G09650|ath:AT3G50820|ath:AT4G09650|ath:AT1G15700|ath:AT4G32260|ath:AT1G08380|ath:AT1G30510|ath:AT1G03600|	825797|817297|826892|839930|842386|824246|817297|826551|824246|826551|838139|829359|837358|839930|839449|	http://www.genome.jp/kegg-bin/show_pathway?ath00195/ath:AT4G04640%09red/ath:AT1G08380%09red/ath:AT4G09650%09red/ath:AT4G12800%09red/ath:AT1G15700%09red/ath:AT1G60950%09red/ath:AT1G03600%09red/ath:AT2G27510%09red/ath:AT3G50820%09red/ath:AT1G30510%09red/ath:AT4G32260%09red
Aminoacyl-tRNA biosynthesis	KEGG PATHWAY	ath00970	17	115	0.999999896	0.999999896	SMil_00006509|SMil_00015778|SMil_00015371|SMil_00021612|SMil_00002549|SMil_00001403|SMil_00016180|SMil_00021422|SMil_00014360|SMil_00015051|SMil_00014613|SMil_00012207|SMil_00018747|SMil_00002350|SMil_00015543|SMil_00030391|SMil_00001461	ath:AT3G48110|ath:AT3G25660|ath:AT4G31180|ath:AT3G62120|ath:AT5G52520|ath:AT1G48520|ath:AT3G11710|ath:AT1G50200|ath:AT3G04600|ath:AT5G38830|ath:AT4G26300|ath:AT1G25350|ath:AT4G13780|ath:AT3G25660|ath:AT1G29880|ath:AT4G31180|ath:AT3G55400|	823966|822154|829246|825385|835328|841273|820343|841442|819617|833874|828736|839120|827012|822154|839866|829246|824706|	http://www.genome.jp/kegg-bin/show_pathway?ath00970/ath:AT1G50200%09red/ath:AT5G38830%09red/ath:AT3G48110%09red/ath:AT3G55400%09red/ath:AT1G29880%09red/ath:AT1G25350%09red/ath:AT4G13780%09red/ath:AT5G52520%09red/ath:AT1G48520%09red/ath:AT4G31180%09red/ath:AT3G11710%09red/ath:AT3G25660%09red/ath:AT3G62120%09red/ath:AT3G04600%09red/ath:AT4G26300%09red
--------------------
#Term	Database	ID	Input number	Background number	P-Value	Corrected P-Value	Input	KEGG_ID/KO	Entrez_ID	Hyperlink
--------------------
#Term	Database	ID	Input number	Background number	P-Value	Corrected P-Value	Input	KEGG_ID/KO	Entrez_ID	Hyperlink
--------------------
